# Supplementary material for: Transcriptional Activity and Stability of CD39+CD103+CD8+ T Cells in Human High-Grade Endometrial Cancer
Source: Int J Mol Sci. 2020 May 27;21(11):3770. doi: 10.3390/ijms21113770 (PMC7312498; doi:10.3390/ijms21113770)
Supplement: Supplementary file 1 [file ijms-21-03770-s001.zip]

Archive with 11 entries (10 files):
- ijms-803815 Supplementary/
- ijms-803815 Supplementary/ijms-803815 Supplementary Figures.docx
- ijms-803815 Supplementary/Supplementary Table 1 DP act vs control.xlsx
- ijms-803815 Supplementary/Supplementary Table 2 CD8 act vs control.xlsx
- ijms-803815 Supplementary/Supplementary Table 3 GO analysis.xlsx
- ijms-803815 Supplementary/Supplementary Table 4 DP PMA vs control.xlsx
- ijms-803815 Supplementary/Supplementary Table 5 CD8 PMA vs control.xlsx
- ijms-803815 Supplementary/Supplementary Table 6 Antibody list.xlsx
- ijms-803815 Supplementary/Supplementary Table 7 Primers and protocol smartseq .xlsx
- ijms-803815 Supplementary/Supplementary Table 8 qPCR Primers.xlsx
- ijms-803815 Supplementary/Supplementary Table to reviewer.xlsx
