# Supplementary material for: Transcriptional Activity and Stability of CD39+CD103+CD8+ T Cells in Human High-Grade Endometrial Cancer
Source: Int J Mol Sci. 2020 May 27;21(11):3770. doi: 10.3390/ijms21113770 (PMC7312498; doi:10.3390/ijms21113770)
Supplement: Supplementary file 1 [file ijms-21-03770-s001.zip › ijms-803815 Supplementary/Supplementary Table 1 DP act vs control.xlsx]

## Sheet: DE of ACT-treated vs untreated
Supplementary Table 1. Differential expression data of CD103+CD39+ CD8+ actinomycin D-treated versus untreated
	baseMean	log2FoldChange	lfcSE	pvalue	padj	symbol	entrez
ENSG00000000003	0.0749157	-0.13244	2.19961	0.867729	NA	TSPAN6	7105
ENSG00000000005	0.0289509	-0.01275	2.17873	0.987128	NA	TNMD	64102
ENSG00000000419	209.169	-0.373486	1.46986	0.451573	0.662102	DPM1	8813
ENSG00000000457	100.397	-5.16036	4.78696	0.0153802	0.0477987	SCYL3	57147
ENSG00000000460	77.2392	0.928458	2.13853	0.192385	0.366372	C1orf112	55732
ENSG00000000938	13.4012	9.88024	7.31991	0.00489427	0.0185436	FGR	2268
ENSG00000000971	0.0292376	-0.0127477	2.17873	0.98713	NA	CFH	3075
ENSG00000001036	72.8474	-20.7098	6.0101	2.47146e-05	0.000216096	FUCA2	2519
ENSG00000001084	63.6475	5.26389	6.13838	0.0254294	0.0727308	GCLC	2729
ENSG00000001167	98.4281	-0.405369	1.81743	0.526057	0.736095	NFYA	4800
ENSG00000001460	2.9834	-1.2746	3.26895	0.243401	0.431312	STPG1	90529
ENSG00000001461	811.858	-9.77078	2.36751	5.44389e-06	5.93018e-05	NIPAL3	57185
ENSG00000001497	304.952	-12.3811	3.79745	6.40748e-05	0.000479604	LAS1L	81887
ENSG00000001561	180.597	-17.301	6.6446	0.000225638	0.0013636	ENPP4	22875
ENSG00000001617	0.0883255	0.218619	2.23316	0.785453	NA	SEMA3F	6405
ENSG00000001626	0.188019	-0.012753	2.17873	0.987125	NA	CFTR	1080
ENSG00000001629	552.921	0.00971959	0.829639	0.972601	0.994115	ANKIB1	54467
ENSG00000001630	59.1571	0.195048	1.75485	0.760204	0.936214	CYP51A1	1595
ENSG00000001631	65.3402	-3.82882	3.91638	0.0225996	0.0657841	KRIT1	889
ENSG00000002016	230.421	-25.7345	3.53717	5.16763e-14	3.32757e-12	RAD52	5893
ENSG00000002079	0.394162	0.539004	2.46928	0.531661	NA	NA	NA
ENSG00000002330	55.035	-8.33644	4.1155	0.0016522	0.00733319	BAD	572
ENSG00000002549	1910.09	-1.84396	2.42011	0.042376	0.110742	LAP3	51056
ENSG00000002586	1189.91	0.0834939	0.654207	0.678023	0.877044	CD99	4267
ENSG00000002587	0.636986	0.549361	1.89681	0.398386	NA	HS3ST1	9957
ENSG00000002726	0.0678318	-0.012754	2.17873	0.987124	NA	AOC1	26
ENSG00000002745	10.3423	-1.44699	3.4846	0.212156	0.392998	WNT16	51384
ENSG00000002746	0.440296	0.562887	2.49298	0.516665	NA	HECW1	23072
ENSG00000002822	158.557	-8.54106	3.79488	0.00106349	0.00507966	MAD1L1	8379
ENSG00000002834	109.615	-8.07072	3.04061	0.000527886	0.00280211	LASP1	3927
ENSG00000002919	109.32	-3.94663	4.78654	0.0340164	0.0924547	SNX11	29916
ENSG00000002933	0.0753664	0.114398	2.19562	0.885495	NA	TMEM176A	55365
ENSG00000003056	734.402	-26.8148	3.33049	1.17944e-16	1.17773e-14	M6PR	4074
ENSG00000003096	16.3153	-12.2283	7.35392	0.00212068	0.00911539	KLHL13	90293
ENSG00000003137	0.0461288	0.114393	2.19562	0.885499	NA	CYP26B1	56603
ENSG00000003147	26.2355	3.53163	5.17395	0.0544572	0.135921	ICA1	3382
ENSG00000003393	103	6.75535	5.39922	0.00867155	0.0297283	ALS2	57679
ENSG00000003400	37.7794	-2.00335	3.2282	0.0828287	0.191122	CASP10	843
ENSG00000003402	2557.53	-0.000226052	0.482035	0.998757	0.999366	CFLAR	8837
ENSG00000003436	0.227653	0.179092	2.2009	0.821599	NA	TFPI	7035
ENSG00000003509	357.405	0.193653	1.77635	0.764754	0.939593	NDUFAF7	55471
ENSG00000003756	1018.04	-0.218472	1.03523	0.513197	0.722362	RBM5	10181
ENSG00000003987	1.01748	-0.0127634	2.17873	0.987115	NA	MTMR7	9108
ENSG00000003989	0.0617437	-0.140375	2.20414	0.860098	NA	SLC7A2	6542
ENSG00000004059	611.504	-0.152387	0.989895	0.645172	0.846875	ARF5	381
ENSG00000004139	7.47165	-0.0130488	1.95343	0.985464	0.994115	SARM1	23098
ENSG00000004142	521.545	-25.7553	2.95528	4.81072e-19	8.08436e-17	POLDIP2	26073
ENSG00000004399	5.66958	0.226808	2.23648	0.777822	0.947003	PLXND1	23129
ENSG00000004455	459.545	-2.43522	3.03493	0.0399849	0.105433	AK2	204
ENSG00000004468	214.074	-8.38353	4.68069	0.00252456	0.010558	CD38	952
ENSG00000004478	265.04	-0.713293	1.98359	0.283288	0.478103	FKBP4	2288
ENSG00000004487	347.213	-3.92977	4.28978	0.0265183	0.0752207	KDM1A	23028
ENSG00000004534	4388.72	-0.194263	0.981643	0.538979	0.748854	RBM6	10180
ENSG00000004660	15.5411	0.226371	1.86772	0.738515	0.921639	CAMKK1	84254
ENSG00000004700	635.638	-24.8997	2.65273	1.13363e-21	4.00551e-19	RECQL	5965
ENSG00000004766	39.3067	-2.70008	4.59559	0.0861415	0.197439	VPS50	55610
ENSG00000004777	0.111141	-0.0683346	2.17917	0.931068	NA	ARHGAP33	115703
ENSG00000004779	882.628	0.175208	1.0071	0.598858	0.806973	NDUFAB1	4706
ENSG00000004809	0.0311498	0.114392	2.19562	0.8855	NA	SLC22A16	85413
ENSG00000004838	3.16768	0.114409	2.19562	0.885483	0.994115	ZMYND10	51364
ENSG00000004846	0.311436	0.358736	2.31537	0.662803	NA	ABCB5	340273
ENSG00000004864	91.108	-22.1672	3.9102	1.82746e-09	4.96694e-08	SLC25A13	10165
ENSG00000004866	36.7678	0.240592	1.33687	0.604985	0.812702	ST7	7982
ENSG00000004897	210.488	-2.22839	2.58999	0.030898	0.0853255	CDC27	996
ENSG00000004939	2.14265	-0.159965	2.14205	0.836657	NA	SLC4A1	6521
ENSG00000004948	0.378048	0.114408	2.19562	0.885485	NA	CALCR	799
ENSG00000004961	450.446	-16.3116	4.07807	4.04661e-06	4.58195e-05	HCCS	3052
ENSG00000004975	222.98	-0.597471	1.9571	0.371588	0.578651	DVL2	1856
ENSG00000005001	0.0636559	-0.012738	2.17873	0.98714	NA	PRSS22	64063
ENSG00000005007	180.928	-6.70115	2.87821	0.00116423	0.00549047	UPF1	5976
ENSG00000005020	17.7602	0.933316	2.91821	0.344094	0.54807	SKAP2	8935
ENSG00000005022	2409.71	-0.626764	1.70089	0.256777	0.446371	SLC25A5	292
ENSG00000005059	862.325	-9.29792	2.56792	3.87756e-05	0.000317297	MCUB	55013
ENSG00000005073	0.0461288	0.114393	2.19562	0.885499	NA	HOXA11	3207
ENSG00000005075	177.654	-6.86137	2.13673	0.000195668	0.00121202	POLR2J	5439
ENSG00000005100	315.022	-0.29898	1.36233	0.519473	0.728651	DHX33	56919
ENSG00000005102	0.0311498	0.114392	2.19562	0.8855	NA	MEOX1	4222
ENSG00000005108	0.12464	0.114404	2.19562	0.885488	NA	THSD7A	221981
ENSG00000005156	22.0107	-14.4318	7.08095	0.000860035	0.00424929	LIG3	3980
ENSG00000005175	260.395	-6.51662	3.36516	0.00240879	0.0101726	RPAP3	79657
ENSG00000005187	48.0118	3.1925	4.96884	0.0655116	0.158072	ACSM3	6296
ENSG00000005189	1.16906	0.376478	2.32907	0.648593	NA	REXO5	81691
ENSG00000005194	1059.56	-0.113983	1.11548	0.771251	0.943486	CIAPIN1	57019
ENSG00000005206	49.1578	-1.20989	2.89189	0.21684	0.399512	SPPL2B	56928
ENSG00000005238	52.8895	-10.0655	7.23223	0.00442572	0.0170258	FAM214B	80256
ENSG00000005243	0.063249	0.214773	2.23001	0.788919	NA	COPZ2	51226
ENSG00000005249	0.0250765	-0.012756	2.17873	0.987122	NA	PRKAR2B	5577
ENSG00000005302	1046.48	0.0958426	0.821162	0.72235	0.910848	MSL3	10943
ENSG00000005339	216.644	4.64538	4.25526	0.0157696	0.0487887	CREBBP	1387
ENSG00000005379	17.9993	-0.347758	1.6489	0.548184	0.758279	TSPOAP1	9256
ENSG00000005381	0.121334	0.227381	2.23652	0.777272	NA	MPO	4353
ENSG00000005436	233.692	-22.3001	3.7028	2.36992e-10	7.90231e-09	GCFC2	6936
ENSG00000005448	119.801	-26.3942	5.08836	2.02922e-08	4.49068e-07	WDR54	84058
ENSG00000005469	12.4945	-0.868854	2.81566	0.363705	0.569788	CROT	54677
ENSG00000005471	0.15318	-0.0127496	2.17873	0.987129	NA	ABCB4	5244
ENSG00000005483	4177	-0.257118	0.749012	0.175562	0.342669	KMT2E	55904
ENSG00000005486	3579.98	-0.334137	1.13637	0.337295	0.539954	RHBDD2	57414
ENSG00000005513	0.0238513	-0.0127478	2.17873	0.98713	NA	SOX8	30812
ENSG00000005700	276.873	-3.1734	3.65877	0.032372	0.0886499	IBTK	25998
ENSG00000005801	591.34	0.0398272	0.959658	0.905358	0.994115	ZNF195	7748
ENSG00000005810	577.156	-2.58005	3.16842	0.0386503	0.102543	MYCBP2	23077
ENSG00000005812	295.203	-21.1192	3.37414	5.32718e-11	1.9948e-09	FBXL3	26224
ENSG00000005844	763.683	-1.03319	2.11809	0.142154	0.292197	ITGAL	3683
ENSG00000005882	68.2382	-5.71832	5.72581	0.0171099	0.052278	PDK2	5164
ENSG00000005884	1.32152	0.215716	2.22845	0.787875	NA	ITGA3	3675
ENSG00000005889	1129.97	-5.60035	3.05714	0.00314372	0.0127002	ZFX	7543
ENSG00000005893	921.867	-3.64186	3.29123	0.0159742	0.0493111	LAMP2	3920
ENSG00000005961	0.0813726	0.1144	2.19562	0.885493	NA	ITGA2B	3674
ENSG00000006007	845.329	-0.0196695	1.17129	0.962845	0.994115	GDE1	51573
ENSG00000006015	104.405	-3.00363	3.90259	0.0448845	0.115978	REX1BD	55049
ENSG00000006016	1.62578	0.0778129	2.17864	0.921505	NA	CRLF1	9244
ENSG00000006025	114.511	5.46854	4.61697	0.0116837	0.0383154	OSBPL7	114881
ENSG00000006042	0.571518	0.033318	2.12223	0.96558	NA	TMEM98	26022
ENSG00000006047	0.033291	-0.01275	2.17873	0.987128	NA	YBX2	51087
ENSG00000006062	47.9782	-0.11144	1.69536	0.8579	0.994115	MAP3K14	9020
ENSG00000006071	0.156739	0.236731	2.24061	0.768628	NA	ABCC8	6833
ENSG00000006116	0.467246	0.599939	2.53035	0.494362	NA	CACNG3	10368
ENSG00000006118	3.76181	0.265864	2.25512	0.742156	0.92426	TMEM132A	54972
ENSG00000006125	564.366	-0.425157	1.15619	0.206831	0.385778	AP2B1	163
ENSG00000006194	604.161	-1.34992	2.67526	0.140376	0.289146	ZNF263	10127
ENSG00000006210	0.170172	0.184382	2.20406	0.816611	NA	CX3CL1	6376
ENSG00000006282	52.1958	-1.00179	2.39131	0.214729	0.396751	SPATA20	64847
ENSG00000006283	0.321795	0.380439	2.32952	0.645117	NA	CACNA1G	8913
ENSG00000006327	126.908	0.0489652	1.32718	0.919385	0.994115	TNFRSF12A	51330
ENSG00000006377	0.063249	0.214773	2.23001	0.788919	NA	DLX6	1750
ENSG00000006432	45.9485	-1.66912	2.98194	0.108733	0.236473	MAP3K9	4293
ENSG00000006451	1117.94	-7.52454	2.27255	0.000137623	0.000903067	RALA	5898
ENSG00000006453	6.97812	-25.5798	5.66327	4.71758e-07	7.14376e-06	BAIAP2L1	55971
ENSG00000006459	1057.36	-2.88808	3.84938	0.0483451	0.122937	KDM7A	80853
ENSG00000006468	331.075	-5.14103	4.12995	0.0105922	0.0352648	ETV1	2115
ENSG00000006530	867.509	0.355819	1.42633	0.458762	0.670528	AGK	55750
ENSG00000006534	0.257446	0.434856	2.37367	0.603434	NA	ALDH3B1	221
ENSG00000006555	54.9159	0.230274	1.6485	0.698834	0.894775	TTC22	55001
ENSG00000006576	382.544	-23.6562	3.29338	1.13137e-13	6.6625e-12	PHTF2	57157
ENSG00000006607	93.4628	-2.57383	3.84216	0.0659631	0.158961	FARP2	9855
ENSG00000006611	0.0424096	-0.0127469	2.17873	0.987131	NA	USH1C	10083
ENSG00000006625	195.094	-23.7231	3.30385	1.14987e-13	6.74266e-12	GGCT	79017
ENSG00000006634	685.734	-0.0686761	0.554334	0.673606	0.87297	DBF4	10926
ENSG00000006638	0.264859	0.303202	2.26691	0.708185	NA	TBXA2R	6915
ENSG00000006652	1110.91	-12.9849	3.32758	6.78956e-06	7.23031e-05	IFRD1	3475
ENSG00000006695	214.98	-1.5368	2.97485	0.133636	0.278129	COX10	1352
ENSG00000006704	0.192131	0.301109	2.27473	0.711003	NA	GTF2IRD1	9569
ENSG00000006712	308.447	-0.0408807	0.794115	0.878178	0.994115	PAF1	54623
ENSG00000006740	2.46152	-0.00771031	2.10563	0.991978	NA	ARHGAP44	9912
ENSG00000006744	685.839	-4.75778	3.57044	0.00897911	0.0306192	ELAC2	60528
ENSG00000006747	0.642479	0.299493	2.26071	0.710978	NA	SCIN	85477
ENSG00000006756	38.8134	-3.02506	4.84838	0.071732	0.170015	ARSD	414
ENSG00000006757	7.66418	-2.02632	4.06096	0.135502	0.280868	PNPLA4	8228
ENSG00000006788	0.0745088	0.114398	2.19562	0.885495	NA	MYH13	8735
ENSG00000006831	164.34	-5.73387	4.05623	0.00701471	0.0249452	ADIPOR2	79602
ENSG00000006837	2.77929	-0.0127358	2.17873	0.987142	NA	CDKL3	51265
ENSG00000007001	0.0772786	0.235405	2.24009	0.769856	NA	UPP2	151531
ENSG00000007038	18.1307	0.30644	2.27954	0.706561	0.900769	PRSS21	10942
ENSG00000007047	6.35871	-0.628376	2.55002	0.476512	0.688223	MARK4	57787
ENSG00000007062	0.132272	0.114402	2.19562	0.88549	NA	PROM1	8842
ENSG00000007080	206.2	-10.2873	2.48996	4.59713e-06	5.117e-05	CCDC124	115098
ENSG00000007129	247.241	-0.124765	1.33332	0.795286	0.957456	CEACAM21	90273
ENSG00000007168	353.242	-4.17415	3.39279	0.0116153	0.0381182	PAFAH1B1	5048
ENSG00000007171	0.102079	0.256342	2.25004	0.750724	NA	NOS2	4843
ENSG00000007174	0.443477	0.545719	2.4759	0.527393	NA	DNAH9	1770
ENSG00000007202	88.4057	-0.670782	2.0955	0.34875	0.552958	KIAA0100	9703
ENSG00000007216	0.109378	0.323952	2.28921	0.691427	NA	SLC13A2	9058
ENSG00000007237	39.455	0.277049	1.38893	0.56434	0.773561	GAS7	8522
ENSG00000007255	109.988	-25.7874	3.99174	1.40723e-11	5.96212e-10	TRAPPC6A	79090
ENSG00000007264	60.0627	-0.756039	2.465	0.371863	0.578948	MATK	4145
ENSG00000007312	9.11627	0.832649	2.78681	0.380069	0.587596	CD79B	974
ENSG00000007314	0.332793	0.481779	2.41522	0.569818	NA	SCN4A	6329
ENSG00000007341	142.696	-2.52188	3.11635	0.0392368	0.103818	ST7L	54879
ENSG00000007350	0.154593	0.0854856	2.18088	0.913858	NA	TKTL1	8277
ENSG00000007372	0.18836	0.0971063	2.18086	0.902177	NA	PAX6	5080
ENSG00000007376	18.7341	-1.01551	2.97697	0.31157	0.510387	RPUSD1	113000
ENSG00000007384	0.20226	0.375965	2.32657	0.648732	NA	RHBDF1	64285
ENSG00000007392	400.224	-0.180221	1.01951	0.593238	0.801531	LUC7L	55692
ENSG00000007402	0.447162	0.222403	1.41451	0.657407	NA	CACNA2D2	9254
ENSG00000007516	0.20199	-0.0127353	2.17873	0.987143	NA	BAIAP3	8938
ENSG00000007520	60.9035	-6.39195	4.39947	0.00604904	0.021982	TSR3	115939
ENSG00000007541	177.762	0.606539	1.71308	0.279784	0.473815	PIGQ	9091
ENSG00000007545	24.4153	-0.661314	2.20557	0.384138	0.59232	CRAMP1	57585
ENSG00000007866	0.0376456	-0.0127637	2.17873	0.987114	NA	TEAD3	7005
ENSG00000007908	0.283167	0.114405	2.19562	0.885488	NA	SELE	6401
ENSG00000007923	89.7493	-0.475628	1.76381	0.432579	0.64262	DNAJC11	55735
ENSG00000007933	0.115047	0.114403	2.19562	0.885489	NA	FMO3	2328
ENSG00000007944	663.251	8.53651	3.59615	0.000845386	0.00418893	MYLIP	29116
ENSG00000007952	1.34326	-0.0128134	2.17873	0.987064	NA	NOX1	27035
ENSG00000007968	0.69267	-0.504122	2.43292	0.554104	NA	E2F2	1870
ENSG00000008018	2063.25	-1.06913	1.89522	0.0877405	0.200355	PSMB1	5689
ENSG00000008056	0.0292376	-0.0127477	2.17873	0.98713	NA	SYN1	6853
ENSG00000008083	489.8	-4.95685	3.00995	0.00461605	0.0176349	JARID2	3720
ENSG00000008086	56.7176	-3.16565	4.94982	0.0664579	0.159931	CDKL5	6792
ENSG00000008118	0.025422	-0.0127492	2.17873	0.987129	NA	CAMK1G	57172
ENSG00000008128	79.3746	-0.0145638	0.425899	0.906055	0.994115	CDK11A	728642
ENSG00000008130	94.0004	-1.35696	2.54556	0.120174	0.255951	NADK	65220
ENSG00000008196	0.360282	0.52469	2.45545	0.540919	NA	TFAP2B	7021
ENSG00000008226	0.160412	0.114403	2.19562	0.88549	NA	DLEC1	9940
ENSG00000008256	109.723	-0.317195	1.87956	0.638067	0.841475	CYTH3	9265
ENSG00000008277	90.1061	-0.345719	2.30527	0.673374	0.872751	ADAM22	53616
ENSG00000008282	391.701	-3.84555	4.5098	0.0318919	0.0875614	SYPL1	6856
ENSG00000008283	34.3878	10.3571	7.31002	0.00408462	0.0159225	CYB561	1534
ENSG00000008294	1224.95	0.371935	1.18525	0.303787	0.501159	SPAG9	9043
ENSG00000008300	0.691196	0.0524906	2.16396	0.94671	NA	CELSR3	1951
ENSG00000008311	62.8944	-20.796	5.88075	1.9062e-05	0.000173841	AASS	10157
ENSG00000008323	0.234598	0.286453	2.26643	0.723848	NA	PLEKHG6	55200
ENSG00000008324	1799.98	0.45544	1.16212	0.174506	0.341285	SS18L2	51188
ENSG00000008382	3.311	-1.06155	3.03453	0.298315	0.495037	MPND	84954
ENSG00000008394	0.0971334	-0.0127577	2.17873	0.98712	NA	MGST1	4257
ENSG00000008405	976.852	0.207175	1.30091	0.649482	0.850424	CRY1	1407
ENSG00000008441	0.152854	0.218107	2.23254	0.785897	NA	NFIX	4784
ENSG00000008513	438.809	-23.1677	3.11566	1.78787e-14	1.22572e-12	ST3GAL1	6482
ENSG00000008516	0.119256	-0.0127413	2.17873	0.987137	NA	MMP25	64386
ENSG00000008517	1090.2	-1.05788	1.88203	0.0882418	0.201124	IL32	9235
ENSG00000008710	7.04301	3.55837	3.54248	0.0212169	0.0623521	PKD1	5310
ENSG00000008735	0.439323	0.169232	2.20992	0.831938	NA	MAPK8IP2	23542
ENSG00000008838	72.2088	0.37666	2.09922	0.614872	0.821897	MED24	9862
ENSG00000008853	21.3976	1.76751	3.77776	0.161131	0.321376	RHOBTB2	23221
ENSG00000008869	466.579	-0.104748	1.38335	0.83497	0.982821	HEATR5B	54497
ENSG00000008952	1290.52	-0.352193	0.936258	0.163671	0.325829	SEC62	7095
ENSG00000008988	3752.75	0.048055	0.32596	0.53783	0.74771	RPS20	6224
ENSG00000009307	4173.06	-0.0631569	0.53286	0.685024	0.883034	CSDE1	7812
ENSG00000009335	251.029	-1.20245	2.20577	0.106512	0.232862	UBE3C	9690
ENSG00000009413	461.991	-6.54249	2.56562	0.000787004	0.00394487	REV3L	5980
ENSG00000009694	23.1302	-1.03313	2.57967	0.237701	0.424234	TENM1	10178
ENSG00000009709	0.17444	0.212157	2.22987	0.791445	NA	PAX7	5081
ENSG00000009724	0.201864	0.426053	2.36658	0.61003	NA	MASP2	10747
ENSG00000009765	30.4446	-0.348141	2.28572	0.668766	0.868658	IYD	389434
ENSG00000009780	1689.6	-0.35467	1.16657	0.320755	0.520735	FAM76A	199870
ENSG00000009790	471.816	-9.46201	3.3548	0.00029941	0.00173283	TRAF3IP3	80342
ENSG00000009830	6.62778	-1.52194	3.5307	0.196083	0.371259	POMT2	29954
ENSG00000009844	1563.3	-14.4698	2.92037	4.84993e-08	9.93047e-07	VTA1	51534
ENSG00000009950	0.192906	0.109621	2.19321	0.890154	NA	MLXIPL	51085
ENSG00000009954	410.871	-3.29903	3.51715	0.0259119	0.0737672	BAZ1B	9031
ENSG00000010017	475.457	0.345606	1.20118	0.358576	0.563756	RANBP9	10048
ENSG00000010030	341.679	-27.4269	4.34679	3.15505e-11	1.24219e-09	ETV7	51513
ENSG00000010072	180.916	-0.261792	2.02047	0.719839	0.909201	SPRTN	83932
ENSG00000010165	196.719	-6.19829	4.59034	0.00758582	0.0266179	EEF1AKNMT	51603
ENSG00000010219	31.0085	-1.18712	3.20407	0.267882	0.460073	DYRK4	8798
ENSG00000010244	2137.81	-0.157837	0.901572	0.586119	0.794406	ZNF207	7756
ENSG00000010256	1663.94	-1.44416	2.43323	0.0876793	0.200302	UQCRC1	7384
ENSG00000010270	644.984	-0.241143	1.06866	0.482285	0.693726	STARD3NL	83930
ENSG00000010278	172.42	-22.164	4.23282	1.8624e-08	4.16622e-07	CD9	928
ENSG00000010282	0.0320993	0.114392	2.19562	0.8855	NA	HHATL	57467
ENSG00000010292	67.5436	-1.09753	2.96569	0.272683	0.465334	NCAPD2	9918
ENSG00000010295	67.735	-1.88385	3.8778	0.146762	0.299657	IFFO1	25900
ENSG00000010310	55.8442	0.0119702	1.1921	0.977831	0.994115	GIPR	2696
ENSG00000010318	75.1571	-1.2451	2.88347	0.203011	0.38087	PHF7	51533
ENSG00000010319	0.316811	0.430986	2.3705	0.606318	NA	SEMA3G	56920
ENSG00000010322	182.592	-4.99359	3.36178	0.00639882	0.0230344	NISCH	11188
ENSG00000010327	0.612809	0.543563	1.88825	0.401421	NA	STAB1	23166
ENSG00000010361	6.88738	-0.9118	2.49654	0.282941	0.477634	FUZ	80199
ENSG00000010379	0.208263	0.0078247	2.17454	0.992087	NA	SLC6A13	6540
ENSG00000010404	1711.98	0.109369	0.491355	0.365646	0.571464	IDS	3423
ENSG00000010438	0.0461288	0.114393	2.19562	0.885499	NA	PRSS3	5646
ENSG00000010539	68.8226	-2.96292	3.95613	0.0482513	0.122789	ZNF200	7752
ENSG00000010610	0.149173	0.21073	2.23005	0.792843	NA	CD4	920
ENSG00000010626	23.7502	1.1712	3.18654	0.271945	0.464443	LRRC23	10233
ENSG00000010704	0.168506	-0.0127492	2.17873	0.987129	NA	HFE	3077
ENSG00000010803	12.2303	-1.76503	3.77555	0.161455	0.321928	SCMH1	22955
ENSG00000010810	2837.68	-0.0800802	0.559029	0.620137	0.82669	FYN	2534
ENSG00000010818	205.163	-2.9821	3.70998	0.0401252	0.105702	HIVEP2	3097
ENSG00000010932	6.94032	0.611208	1.493	0.185977	0.357978	FMO1	2326
ENSG00000011007	629.963	0.0660005	0.786881	0.800077	0.959996	ELOA	6924
ENSG00000011009	542.784	-0.825183	2.1923	0.26453	0.456452	LYPLA2	11313
ENSG00000011021	102.476	0.797933	2.72594	0.391296	0.600118	CLCN6	1185
ENSG00000011028	1.58792	0.117109	1.9731	0.870966	NA	MRC2	9902
ENSG00000011083	0.143008	-0.0127373	2.17873	0.987141	NA	SLC6A7	6534
ENSG00000011105	0.0424096	-0.0127469	2.17873	0.987131	NA	TSPAN9	10867
ENSG00000011114	122.717	-20.9732	2.95588	1.99623e-13	1.10032e-11	BTBD7	55727
ENSG00000011132	86.2166	-7.54008	3.49455	0.00143849	0.00652995	APBA3	9546
ENSG00000011143	7.07149	-1.13521	3.11674	0.277564	0.470807	MKS1	54903
ENSG00000011198	106.273	-21.375	4.45647	1.57418e-07	2.80624e-06	ABHD5	51099
ENSG00000011201	0.0250765	-0.012756	2.17873	0.987122	NA	ANOS1	3730
ENSG00000011243	128.774	3.97339	4.61183	0.0306197	0.0847268	AKAP8L	26993
ENSG00000011258	69.8063	-15.8035	5.16122	8.546e-05	0.000609798	MBTD1	54799
ENSG00000011260	619.901	-0.120381	0.70375	0.569714	0.778913	UTP18	51096
ENSG00000011275	644.227	-7.3445	1.75079	8.64641e-06	8.88497e-05	RNF216	54476
ENSG00000011295	1113.2	-12.2972	3.08488	5.33086e-06	5.82391e-05	TTC19	54902
ENSG00000011304	441.323	-1.07708	2.06926	0.11732	0.251158	PTBP1	5725
ENSG00000011332	0.0311498	0.114392	2.19562	0.8855	NA	DPF1	8193
ENSG00000011347	0.0311498	0.114392	2.19562	0.8855	NA	SYT7	9066
ENSG00000011376	63.6097	-5.60497	3.74668	0.00601168	0.0218636	LARS2	23395
ENSG00000011405	220.466	-1.2823	2.29865	0.10185	0.224848	PIK3C2A	5286
ENSG00000011422	277.985	-11.3108	4.79641	0.00061	0.0031732	PLAUR	5329
ENSG00000011426	41.5257	-3.01733	4.8427	0.0720379	0.170593	ANLN	54443
ENSG00000011451	35.611	0.37329	1.55446	0.48456	0.695618	WIZ	58525
ENSG00000011454	177.286	-10.0421	3.2586	0.000148157	0.000958951	GPR21	2844
ENSG00000011465	1.55258	0.992505	2.95815	0.319971	NA	DCN	1634
ENSG00000011478	14.7008	5.41808	6.24816	0.0242431	0.0698014	QPCTL	54814
ENSG00000011485	84.7137	-4.27101	3.87634	0.0158647	0.049028	PPP5C	5536
ENSG00000011523	63.8579	-2.62967	3.97892	0.0677112	0.16226	CEP68	23177
ENSG00000011566	92.0159	-17.7914	4.99319	1.91004e-05	0.000174061	MAP4K3	8491
ENSG00000011590	323.144	-7.7342	2.75847	0.000412192	0.00227382	ZBTB32	27033
ENSG00000011600	15.4007	-17.8525	6.60185	0.00017572	0.00110922	TYROBP	7305
ENSG00000011638	141.828	-11.8632	3.07295	9.38602e-06	9.52425e-05	TMEM159	57146
ENSG00000012048	112.541	-3.02108	3.99805	0.0469346	0.120215	BRCA1	672
ENSG00000012061	208.122	-2.47732	3.04952	0.0386382	0.102543	ERCC1	2067
ENSG00000012124	0.150293	0.0525463	2.17496	0.94689	NA	CD22	933
ENSG00000012171	0.136941	0.24559	2.24458	0.760486	NA	SEMA3B	7869
ENSG00000012174	57.9648	0.333202	2.31365	0.685766	0.883907	MBTPS2	51360
ENSG00000012211	11.979	-1.2796	3.27121	0.241921	0.429215	PRICKLE3	4007
ENSG00000012223	0.135559	0.182431	2.21687	0.819446	NA	LTF	4057
ENSG00000012232	21.8037	1.86187	3.44435	0.11796	0.252169	EXTL3	2137
ENSG00000012504	0.0877216	0.191677	2.22192	0.810765	NA	NR1H4	9971
ENSG00000012660	849.57	-26.2042	2.69277	3.65997e-23	1.86794e-20	ELOVL5	60481
ENSG00000012822	197.693	-23.0053	3.65676	4.61334e-11	1.75129e-09	CALCOCO1	57658
ENSG00000012963	428.839	-8.26262	3.30004	0.000686996	0.00352319	UBR7	55148
ENSG00000012983	866.214	0.344532	1.43981	0.481022	0.692559	MAP4K5	11183
ENSG00000013016	20.3284	6.28854	6.58475	0.01735	0.052836	EHD3	30845
ENSG00000013275	943.997	-10.8033	2.87426	1.6936e-05	0.000157475	PSMC4	5704
ENSG00000013288	49.7711	-0.189368	1.18556	0.64355	0.84555	MAN2B2	23324
ENSG00000013293	0.0289509	-0.01275	2.17873	0.987128	NA	SLC7A14	57709
ENSG00000013297	50.9696	0.0300832	0.193318	0.428244	0.63783	CLDN11	5010
ENSG00000013306	578.968	-0.91687	2.03988	0.173329	0.33956	SLC25A39	51629
ENSG00000013364	221.191	-8.77023	2.65878	0.000110211	0.000756593	MVP	9961
ENSG00000013374	305.792	-10.001	2.21907	9.63142e-07	1.28855e-05	NUB1	51667
ENSG00000013375	68.839	-0.0128112	2.17873	0.987066	0.994115	PGM3	5238
ENSG00000013392	19.5784	-2.39606	4.39195	0.105853	0.231679	RWDD2A	112611
ENSG00000013441	13672.1	0.302701	0.710836	0.0846444	0.19469	CLK1	1195
ENSG00000013503	9.56294	-1.57912	3.58961	0.187056	0.359353	POLR3B	55703
ENSG00000013523	2.30827	0.465163	2.40074	0.581558	NA	ANGEL1	23357
ENSG00000013561	254.123	-8.56841	3.15616	0.000432656	0.00236494	RNF14	9604
ENSG00000013563	0.100686	0.114393	2.19562	0.8855	NA	DNASE1L1	1774
ENSG00000013573	8.4158	0.0627708	1.75986	0.922801	0.994115	DDX11	1663
ENSG00000013583	0.694194	-0.0128044	2.17873	0.987073	NA	HEBP1	50865
ENSG00000013588	0.0311498	0.114392	2.19562	0.8855	NA	GPRC5A	9052
ENSG00000013619	155.861	-3.22076	4.11794	0.0422456	0.110422	MAMLD1	10046
ENSG00000013725	1517.38	-1.49688	1.73956	0.023393	0.0676648	CD6	923
ENSG00000013810	109.584	1.96946	3.64951	0.116919	0.250488	TACC3	10460
ENSG00000014123	309.561	-9.07889	2.89818	0.000156933	0.00100724	UFL1	23376
ENSG00000014138	7.51445	-0.0128242	2.17873	0.987053	0.994115	POLA2	23649
ENSG00000014164	37.2242	-0.562054	2.31671	0.487335	0.697856	ZC3H3	23144
ENSG00000014216	130.595	-5.57034	4.84211	0.0124375	0.0401668	CAPN1	823
ENSG00000014641	2697.47	-1.23907	2.02909	0.0727158	0.171874	MDH1	4190
ENSG00000014824	198.17	-0.803677	1.97789	0.218841	0.401585	SLC30A9	10463
ENSG00000014914	2.90168	0.106564	2.19162	0.893139	0.994115	MTMR11	10903
ENSG00000014919	75.2743	-26.2246	5.28762	6.25146e-08	1.24128e-06	COX15	1355
ENSG00000015133	452.484	-0.188499	1.09404	0.609393	0.816523	CCDC88C	440193
ENSG00000015153	258.584	-25.5648	3.30504	1.63289e-15	1.34738e-13	YAF2	10138
ENSG00000015171	386.232	-25.1954	3.90844	1.60237e-11	6.67089e-10	ZMYND11	10771
ENSG00000015285	8.44336	-1.25272	2.46112	0.134552	0.279572	WAS	7454
ENSG00000015413	0.0915371	0.202677	2.22415	0.800204	NA	DPEP1	1800
ENSG00000015475	216.323	-7.52429	4.63576	0.0038258	0.0150027	BID	637
ENSG00000015479	84.719	-1.29917	2.01594	0.061666	0.150693	MATR3	9782
ENSG00000015520	0.393582	0.567721	2.49784	0.513694	NA	NPC1L1	29881
ENSG00000015532	193.423	-4.63932	1.78755	0.000790967	0.0039609	XYLT2	64132
ENSG00000015568	0.0349049	-0.140381	2.20414	0.860093	NA	RGPD5	84220
ENSG00000015592	0.0603873	0.114397	2.19562	0.885496	NA	STMN4	81551
ENSG00000015676	159.195	-7.8214	3.30073	0.000941042	0.00459028	NUDCD3	23386
ENSG00000016082	0.025422	-0.0127492	2.17873	0.987129	NA	ISL1	3670
ENSG00000016391	1.14217	0.171704	2.2112	0.82959	NA	CHDH	55349
ENSG00000016402	0.0424098	-0.0127569	2.17873	0.987121	NA	IL20RA	53832
ENSG00000016490	0.0848192	-0.0127422	2.17873	0.987136	NA	CLCA1	1179
ENSG00000016864	379.896	-27.5345	2.97053	2.63729e-21	7.57122e-19	GLT8D1	55830
ENSG00000017260	206.531	-8.39002	3.26435	0.000593036	0.00309547	ATP2C1	27032
ENSG00000017483	267.28	-2.3653	3.60588	0.0707328	0.168196	SLC38A5	92745
ENSG00000018189	27.8936	-7.27341	6.82037	0.0118809	0.03879	RUFY3	22902
ENSG00000018236	0.0271268	-0.0127569	2.17873	0.987121	NA	CNTN1	1272
ENSG00000018280	4.48262	0.114366	2.19561	0.885526	0.994115	SLC11A1	6556
ENSG00000018408	58.0989	-0.564082	1.24401	0.120268	0.256062	WWTR1	25937
ENSG00000018510	157.331	-3.44799	3.51668	0.0227819	0.0661889	AGPS	8540
ENSG00000018607	0.0320993	0.114392	2.19562	0.8855	NA	NA	NA
ENSG00000018610	106.036	-3.08853	3.53287	0.0317348	0.0872013	CXorf56	63932
ENSG00000018625	0.232454	-0.20555	2.2158	0.796743	NA	ATP1A2	477
ENSG00000018699	211.955	-11.0657	6.64617	0.00237585	0.0100581	TTC27	55622
ENSG00000018869	10.8978	-5.18707	6.16979	0.0268016	0.0758525	ZNF582	147948
ENSG00000019102	0.0678318	-0.012754	2.17873	0.987124	NA	VSIG2	23584
ENSG00000019144	0.667656	0.87133	2.02712	0.193292	NA	PHLDB1	23187
ENSG00000019169	0.0461288	0.114393	2.19562	0.885499	NA	MARCO	8685
ENSG00000019186	0.119386	0.181339	2.21629	0.820476	NA	CYP24A1	1591
ENSG00000019485	31.1655	0.353032	1.74495	0.567621	0.776822	PRDM11	56981
ENSG00000019505	0.0695363	-0.0127517	2.17873	0.987126	NA	SYT13	57586
ENSG00000019549	0.0999309	0.1144	2.19562	0.885492	NA	SNAI2	6591
ENSG00000019582	21813.1	0.0716161	0.29505	0.215976	0.398521	CD74	972
ENSG00000019991	0.025422	-0.0127492	2.17873	0.987129	NA	HGF	3082
ENSG00000019995	227.393	-2.31145	3.40841	0.0649595	0.157042	ZRANB1	54764
ENSG00000020129	60.5358	-4.01389	4.20091	0.0236399	0.0683073	NCDN	23154
ENSG00000020181	0.179485	0.364563	2.31789	0.657863	NA	ADGRA2	25960
ENSG00000020219	0.025422	-0.0127492	2.17873	0.987129	NA	NA	NA
ENSG00000020256	10.1976	-1.66209	3.67322	0.174934	0.341733	ZFP64	55734
ENSG00000020426	222.748	-0.19837	1.2277	0.641334	0.843412	MNAT1	4331
ENSG00000020577	95.7784	0.117324	1.34937	0.810044	0.967195	SAMD4A	23034
ENSG00000020633	584.857	-0.406042	1.31436	0.328121	0.529202	RUNX3	864
ENSG00000020922	354.344	-7.79949	3.11759	0.000737036	0.00373395	MRE11	4361
ENSG00000021300	18.0116	11.0682	7.3232	0.00316615	0.0127684	PLEKHB1	58473
ENSG00000021355	429.374	-10.2057	2.49914	5.72024e-06	6.18234e-05	SERPINB1	1992
ENSG00000021461	0.0271268	-0.0127569	2.17873	0.987121	NA	CYP3A43	64816
ENSG00000021488	18.5812	-6.24859	6.52169	0.0173367	0.0528129	SLC7A9	11136
ENSG00000021574	118.653	-8.10246	2.4477	0.000123061	0.000826405	SPAST	6683
ENSG00000021645	0.319985	0.119378	2.16527	0.879064	NA	NRXN3	9369
ENSG00000021762	10.9888	-1.27586	3.28488	0.244832	0.432426	OSBPL5	114879
ENSG00000021776	348.728	-0.390334	1.26691	0.324689	0.525205	AQR	9716
ENSG00000021826	0.239364	-0.025075	2.17698	0.974669	NA	CPS1	1373
ENSG00000021852	0.0641985	0.190128	2.22028	0.812157	NA	C8B	732
ENSG00000022267	0.220243	0.187317	2.21952	0.814852	NA	FHL1	2273
ENSG00000022277	488.144	-0.176398	0.947433	0.563755	0.772913	RTF2	51507
ENSG00000022355	0.0848192	-0.0127422	2.17873	0.987136	NA	GABRA1	2554
ENSG00000022556	49.3525	0.515649	2.4478	0.547012	0.757037	NLRP2	55655
ENSG00000022567	28.6637	0.0499366	1.89419	0.942762	0.994115	SLC45A4	57210
ENSG00000022840	2009.16	-9.97731	1.67052	3.42531e-10	1.10541e-08	RNF10	9921
ENSG00000022976	6.82315	-0.170284	2.0806	0.821619	0.97443	ZNF839	55778
ENSG00000023041	501.445	-25.2677	3.32154	4.47861e-15	3.42862e-13	ZDHHC6	64429
ENSG00000023171	141.102	-8.10375	3.82152	0.00143166	0.00650454	GRAMD1B	57476
ENSG00000023191	868.652	-0.219743	1.03906	0.512542	0.721661	RNH1	6050
ENSG00000023228	297.694	-5.71801	3.74049	0.00557947	0.0206625	NDUFS1	4719
ENSG00000023287	3257.19	-0.0887401	0.588455	0.604548	0.812353	RB1CC1	9821
ENSG00000023318	1393.26	-11.0585	1.98774	2.74471e-09	7.13624e-08	ERP44	23071
ENSG00000023330	322.067	-0.985903	2.63653	0.27096	0.463061	ALAS1	211
ENSG00000023445	10684	-0.444133	1.23472	0.228933	0.413855	BIRC3	330
ENSG00000023516	309.134	-2.58527	3.57819	0.0543354	0.135666	AKAP11	11215
ENSG00000023572	501.103	-0.106622	0.709217	0.62553	0.831545	GLRX2	51022
ENSG00000023608	145.86	-8.10146	3.21616	0.000683183	0.00350494	SNAPC1	6617
ENSG00000023697	113.898	-8.51248	4.54035	0.00213	0.00914946	DERA	51071
ENSG00000023734	2639.74	-0.0600615	0.487528	0.663467	0.863811	STRAP	11171
ENSG00000023839	44.9296	-0.6328	2.5608	0.47502	0.68678	ABCC2	1244
ENSG00000023892	230.299	-11.1015	4.92103	0.000764746	0.00385309	DEF6	50619
ENSG00000023902	265.863	-4.59473	3.92857	0.0131602	0.0420661	PLEKHO1	51177
ENSG00000023909	175.667	-7.50015	3.41857	0.00135364	0.00621359	GCLM	2730
ENSG00000024048	1450.73	-12.2341	2.57485	1.66053e-07	2.93736e-06	UBR2	23304
ENSG00000024422	0.397411	0.572606	2.50246	0.510664	NA	EHD2	30846
ENSG00000024526	0.0885384	0.114399	2.19562	0.885494	NA	DEPDC1	55635
ENSG00000024862	432.813	-7.33613	3.06065	0.000953616	0.00464017	CCDC28A	25901
ENSG00000025039	7.72149	-11.3706	7.32954	0.00284666	0.01163	RRAGD	58528
ENSG00000025156	295.49	-22.6684	3.9973	1.82188e-09	4.96694e-08	HSF2	3298
ENSG00000025293	465.468	-9.44106	1.70688	5.71169e-09	1.42071e-07	PHF20	51230
ENSG00000025423	0.174599	-0.0127509	2.17873	0.987127	NA	HSD17B6	8630
ENSG00000025434	2.32671	-0.012733	2.17873	0.987145	NA	NR1H3	10062
ENSG00000025708	120.418	-5.97693	2.67313	0.00146702	0.00663458	TYMP	1890
ENSG00000025770	246.651	-12.1607	3.46812	3.11581e-05	0.000264221	NCAPH2	29781
ENSG00000025772	276.738	-1.73191	2.93265	0.0940314	0.211379	TOMM34	10953
ENSG00000025796	1379.08	0.346541	1.26915	0.39675	0.605317	SEC63	11231
ENSG00000025800	1576.47	-0.0339941	0.700666	0.88207	0.994115	KPNA6	23633
ENSG00000026025	3689.75	0.00167771	0.448681	0.989898	0.995311	VIM	7431
ENSG00000026036	0.107031	0.114386	2.19562	0.885506	NA	RTEL1-TNFRSF6B	100533107
ENSG00000026103	1107.97	-1.11929	2.3585	0.159247	0.318632	FAS	355
ENSG00000026297	262.339	0.208636	0.999519	0.514806	0.724102	RNASET2	8635
ENSG00000026508	6451.27	-1.18356	1.53972	0.0291036	0.0813034	CD44	960
ENSG00000026559	0.610119	0.109387	2.19308	0.890382	NA	KCNG1	3755
ENSG00000026652	34.9277	-0.608857	2.2825	0.44275	0.653572	AGPAT4	56895
ENSG00000026751	2256.2	-8.57698	2.72303	0.000166165	0.00105767	SLAMF7	57823
ENSG00000026950	376.791	-9.83838	3.7423	0.000423456	0.00232637	BTN3A1	11119
ENSG00000027001	38.3296	0.219008	2.21738	0.783749	0.950542	MIPEP	4285
ENSG00000027075	1480.9	-12.0572	2.47738	9.56896e-08	1.80878e-06	PRKCH	5583
ENSG00000027644	0.227491	0.309127	2.27988	0.704098	NA	INSRR	3645
ENSG00000027697	1455.81	1.52017	2.56408	0.0898481	0.203755	IFNGR1	3459
ENSG00000027847	69.1113	-5.682	5.17911	0.0137924	0.0436916	B4GALT7	11285
ENSG00000027869	412.49	-10.1692	2.46751	4.95947e-06	5.47608e-05	SH2D2A	9047
ENSG00000028116	280.129	-8.81811	3.55419	0.000661578	0.00340805	VRK2	7444
ENSG00000028137	1022.33	-8.47874	2.52612	0.000100849	0.000704717	TNFRSF1B	7133
ENSG00000028203	532.39	-13.6883	3.2389	1.65247e-06	2.07198e-05	VEZT	55591
ENSG00000028277	150.834	-6.56982	2.91961	0.00135911	0.00623244	POU2F2	5452
ENSG00000028310	415.385	0.524853	1.19809	0.129163	0.270908	BRD9	65980
ENSG00000028528	1083.51	-8.1826	2.17537	3.29729e-05	0.000277561	SNX1	6642
ENSG00000028839	376.46	-23.1342	3.612	2.2487e-11	9.06056e-10	TBPL1	9519
ENSG00000029153	26.4788	-1.28069	3.03389	0.211771	0.392593	ARNTL2	56938
ENSG00000029363	1365.76	0.354735	1.02601	0.222602	0.406637	BCLAF1	9774
ENSG00000029364	675.512	-7.6716	3.21447	0.000930433	0.00454336	SLC39A9	55334
ENSG00000029534	0.510433	0.51635	2.44762	0.546421	NA	ANK1	286
ENSG00000029639	159.258	-3.45602	4.02196	0.032616	0.0892293	TFB1M	51106
ENSG00000029725	329.97	-4.39036	3.30236	0.00916444	0.0311279	RABEP1	9135
ENSG00000029993	120.156	-1.48522	2.91654	0.138427	0.2859	HMGB3	3149
ENSG00000030066	729.433	0.25945	1.29245	0.556861	0.766741	NUP160	23279
ENSG00000030110	169.553	-0.753494	2.20051	0.314383	0.513476	BAK1	578
ENSG00000030304	0.158566	-0.0127492	2.17873	0.987129	NA	MUSK	4593
ENSG00000030419	164.82	3.82012	4.82173	0.0379028	0.101025	IKZF2	22807
ENSG00000030582	142.434	-0.0847738	1.50803	0.878153	0.994115	GRN	2896
ENSG00000031003	106.854	-4.32389	4.63904	0.0242941	0.0699192	FAM13B	51306
ENSG00000031081	64.9869	22.5786	5.09501	7.82437e-07	1.08144e-05	ARHGAP31	57514
ENSG00000031691	1.28643	-10.4854	7.39949	0.00402435	NA	CENPQ	55166
ENSG00000031698	2079.16	0.0999928	0.70737	0.6488	0.850015	SARS	6301
ENSG00000031823	305.746	-1.40741	2.44616	0.0959795	0.214847	RANBP3	8498
ENSG00000032219	2605.84	0.243876	0.947619	0.390925	0.599718	ARID4A	5926
ENSG00000032389	159.287	-8.06782	4.43129	0.00248513	0.0104438	EIPR1	7260
ENSG00000032444	87.2732	-5.07588	4.71775	0.0156132	0.0483699	PNPLA6	10908
ENSG00000032742	112.487	-3.64084	4.59445	0.0388809	0.103074	IFT88	8100
ENSG00000033011	177.127	-23.2664	3.59423	1.44799e-11	6.10194e-10	ALG1	56052
ENSG00000033030	268.706	-8.45712	2.79473	0.000226676	0.0013676	ZCCHC8	55596
ENSG00000033050	171.254	0.145453	1.24473	0.742047	0.92426	ABCF2	10061
ENSG00000033100	27.1767	-0.899395	2.31512	0.250481	0.439289	CHPF2	54480
ENSG00000033122	62.578	-4.34275	4.71136	0.024889	0.0714067	LRRC7	57554
ENSG00000033170	260.881	-0.0203747	1.12018	0.959528	0.994115	FUT8	2530
ENSG00000033178	1639.74	-12.8685	2.7486	2.13107e-07	3.66161e-06	UBA6	55236
ENSG00000033327	30.0303	-2.07048	3.7001	0.106472	0.232813	GAB2	9846
ENSG00000033627	0.179611	0.323294	2.28872	0.691977	NA	ATP6V0A1	535
ENSG00000033800	953.584	-5.2502	3.44221	0.00581596	0.0213036	PIAS1	8554
ENSG00000033867	620.686	-9.01246	2.34075	1.94816e-05	0.000176732	SLC4A7	9497
ENSG00000034053	101.316	17.0742	6.65899	0.000248982	0.0014795	APBA2	321
ENSG00000034152	574.928	-2.58566	3.17497	0.0386509	0.102543	MAP2K3	5606
ENSG00000034239	0.0772786	0.235405	2.24009	0.769856	NA	EFCAB1	79645
ENSG00000034510	2511.46	0.152809	0.485066	0.15255	0.308458	TMSB10	9168
ENSG00000034533	373.719	-8.67069	3.3531	0.000551148	0.00290878	ASTE1	28990
ENSG00000034677	4076.51	0.111834	0.534792	0.421115	0.630108	RNF19A	25897
ENSG00000034693	652.339	-4.17013	4.21227	0.0212659	0.0624827	PEX3	8504
ENSG00000034713	596.297	-1.12677	2.15537	0.118464	0.253012	GABARAPL2	11345
ENSG00000034971	0.109896	-0.0127469	2.17873	0.987131	NA	MYOC	4653
ENSG00000035115	32.5013	-0.789684	2.76149	0.401902	0.610898	SH3YL1	26751
ENSG00000035141	246.346	-23.3347	2.85064	4.97653e-17	5.48612e-15	FAM136A	84908
ENSG00000035403	105.766	-22.7635	4.26561	1.11367e-08	2.59229e-07	VCL	7414
ENSG00000035499	0.0238513	-0.0127478	2.17873	0.98713	NA	DEPDC1B	55789
ENSG00000035664	512.39	-0.497756	1.5357	0.318916	0.518544	DAPK2	23604
ENSG00000035681	887.661	-26.0627	2.92629	8.55656e-20	1.90176e-17	NSMAF	8439
ENSG00000035687	1084.32	-0.0527349	0.661273	0.802335	0.961767	ADSS	159
ENSG00000035720	32.637	-19.3705	6.28909	6.82606e-05	0.000504631	STAP1	26228
ENSG00000035862	4.48937	-0.499434	2.42633	0.556939	0.766772	TIMP2	7077
ENSG00000035928	683.764	0.139466	0.872086	0.620471	0.826814	RFC1	5981
ENSG00000036054	371.838	-8.70598	2.64428	0.00011354	0.000774928	TBC1D23	55773
ENSG00000036257	222.749	-9.06911	2.914	0.000165164	0.00105369	CUL3	8452
ENSG00000036448	0.209446	0.248712	2.24606	0.757634	NA	MYOM2	9172
ENSG00000036473	0.0622995	0.186235	2.21893	0.815867	NA	OTC	5009
ENSG00000036530	15.4286	1.90299	3.90369	0.145245	0.297175	CYP46A1	10858
ENSG00000036549	632.883	-0.463692	1.64027	0.402763	0.611781	ZZZ3	26009
ENSG00000036565	0.0735593	0.114398	2.19562	0.885495	NA	SLC18A1	6570
ENSG00000036672	22.7862	0.186685	1.73353	0.767611	0.941159	USP2	9099
ENSG00000036828	0.202243	-0.0685908	2.17924	0.930812	NA	CASR	846
ENSG00000037042	43.8544	-5.51563	3.91137	0.00720907	0.0254786	TUBG2	27175
ENSG00000037241	107.084	-0.569851	1.64742	0.289005	0.484429	RPL26L1	51121
ENSG00000037280	19.9108	-0.66287	2.62355	0.463513	0.675608	FLT4	2324
ENSG00000037474	1175.61	-0.828898	1.91233	0.184607	0.356286	NSUN2	54888
ENSG00000037637	130.589	-4.83242	4.50043	0.0161391	0.0497198	FBXO42	54455
ENSG00000037749	52.0869	-1.01869	2.87422	0.294824	0.491295	MFAP3	4238
ENSG00000037757	17.4793	-16.2438	6.87466	0.000397095	0.00220288	MRI1	84245
ENSG00000037897	149.403	-4.98575	4.2999	0.0130147	0.0416688	METTL1	4234
ENSG00000037965	0.0752052	0.114388	2.19562	0.885504	NA	HOXC8	3224
ENSG00000038002	380.051	0.0831458	1.80072	0.900026	0.994115	AGA	175
ENSG00000038210	314.276	-0.455614	1.54231	0.372903	0.580078	PI4K2B	55300
ENSG00000038219	1442.68	0.0861641	0.627123	0.648098	0.849744	BOD1L1	259282
ENSG00000038274	1764.12	-13.4165	2.95369	3.96248e-07	6.25463e-06	MAT2B	27430
ENSG00000038295	0.422058	-0.0127421	2.17873	0.987136	NA	TLL1	7092
ENSG00000038358	54.2301	-2.63001	3.23494	0.0389349	0.10319	EDC4	23644
ENSG00000038382	0.363325	-0.0127352	2.17873	0.987143	NA	TRIO	7204
ENSG00000038427	0.103036	0.114005	2.19543	0.885878	NA	VCAN	1462
ENSG00000038532	73.9244	-1.05482	2.43393	0.199622	0.37635	CLEC16A	23274
ENSG00000038945	102.377	7.49245	2.44077	0.000243741	0.00145163	MSR1	4481
ENSG00000039068	100.578	13.4201	4.02939	4.67896e-05	0.000369915	CDH1	999
ENSG00000039123	368.805	-0.266173	1.05562	0.419	0.628273	MTREX	23517
ENSG00000039139	0.0603873	0.114397	2.19562	0.885496	NA	DNAH5	1767
ENSG00000039319	58.0122	-0.0979377	1.45882	0.854233	0.994115	ZFYVE16	9765
ENSG00000039523	50.3565	8.37209	7.0567	0.00806021	0.0279491	RIPOR1	79567
ENSG00000039537	0.0601007	0.114394	2.19562	0.885498	NA	C6	729
ENSG00000039560	0.0325061	-0.138772	2.20323	0.861638	NA	RAI14	26064
ENSG00000039600	0.634758	0.225245	2.23582	0.779274	NA	SOX30	11063
ENSG00000039650	65.249	-3.69026	4.16842	0.0295986	0.0823645	PNKP	11284
ENSG00000039987	0.0546596	-0.0127449	2.17873	0.987133	NA	BEST2	54831
ENSG00000040199	142.337	-1.67577	2.93233	0.102733	0.22618	PHLPP2	23035
ENSG00000040275	202.731	18.8939	4.00898	2.07487e-07	3.58107e-06	SPDL1	54908
ENSG00000040341	21.4526	6.10789	6.52032	0.018564	0.0557325	STAU2	27067
ENSG00000040487	15.711	-7.53487	6.98031	0.0111579	0.0369137	PQLC2	54896
ENSG00000040531	58.511	-20.1685	6.17353	4.09804e-05	0.000332966	CTNS	1497
ENSG00000040608	0.0271268	-0.0127569	2.17873	0.987121	NA	RTN4R	65078
ENSG00000040633	52.7816	-2.98899	4.82181	0.0731766	0.172844	PHF23	79142
ENSG00000040731	0.167019	0.251166	2.2475	0.755423	NA	CDH10	1008
ENSG00000040933	228.856	-8.37659	2.93527	0.000334878	0.00191385	INPP4A	3631
ENSG00000041353	0.0303566	-0.0127569	2.17873	0.987121	NA	RAB27B	5874
ENSG00000041357	1643.5	-10.8896	2.88566	1.57414e-05	0.000147864	PSMA4	5685
ENSG00000041802	571.521	-0.280021	1.20831	0.481735	0.693394	LSG1	55341
ENSG00000041880	47.8064	0.662154	2.59531	0.459574	0.671552	PARP3	10039
ENSG00000042062	1.71361	-0.123199	2.14323	0.874077	NA	RIPOR3	140876
ENSG00000042088	770.337	-7.58946	3.26374	0.00105294	0.00503628	TDP1	55775
ENSG00000042286	28.8368	12.051	7.27657	0.00218596	0.00932616	AIFM2	84883
ENSG00000042304	2.62076	0.892567	2.84438	0.354911	NA	C2orf83	56918
ENSG00000042317	0.0610502	0.110626	2.19371	0.889173	NA	SPATA7	55812
ENSG00000042429	56.5019	-0.436308	1.41758	0.339965	0.543534	MED17	9440
ENSG00000042445	27.8653	5.31466	6.19593	0.0252044	0.0721623	RETSAT	54884
ENSG00000042493	734.743	0.454224	1.96567	0.511158	0.720687	CAPG	822
ENSG00000042753	298.108	-9.2928	2.83497	0.000104123	0.000722463	AP2S1	1175
ENSG00000042781	0.61763	0.470914	2.40535	0.577412	NA	USH2A	7399
ENSG00000042832	41.1279	0.696903	1.9601	0.288656	0.484138	TG	7038
ENSG00000042980	28.6108	-1.84579	3.84758	0.151419	0.306674	ADAM28	10863
ENSG00000043039	9.03141	-0.266351	2.13199	0.728633	0.914525	BARX2	8538
ENSG00000043093	1239.92	-0.28386	1.11592	0.421387	0.630108	DCUN1D1	54165
ENSG00000043143	52.4289	-21.52	5.94189	1.43336e-05	0.000136407	JADE2	23338
ENSG00000043355	1.04707	-0.0127248	2.17873	0.987153	NA	ZIC2	7546
ENSG00000043462	408.948	-24.6221	2.83698	7.18476e-19	1.138e-16	LCP2	3937
ENSG00000043514	59.564	-13.09	4.89921	0.000263199	0.00155061	TRIT1	54802
ENSG00000043591	37.3406	-0.146449	2.18073	0.852713	0.993942	ADRB1	153
ENSG00000044090	31.9676	-0.171053	2.19213	0.828943	0.978661	CUL7	9820
ENSG00000044115	664.622	-3.62208	3.41422	0.0180979	0.0545949	CTNNA1	1495
ENSG00000044446	51.9793	15.4797	4.18932	1.26961e-05	0.000123119	PHKA2	5256
ENSG00000044459	0.0311498	0.114392	2.19562	0.8855	NA	CNTLN	54875
ENSG00000044524	0.0349049	-0.140381	2.20414	0.860093	NA	EPHA3	2042
ENSG00000044574	17622.9	0.0340728	0.273769	0.594572	0.802626	HSPA5	3309
ENSG00000046604	0.0311498	0.114392	2.19562	0.8855	NA	DSG2	1829
ENSG00000046647	85.0889	-1.80114	3.52702	0.134781	0.279712	GEMIN8	54960
ENSG00000046651	1191.16	-0.303984	1.08548	0.360258	0.565932	OFD1	8481
ENSG00000046653	32.3987	0.323813	1.80997	0.616788	0.82326	GPM6B	2824
ENSG00000046774	5.17226	0.0884303	2.18306	0.910975	0.994115	MAGEC2	51438
ENSG00000046889	0.110826	0.114377	2.19562	0.885515	NA	PREX2	80243
ENSG00000047056	184.529	-9.84184	3.51186	0.000292735	0.00169848	WDR37	22884
ENSG00000047188	667.915	0.127589	1.10625	0.741086	0.9237	YTHDC2	64848
ENSG00000047230	0.0905744	0.107572	2.19215	0.892155	NA	CTPS2	56474
ENSG00000047249	180.875	-0.524897	1.7985	0.391566	0.600188	ATP6V1H	51606
ENSG00000047315	1035.05	-0.0615896	0.907327	0.843233	0.988088	POLR2B	5431
ENSG00000047346	279.519	-21.4301	4.12727	2.28963e-08	5.00812e-07	FAM214A	56204
ENSG00000047365	1576.46	-0.0586498	0.594316	0.747354	0.927331	ARAP2	116984
ENSG00000047410	3108.46	0.0108812	0.373815	0.91721	0.994115	TPR	7175
ENSG00000047457	10.014	-1.35511	3.35575	0.226387	0.411179	CP	1356
ENSG00000047578	63.3209	-6.68873	3.46804	0.00240082	0.0101482	KIAA0556	23247
ENSG00000047579	114.815	-7.48246	4.59578	0.00380917	0.0149545	DTNBP1	84062
ENSG00000047597	0.172339	0.203827	2.22665	0.79928	NA	XK	7504
ENSG00000047617	0.0504985	-0.0127531	2.17873	0.987125	NA	ANO2	57101
ENSG00000047621	139.762	-7.98779	4.45832	0.00264679	0.0109594	C12orf4	57102
ENSG00000047634	65.2575	-0.293969	1.7589	0.641229	0.843412	SCML1	6322
ENSG00000047644	178.596	-2.17391	3.39336	0.0759003	0.178057	WWC3	55841
ENSG00000047648	0.131748	0.114405	2.19562	0.885488	NA	ARHGAP6	395
ENSG00000047662	4.9807	0.325606	2.29014	0.690008	0.887466	FAM184B	27146
ENSG00000047849	354.506	-7.04878	3.70737	0.00242551	0.0102335	MAP4	4134
ENSG00000047932	393.681	-2.71891	3.41151	0.0413404	0.108488	GOPC	57120
ENSG00000048028	117.956	0.27728	2.24255	0.730029	0.915443	USP28	57646
ENSG00000048052	59.5504	0.118874	1.5924	0.838523	0.985068	HDAC9	9734
ENSG00000048140	108.259	1.89343	3.08278	0.0850022	0.195352	TSPAN17	26262
ENSG00000048162	1454.56	-0.0156257	0.75886	0.950944	0.994115	NOP16	51491
ENSG00000048342	0.173358	0.114405	2.19562	0.885488	NA	CC2D2A	57545
ENSG00000048392	197.219	-2.3722	2.9063	0.0376377	0.100435	RRM2B	50484
ENSG00000048405	967.337	-12.6085	2.79368	4.98889e-07	7.45628e-06	ZNF800	168850
ENSG00000048462	0.146917	0.2139	2.23117	0.789859	NA	TNFRSF17	608
ENSG00000048471	50.8412	-3.26701	4.6398	0.0535187	0.134016	SNX29	92017
ENSG00000048540	0.0250765	-0.012756	2.17873	0.987122	NA	LMO3	55885
ENSG00000048544	470.266	-0.907013	2.00267	0.168567	0.333074	MRPS10	55173
ENSG00000048545	0.0678316	-0.0127442	2.17873	0.987134	NA	GUCA1A	2978
ENSG00000048649	692.794	-3.02102	3.06024	0.0220777	0.0645377	RSF1	51773
ENSG00000048707	59.4294	-2.1455	2.5066	0.0308478	0.0852144	VPS13D	55187
ENSG00000048740	1222.71	-0.299429	1.1356	0.402847	0.611831	CELF2	10659
ENSG00000048828	233.983	-1.17186	2.44023	0.156029	0.313698	FAM120A	23196
ENSG00000048991	231.09	-0.384838	1.20794	0.297424	0.494212	R3HDM1	23518
ENSG00000049089	3.08771	1.31298	3.31024	0.235043	0.421312	COL9A2	1298
ENSG00000049130	0.194689	-0.0127575	2.17873	0.987121	NA	KITLG	4254
ENSG00000049167	99.8304	0.164514	2.20521	0.836283	0.983952	ERCC8	1161
ENSG00000049192	4.24501	0.272441	2.25925	0.736332	0.919831	ADAMTS6	11174
ENSG00000049239	40.1388	-0.119363	1.28581	0.796163	0.957988	H6PD	9563
ENSG00000049245	381.586	-21.9835	3.46701	3.32434e-11	1.29405e-09	VAMP3	9341
ENSG00000049246	32.6029	-0.0534142	2.13074	0.945027	0.994115	PER3	8863
ENSG00000049247	2.06909	-0.0127796	2.17873	0.987098	NA	UTS2	10911
ENSG00000049249	6642.62	0.14749	0.875111	0.599425	0.807437	TNFRSF9	3604
ENSG00000049283	0.063249	0.214773	2.23001	0.788919	NA	EPN3	55040
ENSG00000049323	0.0565718	0.114395	2.19562	0.885497	NA	LTBP1	4052
ENSG00000049449	45.6301	-17.4205	5.3461	4.73067e-05	0.000373146	RCN1	5954
ENSG00000049540	0.0320993	0.114392	2.19562	0.8855	NA	ELN	2006
ENSG00000049541	213.771	-10.4548	2.15461	1.55814e-07	2.79209e-06	RFC2	5982
ENSG00000049618	356.313	-7.72446	2.48759	0.000216311	0.00131428	ARID1B	57492
ENSG00000049656	290.315	-5.19992	2.40146	0.00172905	0.00761953	CLPTM1L	81037
ENSG00000049759	1.63748	0.0830951	1.93232	0.906569	NA	NEDD4L	23327
ENSG00000049768	2.39336	0.015643	2.16069	0.984092	NA	FOXP3	50943
ENSG00000049769	20.679	-0.618065	2.1675	0.40979	0.619179	PPP1R3F	89801
ENSG00000049860	609.034	-11.2378	2.56167	1.17503e-06	1.53478e-05	HEXB	3074
ENSG00000049883	127.992	11.7709	5.24908	0.000732751	0.00371635	PTCD2	79810
ENSG00000050130	833.961	0.0606781	1.10833	0.877822	0.994115	JKAMP	51528
ENSG00000050165	241.38	6.04417	6.14459	0.0168883	0.0516929	DKK3	27122
ENSG00000050327	0.0349049	-0.140381	2.20414	0.860093	NA	ARHGEF5	7984
ENSG00000050344	49.5052	-0.00842605	2.13356	0.991335	0.995311	NFE2L3	9603
ENSG00000050393	255.361	-0.42001	1.57043	0.429529	0.639329	MCUR1	63933
ENSG00000050405	216.436	-2.3915	3.47834	0.062478	0.152218	LIMA1	51474
ENSG00000050426	377.879	-3.59118	4.35209	0.0355824	0.0960104	LETMD1	25875
ENSG00000050438	7.994	0.143901	1.76329	0.823629	0.975723	SLC4A8	9498
ENSG00000050555	0.219569	0.160802	2.18504	0.838659	NA	LAMC3	10319
ENSG00000050628	0.0530888	-0.0127445	2.17873	0.987134	NA	PTGER3	5733
ENSG00000050730	527.246	0.212065	1.10582	0.564951	0.774091	TNIP3	79931
ENSG00000050748	63.5318	-6.2088	5.74917	0.0133526	0.042543	MAPK9	5601
ENSG00000050767	8.9037	0.706783	2.63728	0.435597	0.645849	COL23A1	91522
ENSG00000050820	0.273958	0.155961	2.19649	0.844196	NA	BCAR1	9564
ENSG00000051009	56.2879	-14.0181	7.2001	0.00105779	0.00505773	FAM160A2	84067
ENSG00000051108	9172.8	-0.0257916	0.458406	0.847715	0.990798	HERPUD1	9709
ENSG00000051128	0.0424096	-0.0127469	2.17873	0.987131	NA	HOMER3	9454
ENSG00000051180	3.77318	-0.0123107	2.1786	0.987571	0.994234	RAD51	5888
ENSG00000051341	77.9708	-0.12451	2.07672	0.869109	0.994115	POLQ	10721
ENSG00000051382	90.0964	-6.45121	4.1398	0.00489856	0.0185547	PIK3CB	5291
ENSG00000051523	784.225	-0.140342	0.668539	0.456654	0.667872	CYBA	1535
ENSG00000051596	64.0242	-21.55	2.76344	1.0906e-15	9.2199e-14	THOC3	84321
ENSG00000051620	167.493	-6.4696	4.04895	0.00453375	0.0173638	HEBP2	23593
ENSG00000051825	180.458	0.0825629	1.5302	0.883119	0.994115	MPHOSPH9	10198
ENSG00000052126	36.8519	0.593088	2.13173	0.42216	0.630951	PLEKHA5	54477
ENSG00000052344	0.0970692	-0.0127401	2.17873	0.987138	NA	PRSS8	5652
ENSG00000052723	418.088	-6.46284	2.87251	0.00137408	0.00628022	SIKE1	80143
ENSG00000052749	215.318	-5.74364	3.61947	0.0049667	0.018751	RRP12	23223
ENSG00000052795	20.6522	20.7784	4.33652	1.58347e-07	2.81914e-06	FNIP2	57600
ENSG00000052802	1051.65	-9.96722	2.96422	7.17376e-05	0.000523446	MSMO1	6307
ENSG00000052841	2308.05	-0.635255	1.59207	0.206637	0.385469	TTC17	55761
ENSG00000052850	0.282568	0.441205	2.3793	0.598784	NA	ALX4	60529
ENSG00000053108	1.13862	0.199674	2.2048	0.801628	NA	FSTL4	23105
ENSG00000053254	253.392	-0.213777	0.97066	0.48355	0.694891	FOXN3	1112
ENSG00000053371	56.6179	-13.1842	7.2924	0.00147816	0.00667183	AKR7A2	8574
ENSG00000053372	153.963	-2.78299	4.09047	0.0620696	0.151464	MRTO4	51154
ENSG00000053501	123.26	-2.81431	3.73961	0.0482144	0.122718	USE1	55850
ENSG00000053524	13.4664	0.773808	1.94023	0.226783	0.4116	MCF2L2	23101
ENSG00000053702	6.6675	0.217978	2.23261	0.786028	0.95121	NRIP2	83714
ENSG00000053747	1.28221	0.738807	2.67709	0.420787	NA	LAMA3	3909
ENSG00000053770	589.724	-8.95306	3.45581	0.00052285	0.00278073	AP5M1	55745
ENSG00000053900	575.128	-7.35689	4.0719	0.00277951	0.0114306	ANAPC4	29945
ENSG00000053918	0.331529	0.421439	2.36242	0.613451	NA	KCNQ1	3784
ENSG00000054116	399.118	-24.0634	2.99753	1.76184e-16	1.72186e-14	TRAPPC3	27095
ENSG00000054118	2182.85	-0.164902	0.735145	0.433069	0.643071	THRAP3	9967
ENSG00000054148	136.619	-11.0507	1.82796	1.52028e-10	5.29026e-09	PHPT1	29085
ENSG00000054179	0.0740742	-0.0127586	2.17873	0.987119	NA	ENTPD2	954
ENSG00000054219	108.239	-8.09203	6.98983	0.00884635	0.0302263	LY75	4065
ENSG00000054267	5972.63	-0.0438804	0.277401	0.474856	0.686696	ARID4B	51742
ENSG00000054277	27.5213	-24.1089	5.74796	1.85543e-06	2.29628e-05	OPN3	23596
ENSG00000054282	154.624	-0.516721	1.77108	0.390824	0.599661	SDCCAG8	10806
ENSG00000054356	0.318596	0.112239	2.19453	0.887599	NA	PTPRN	5798
ENSG00000054392	0.0622995	0.186235	2.21893	0.815867	NA	HHAT	55733
ENSG00000054523	95.9925	0.1172	1.08641	0.757342	0.934524	KIF1B	23095
ENSG00000054598	0.0603873	0.114397	2.19562	0.885496	NA	FOXC1	2296
ENSG00000054611	67.6972	-5.75058	2.73306	0.00188971	0.00824316	TBC1D22A	25771
ENSG00000054654	4459.06	0.0445116	0.452014	0.728327	0.914468	SYNE2	23224
ENSG00000054690	0.124764	0.0802168	2.18093	0.919159	NA	PLEKHH1	57475
ENSG00000054793	3.16352	0.623492	2.55471	0.480821	0.692414	ATP9A	10079
ENSG00000054938	1.57672	0.940652	2.90032	0.337644	NA	CHRDL2	25884
ENSG00000054965	60.0956	-6.00266	4.52827	0.00815751	0.0282226	FAM168A	23201
ENSG00000054967	89.3365	1.0835	2.57632	0.214725	0.396751	RELT	84957
ENSG00000054983	36.2689	-7.00494	6.72285	0.0129787	0.041573	GALC	2581
ENSG00000055044	9084.74	-0.0679522	0.332175	0.346014	0.550165	NOP58	51602
ENSG00000055070	371.004	0.00822115	0.820387	0.976513	0.994115	SZRD1	26099
ENSG00000055118	0.0311498	0.114392	2.19562	0.8855	NA	KCNH2	3757
ENSG00000055130	547.095	-9.87541	2.37656	4.69703e-06	5.20298e-05	CUL1	8454
ENSG00000055147	214.276	-19.8265	5.82053	2.87519e-05	0.000246088	FAM114A2	10827
ENSG00000055163	712.549	1.25682	2.3632	0.11783	0.251971	CYFIP2	26999
ENSG00000055208	1078.81	-0.440033	1.43701	0.344585	0.548692	TAB2	23118
ENSG00000055211	346.806	-10.0898	3.14227	0.000105707	0.000732714	GINM1	116254
ENSG00000055332	1868.55	0.146006	0.881438	0.607272	0.814755	EIF2AK2	5610
ENSG00000055483	365.965	5.43674	3.83899	0.00716867	0.0253748	USP36	57602
ENSG00000055609	994.667	-6.54825	1.55198	9.61763e-06	9.72319e-05	KMT2C	58508
ENSG00000055732	0.30066	-0.014351	2.17496	0.98549	NA	MCOLN3	55283
ENSG00000055813	0.0271268	-0.0127569	2.17873	0.987121	NA	CCDC85A	114800
ENSG00000055917	1739.65	-4.76363	3.03824	0.00543817	0.0202371	PUM2	23369
ENSG00000055950	190.795	-9.90092	3.12447	0.000122227	0.000822403	MRPL43	84545
ENSG00000055955	4.14687	-0.504098	2.43251	0.554062	0.764061	ITIH4	3700
ENSG00000055957	0.339347	0.239762	1.66658	0.690029	NA	ITIH1	3697
ENSG00000056050	198.288	-3.71021	4.47739	0.0347168	0.0940749	HPF1	54969
ENSG00000056097	968.678	-7.8208	4.36449	0.00270013	0.0111467	ZFR	51663
ENSG00000056277	104.805	-4.14185	5.63017	0.0419173	0.109814	ZNF280C	55609
ENSG00000056291	0.456197	0.114373	2.19561	0.885519	NA	NPFFR2	10886
ENSG00000056487	0.207646	0.114375	2.19561	0.885517	NA	PHF21B	112885
ENSG00000056558	742.289	-2.83259	3.29406	0.0332253	0.0906624	TRAF1	7185
ENSG00000056586	152.884	-7.14388	4.85384	0.00533749	0.0199147	RC3H2	54542
ENSG00000056736	0.0695363	-0.0127517	2.17873	0.987126	NA	IL17RB	55540
ENSG00000056972	6.94489	-0.220165	2.20434	0.781501	0.948986	TRAF3IP2	10758
ENSG00000056998	0.0949584	-0.0127491	2.17873	0.987129	NA	GYG2	8908
ENSG00000057252	569.377	-6.7874	2.54887	0.000619162	0.00321721	SOAT1	6646
ENSG00000057294	0.242733	0.357532	2.3125	0.663536	NA	PKP2	5318
ENSG00000057468	11.3055	-0.140352	2.20413	0.860121	0.994115	MSH4	4438
ENSG00000057608	1610.47	-0.460759	1.34918	0.271857	0.464385	GDI2	2665
ENSG00000057657	7780.34	-0.225774	0.813006	0.316963	0.516772	PRDM1	639
ENSG00000057663	509.012	-11.5866	2.57843	6.60727e-07	9.4163e-06	ATG5	9474
ENSG00000057704	11.8301	0.319555	1.07254	0.320145	0.520174	TMCC3	57458
ENSG00000057757	579.142	-0.482704	1.69276	0.400302	0.609318	PITHD1	57095
ENSG00000057935	1.61208	1.08204	3.05774	0.292368	NA	MTA3	57504
ENSG00000058056	60.7723	-6.89512	6.80739	0.0140133	0.0442693	USP13	8975
ENSG00000058063	540.874	0.488432	1.65194	0.378497	0.5859	ATP11B	23200
ENSG00000058085	12.4708	0.114352	2.19561	0.88554	0.994115	LAMC2	3918
ENSG00000058091	165.871	-0.319104	2.30323	0.697484	0.893994	CDK14	5218
ENSG00000058262	1985.03	0.130565	0.859823	0.63922	0.842122	SEC61A1	29927
ENSG00000058272	1829.56	-0.149306	0.874243	0.593747	0.802062	PPP1R12A	4659
ENSG00000058335	0.254355	0.351048	2.30787	0.668843	NA	RASGRF1	5923
ENSG00000058404	0.253392	-0.0254352	2.14816	0.974003	NA	CAMK2B	816
ENSG00000058453	75.2637	2.10436	3.16005	0.0681932	0.163228	CROCC	9696
ENSG00000058600	1600.45	-9.39048	2.29531	7.05835e-06	7.47239e-05	POLR3E	55718
ENSG00000058668	1208.03	-11.6486	2.26086	2.33233e-08	5.08536e-07	ATP2B4	493
ENSG00000058673	1.15161	-0.0127535	2.17873	0.987125	NA	ZC3H11A	9877
ENSG00000058729	442.507	-17.4681	4.24539	2.62597e-06	3.1466e-05	RIOK2	55781
ENSG00000058799	156.04	-14.6042	6.45732	0.000551934	0.00291181	YIPF1	54432
ENSG00000058804	250.293	-0.942302	2.75003	0.313141	0.512054	NDC1	55706
ENSG00000058866	1.40338	-0.247494	2.19343	0.753767	NA	DGKG	1608
ENSG00000059122	41.1132	1.338	2.62579	0.136412	0.282373	FLYWCH1	84256
ENSG00000059145	62.44	-0.532647	2.40348	0.526365	0.736227	UNKL	64718
ENSG00000059377	8.95642	-0.45305	2.36039	0.585939	0.79424	TBXAS1	6916
ENSG00000059378	633.671	0.0795131	1.26723	0.862199	0.994115	PARP12	64761
ENSG00000059573	351.349	-9.38581	4.91354	0.00179555	0.00787984	ALDH18A1	5832
ENSG00000059588	175.334	-1.7743	3.05607	0.098863	0.219824	TARBP1	6894
ENSG00000059691	131.332	-5.91993	4.5041	0.00842683	0.0290304	GATB	5188
ENSG00000059728	443.299	-3.4158	2.68045	0.0101412	0.0339271	MXD1	4084
ENSG00000059758	560.297	-8.9077	2.72364	0.000115115	0.000783348	CDK17	5128
ENSG00000059769	102.326	0.116212	2.0444	0.876054	0.994115	DNAJC25	548645
ENSG00000059804	4574.99	0.061458	0.60875	0.742943	0.924532	SLC2A3	6515
ENSG00000059915	3.95291	-0.346015	1.35807	0.443028	0.653734	PSD	5662
ENSG00000060069	87.5931	0.208984	1.42968	0.681871	0.880497	CTDP1	9150
ENSG00000060138	856.058	-0.369538	1.27971	0.364935	0.570807	YBX3	8531
ENSG00000060140	19.0982	-0.0128636	2.17873	0.987013	0.994115	STYK1	55359
ENSG00000060237	621.568	0.572917	1.67886	0.298636	0.49539	WNK1	65125
ENSG00000060303	0.0848194	-0.0127517	2.17873	0.987126	NA	NA	NA
ENSG00000060339	727.558	-3.4773	2.88444	0.0121806	0.039559	CCAR1	55749
ENSG00000060491	28.2757	-1.60765	2.93068	0.114484	0.246268	OGFR	11054
ENSG00000060558	49.5948	8.53476	7.1153	0.00769433	0.0269106	GNA15	2769
ENSG00000060566	27.8332	6.58435	6.65736	0.0154242	0.0479138	CREB3L3	84699
ENSG00000060642	270.089	-0.0131429	1.78219	0.984028	0.994115	PIGV	55650
ENSG00000060656	0.266336	0.424759	2.36582	0.611043	NA	PTPRU	10076
ENSG00000060688	1381.44	0.294049	1.18847	0.444809	0.655628	SNRNP40	9410
ENSG00000060709	0.238127	0.293716	2.27048	0.717459	NA	RIMBP2	23504
ENSG00000060718	0.100502	0.114398	2.19562	0.885495	NA	COL11A1	1301
ENSG00000060762	714.217	-24.5892	2.93846	1.03669e-17	1.3477e-15	MPC1	51660
ENSG00000060971	279.717	-9.94041	2.29482	2.16851e-06	2.64443e-05	ACAA1	30
ENSG00000060982	541.403	1.47512	3.18103	0.171898	0.337478	BCAT1	586
ENSG00000061273	157.26	0.684384	1.78686	0.240676	0.427938	HDAC7	51564
ENSG00000061337	9.84009	10.2519	7.31333	0.00425169	0.0165017	LZTS1	11178
ENSG00000061455	0.541288	-0.0127927	2.17873	0.987085	NA	PRDM6	93166
ENSG00000061492	0.0461288	0.114393	2.19562	0.885499	NA	WNT8A	7478
ENSG00000061656	30.6158	-19.6367	6.15818	5.14982e-05	0.000401721	SPAG4	6676
ENSG00000061676	12.7579	7.52324	6.95059	0.0111089	0.0367718	NCKAP1	10787
ENSG00000061794	249.17	-0.895033	2.43491	0.279541	0.473461	MRPS35	60488
ENSG00000061936	303.86	0.339302	1.3282	0.439361	0.649614	SFSWAP	6433
ENSG00000061938	49.5177	-2.9308	3.4099	0.033333	0.0909203	TNK2	10188
ENSG00000061987	593.016	-0.59435	1.66432	0.272006	0.464443	MON2	23041
ENSG00000062038	0.210197	0.431503	2.37084	0.605921	NA	CDH3	1001
ENSG00000062096	0.0461288	0.114393	2.19562	0.885499	NA	ARSF	416
ENSG00000062194	2006.83	-13.2114	2.69575	6.80265e-08	1.32965e-06	GPBP1	65056
ENSG00000062282	0.530723	0.244343	1.79585	0.707038	NA	DGAT2	84649
ENSG00000062485	587.385	-8.32519	2.75847	0.000236433	0.00141712	CS	1431
ENSG00000062524	2.12323	0.218947	2.23249	0.78508	NA	LTK	4058
ENSG00000062582	27.8905	-8.55497	2.72987	0.000173359	0.00109686	MRPS24	64951
ENSG00000062598	1727.58	-1.02137	1.95349	0.111921	0.241811	ELMO2	63916
ENSG00000062650	1999.45	-0.276764	1.04301	0.387034	0.595636	WAPL	23063
ENSG00000062716	4965.21	-8.41725	1.31372	3.89008e-11	1.49735e-09	VMP1	81671
ENSG00000062725	411.572	-1.70926	2.77154	0.0824665	0.190446	APPBP2	10513
ENSG00000062822	1.58355	-0.624071	2.54536	0.478908	NA	POLD1	5424
ENSG00000063015	0.53664	0.562049	2.49192	0.517148	NA	SEZ6	124925
ENSG00000063046	2937.14	-0.0201022	0.271299	0.76563	0.94009	EIF4B	1975
ENSG00000063127	6.64002	-1.61495	3.56742	0.176443	0.344096	SLC6A16	28968
ENSG00000063169	13.509	-20.2334	6.11904	3.68464e-05	0.000303856	BICRA	29998
ENSG00000063176	8.0579	-0.532216	1.74552	0.365608	0.571464	SPHK2	56848
ENSG00000063177	2331.3	0.0146784	0.452676	0.912382	0.994115	RPL18	6141
ENSG00000063180	13.7516	-1.07198	3.07651	0.299358	0.496289	CA11	770
ENSG00000063241	12.9051	-0.0128198	2.17873	0.987058	0.994115	ISOC2	79763
ENSG00000063244	58.8439	-4.22851	3.70286	0.0143928	0.0452609	U2AF2	11338
ENSG00000063245	8.33792	0.0604902	0.921479	0.848875	0.991649	EPN1	29924
ENSG00000063322	216.467	-4.63259	3.74258	0.011197	0.0369946	MED29	55588
ENSG00000063438	33.8108	-22.0176	5.97312	1.15147e-05	0.000113744	AHRR	57491
ENSG00000063515	0.0678318	-0.012754	2.17873	0.987124	NA	GSC2	2928
ENSG00000063587	230.502	-1.39741	3.12643	0.186908	0.359168	ZNF275	10838
ENSG00000063601	35.2085	-0.160973	1.48451	0.764761	0.939593	MTMR1	8776
ENSG00000063660	0.556384	0.351118	1.94556	0.613625	NA	GPC1	2817
ENSG00000063761	0.467246	0.599939	2.53035	0.494362	NA	ADCK1	57143
ENSG00000063854	220.811	-1.01224	2.21728	0.172144	0.337746	HAGH	3029
ENSG00000063978	819.464	-6.9571	2.2866	0.000281058	0.0016404	RNF4	6047
ENSG00000064012	1596.61	0.072713	0.610376	0.694886	0.891826	CASP8	841
ENSG00000064042	0.387985	0.208358	2.1973	0.792489	NA	LIMCH1	22998
ENSG00000064102	106.945	-1.61584	3.41271	0.161843	0.322608	INTS13	55726
ENSG00000064115	148.566	-19.153	4.56637	2.00403e-06	2.46128e-05	TM7SF3	51768
ENSG00000064195	0.0715538	-0.012744	2.17873	0.987134	NA	DLX3	1747
ENSG00000064199	20.3647	0.792314	2.73497	0.396168	0.604963	SPA17	53340
ENSG00000064201	0.0819938	0.114397	2.19562	0.885495	NA	TSPAN32	10077
ENSG00000064205	0.170134	-0.012742	2.17873	0.987136	NA	WISP2	8839
ENSG00000064225	0.0565718	0.114395	2.19562	0.885497	NA	ST3GAL6	10402
ENSG00000064270	11.2848	-1.59588	3.59447	0.183415	0.354548	ATP2C2	9914
ENSG00000064300	0.0461288	0.114393	2.19562	0.885499	NA	NGFR	4804
ENSG00000064309	0.242009	0.217045	2.23143	0.786834	NA	CDON	50937
ENSG00000064313	511.215	-7.82883	2.94944	0.000547368	0.00289215	TAF2	6873
ENSG00000064393	290.598	-7.29266	2.81548	0.00066789	0.00343672	HIPK2	28996
ENSG00000064419	157.056	0.0131585	1.33423	0.978466	0.994115	TNPO3	23534
ENSG00000064490	100.48	-0.362106	1.57041	0.505012	0.714336	RFXANK	8625
ENSG00000064545	94.8368	-16.1743	6.74007	0.000371326	0.00208767	TMEM161A	54929
ENSG00000064547	29.4199	0.0476563	0.974972	0.888772	0.994115	LPAR2	9170
ENSG00000064601	156.427	-6.62398	3.72052	0.00317004	0.0127803	CTSA	5476
ENSG00000064607	129.164	-1.13032	2.68938	0.215371	0.397564	SUGP2	10147
ENSG00000064651	1866.29	-0.107816	0.863303	0.70559	0.899899	SLC12A2	6558
ENSG00000064652	28.4319	0.114271	2.19558	0.885619	0.994115	SNX24	28966
ENSG00000064666	181.384	-3.69152	4.63838	0.0382277	0.101675	CNN2	1265
ENSG00000064687	40.4798	2.59564	4.26949	0.0819845	0.189682	ABCA7	10347
ENSG00000064692	0.0932537	-0.0127427	2.17873	0.987135	NA	SNCAIP	9627
ENSG00000064703	204.604	-4.2892	3.69652	0.0137148	0.0434817	DDX20	11218
ENSG00000064726	254.815	-10.6011	3.20875	7.45902e-05	0.000541545	BTBD1	53339
ENSG00000064763	10.6044	0.162233	2.21257	0.839004	0.985381	FAR2	55711
ENSG00000064787	0.647504	0.175115	2.21298	0.826357	NA	BCAS1	8537
ENSG00000064886	0.0292376	-0.0127477	2.17873	0.98713	NA	CHI3L2	1117
ENSG00000064932	46.618	-3.42848	3.24528	0.0182885	0.0550064	SBNO2	22904
ENSG00000064933	104.178	-1.86249	3.31495	0.107563	0.234588	PMS1	5378
ENSG00000064961	151.19	-2.38632	3.75538	0.076392	0.178906	HMG20B	10362
ENSG00000064995	255.112	-11.224	2.63327	2.05742e-06	2.52012e-05	TAF11	6882
ENSG00000064999	18.1716	-0.0819189	2.18733	0.917658	0.994115	ANKS1A	23294
ENSG00000065000	88.8315	-1.69214	2.53169	0.0634426	0.154105	AP3D1	8943
ENSG00000065029	44.4782	-1.23385	2.79629	0.193909	0.368257	ZNF76	7629
ENSG00000065054	0.0238513	-0.0127478	2.17873	0.98713	NA	SLC9A3R2	9351
ENSG00000065057	33.5273	-2.75628	4.645	0.0835317	0.192534	NTHL1	4913
ENSG00000065060	39.1829	-2.5353	3.26855	0.0445539	0.115318	UHRF1BP1	54887
ENSG00000065135	1714.33	-0.809915	1.63004	0.114411	0.246188	GNAI3	2773
ENSG00000065150	455.438	0.0709032	1.50967	0.898205	0.994115	IPO5	3843
ENSG00000065154	1925.44	0.153216	0.649825	0.38103	0.588624	OAT	4942
ENSG00000065183	421.368	0.0471839	1.19519	0.912812	0.994115	WDR3	10885
ENSG00000065243	243.151	-0.100265	0.663311	0.616574	0.82326	PKN2	5586
ENSG00000065268	131.396	-23.6508	3.52609	3.08528e-12	1.461e-10	WDR18	57418
ENSG00000065308	6.20106	-0.0213505	1.85228	0.974998	0.994115	TRAM2	9697
ENSG00000065320	0.139479	-0.0127372	2.17873	0.987141	NA	NTN1	9423
ENSG00000065325	0.0292376	-0.0127477	2.17873	0.98713	NA	GLP2R	9340
ENSG00000065328	72.1946	-2.48195	4.41412	0.098118	0.218745	MCM10	55388
ENSG00000065357	388.741	-5.19864	4.98386	0.0165894	0.0508795	DGKA	1606
ENSG00000065361	65.1541	1.03947	2.6096	0.240341	0.427506	ERBB3	2065
ENSG00000065413	1454.72	-11.3739	3.23396	3.41519e-05	0.000285393	ANKRD44	91526
ENSG00000065427	797.959	-16.1066	2.72569	2.53297e-10	8.33039e-09	KARS	3735
ENSG00000065457	108.636	-1.42588	2.72211	0.127874	0.268655	ADAT1	23536
ENSG00000065485	19.4822	-0.134381	2.20072	0.86586	0.994115	PDIA5	10954
ENSG00000065491	12.9814	-1.83056	3.23942	0.106165	0.232252	TBC1D22B	55633
ENSG00000065518	797.418	-3.87012	1.57056	0.000961215	0.00466721	NDUFB4	4710
ENSG00000065526	445.39	-0.219533	1.12064	0.556521	0.76673	SPEN	23013
ENSG00000065534	4.90349	1.12438	2.88504	0.249317	0.437933	MYLK	4638
ENSG00000065548	1180.28	-3.07951	2.47428	0.0105255	0.0350595	ZC3H15	55854
ENSG00000065559	173.409	-2.91974	3.6177	0.03979	0.105019	MAP2K4	6416
ENSG00000065600	42.1418	0.117483	1.92312	0.867422	0.994115	TMEM206	55248
ENSG00000065609	0.0311498	0.114392	2.19562	0.8855	NA	SNAP91	9892
ENSG00000065613	509.19	-1.29214	2.44389	0.121256	0.257776	SLK	9748
ENSG00000065615	217.404	-5.19715	3.88958	0.00864739	0.0296583	CYB5R4	51167
ENSG00000065618	0.35623	0.324961	2.1849	0.677689	NA	COL17A1	1308
ENSG00000065621	14.4467	0.464802	1.59954	0.385506	0.593749	GSTO2	119391
ENSG00000065665	484.547	-0.129286	1.09147	0.733406	0.917923	SEC61A2	55176
ENSG00000065675	302.593	-24.4363	3.41663	1.37175e-13	7.87611e-12	PRKCQ	5588
ENSG00000065717	0.106065	-0.00790487	2.17753	0.992016	NA	TLE2	7089
ENSG00000065802	199.288	-6.20277	3.66468	0.00389459	0.0152378	ASB1	51665
ENSG00000065809	2271.42	-9.41062	1.8383	5.58056e-08	1.11611e-06	FAM107B	83641
ENSG00000065833	0.108428	0.306725	2.27827	0.706155	NA	ME1	4199
ENSG00000065882	234.572	-0.0217499	1.70957	0.97247	0.994115	TBC1D1	23216
ENSG00000065883	378.654	-0.22087	1.12153	0.554194	0.764061	CDK13	8621
ENSG00000065911	1851.77	-0.119613	0.988889	0.72287	0.911109	MTHFD2	10797
ENSG00000065923	9.12814	-0.41764	2.08495	0.572425	0.781416	SLC9A7	84679
ENSG00000065970	37.1582	-0.61203	2.27246	0.438122	0.648477	FOXJ2	55810
ENSG00000065978	5641.5	0.0152343	0.247489	0.801238	0.960909	YBX1	4904
ENSG00000065989	75.7919	-1.73918	3.63437	0.155321	0.312547	PDE4A	5141
ENSG00000066027	424.089	-6.69944	3.06927	0.00151533	0.00681282	PPP2R5A	5525
ENSG00000066032	0.10867	-0.0127398	2.17873	0.987138	NA	CTNNA2	1496
ENSG00000066044	848.99	-10.2848	1.9769	2.63453e-08	5.69025e-07	ELAVL1	1994
ENSG00000066056	21.3875	18.8162	6.36124	9.40903e-05	0.000663204	TIE1	7075
ENSG00000066084	47.8845	-0.0712139	1.28852	0.878858	0.994115	DIP2B	57609
ENSG00000066117	37.8889	-0.798165	2.14867	0.270483	0.462669	SMARCD1	6602
ENSG00000066135	0.512187	-0.116615	2.06599	0.876803	NA	KDM4A	9682
ENSG00000066136	400.868	-6.64881	3.6375	0.0028976	0.0117993	NFYC	4802
ENSG00000066185	0.163047	0.222369	2.23457	0.781945	NA	ZMYND12	84217
ENSG00000066230	0.776948	-0.0127582	2.17873	0.98712	NA	SLC9A3	6550
ENSG00000066248	0.120149	0.265944	2.25537	0.742105	NA	NGEF	25791
ENSG00000066279	283.941	-0.64472	2.56	0.466295	0.678587	ASPM	259266
ENSG00000066294	277.98	-4.22305	3.78022	0.0153138	0.0476568	CD84	8832
ENSG00000066322	634.017	-9.43199	2.07079	9.29715e-07	1.2499e-05	ELOVL1	64834
ENSG00000066336	0.0753664	0.114398	2.19562	0.885495	NA	SPI1	6688
ENSG00000066379	266.128	-10.3072	3.01478	5.68055e-05	0.000433433	ZNRD1	30834
ENSG00000066382	0.0311498	0.114392	2.19562	0.8855	NA	MPPED2	744
ENSG00000066405	0.0320993	0.114392	2.19562	0.8855	NA	CLDN18	51208
ENSG00000066422	272.741	-2.16736	3.22308	0.0664676	0.159931	ZBTB11	27107
ENSG00000066427	215.593	0.836161	2.14263	0.244761	0.432377	ATXN3	4287
ENSG00000066455	338.94	-23.1234	4.04551	1.41619e-09	4.0072e-08	GOLGA5	9950
ENSG00000066468	19.5675	-0.0132552	2.17863	0.986618	0.994115	FGFR2	2263
ENSG00000066557	663.511	0.144518	1.32784	0.761646	0.937012	LRRC40	55631
ENSG00000066583	444.145	-8.19572	5.38616	0.00427523	0.0165612	ISOC1	51015
ENSG00000066629	0.150874	0.114397	2.19562	0.885495	NA	EML1	2009
ENSG00000066651	219.957	5.4264	5.23524	0.0163453	0.0502428	TRMT11	60487
ENSG00000066654	2920.32	-0.22257	1.00094	0.48225	0.693726	THUMPD1	55623
ENSG00000066697	43.8735	-0.789534	2.23939	0.299483	0.496377	MSANTD3	91283
ENSG00000066735	0.220222	-0.0104721	2.17817	0.989425	NA	KIF26A	26153
ENSG00000066739	299.886	-0.956928	2.02261	0.150929	0.305987	ATG2B	55102
ENSG00000066777	607.554	-1.22626	2.23057	0.104594	0.22947	ARFGEF1	10565
ENSG00000066813	0.0325061	-0.138772	2.20323	0.861638	NA	ACSM2B	348158
ENSG00000066827	11.0029	-0.82473	2.75731	0.380132	0.587596	ZFAT	57623
ENSG00000066855	15.0056	-2.13599	3.77309	0.102845	0.22639	MTFR1	9650
ENSG00000066923	18.2882	5.85331	6.32231	0.019782	0.0588125	STAG3	10734
ENSG00000066926	471.883	0.091933	1.32314	0.848017	0.99105	FECH	2235
ENSG00000066933	182.552	-2.21336	3.37456	0.0712146	0.169075	MYO9A	4649
ENSG00000067057	545.785	-1.72144	2.54841	0.0617161	0.150762	PFKP	5214
ENSG00000067064	2633.22	-0.0349251	0.450158	0.787539	0.951903	IDI1	3422
ENSG00000067066	2744.77	0.0480539	0.527885	0.760156	0.936214	SP100	6672
ENSG00000067082	1160.46	-2.32408	2.17975	0.0151799	0.0472827	KLF6	1316
ENSG00000067141	0.322086	0.385404	2.33352	0.641216	NA	NEO1	4756
ENSG00000067167	4869.44	-0.0558303	0.508316	0.705376	0.899778	TRAM1	23471
ENSG00000067177	4.00917	-0.065975	2.17422	0.933312	0.994115	PHKA1	5255
ENSG00000067182	100.79	-22.5996	3.41682	5.766e-12	2.66629e-10	TNFRSF1A	7132
ENSG00000067191	0.643779	0.297398	2.27345	0.714331	NA	CACNB1	782
ENSG00000067208	245.467	-1.93138	2.77887	0.0588263	0.144703	EVI5	7813
ENSG00000067221	0.522772	0.1757	2.21329	0.825803	NA	STOML1	9399
ENSG00000067225	5634.57	-0.0320121	0.511742	0.835298	0.983039	PKM	5315
ENSG00000067248	699.081	-6.84864	1.95376	9.44027e-05	0.000665066	DHX29	54505
ENSG00000067334	3296.58	-0.130762	0.60266	0.419558	0.628742	DNTTIP2	30836
ENSG00000067365	11.1598	0.579907	2.31444	0.472393	0.684497	METTL22	79091
ENSG00000067369	877.953	-0.482787	1.25042	0.192307	0.366335	TP53BP1	7158
ENSG00000067445	38.7063	0.194572	2.19842	0.80615	0.964971	TRO	7216
ENSG00000067533	4100.98	0.126067	0.539162	0.351302	0.555792	RRP15	51018
ENSG00000067560	3572.13	-0.172983	0.766752	0.436427	0.646662	RHOA	387
ENSG00000067596	428.07	-1.48132	2.21481	0.0588591	0.144736	DHX8	1659
ENSG00000067601	4.21139	-0.0128393	2.17873	0.987038	0.994115	PMS2P4	5382
ENSG00000067606	29.8893	0.21924	2.23316	0.784852	0.950798	PRKCZ	5590
ENSG00000067704	337.523	-11.8686	3.53222	5.1233e-05	0.000400222	IARS2	55699
ENSG00000067715	0.0349049	-0.140381	2.20414	0.860093	NA	SYT1	6857
ENSG00000067798	0.122526	0.114391	2.19562	0.885501	NA	NAV3	89795
ENSG00000067829	298.738	-0.16188	1.0683	0.656033	0.856641	IDH3G	3421
ENSG00000067836	0.145532	-0.0127505	2.17873	0.987128	NA	ROGDI	79641
ENSG00000067840	0.0289509	-0.01275	2.17873	0.987128	NA	PDZD4	57595
ENSG00000067842	0.305395	0.499489	2.4318	0.557712	NA	ATP2B3	492
ENSG00000067900	1245.44	-0.663938	1.25942	0.0761729	0.178514	ROCK1	6093
ENSG00000067955	1388.44	-9.27136	2.68288	6.41548e-05	0.000479942	CBFB	865
ENSG00000067992	2182.01	-8.76344	2.00521	2.68333e-06	3.19587e-05	PDK3	5165
ENSG00000068001	8.65625	0.106176	2.19144	0.89352	0.994115	HYAL2	8692
ENSG00000068024	50.5795	-0.776317	2.11147	0.27504	0.468138	HDAC4	9759
ENSG00000068028	123.276	-6.50823	3.42494	0.00257524	0.0107114	RASSF1	11186
ENSG00000068078	0.15506	0.213492	2.23098	0.790239	NA	FGFR3	2261
ENSG00000068079	277.233	-23.1706	3.89765	3.78226e-10	1.20091e-08	IFI35	3430
ENSG00000068097	111.738	-0.601003	1.93964	0.36316	0.569064	HEATR6	63897
ENSG00000068120	117.416	-0.662381	2.04589	0.341798	0.545515	COASY	80347
ENSG00000068137	0.218564	0.204954	2.22692	0.798205	NA	PLEKHH3	79990
ENSG00000068305	139.749	0.340339	1.07767	0.284847	0.479969	MEF2A	4205
ENSG00000068308	335.758	-0.477073	1.57985	0.362686	0.568773	OTUD5	55593
ENSG00000068323	107.357	-1.48092	3.46469	0.200618	0.37754	TFE3	7030
ENSG00000068354	288.447	-25.2893	3.68563	1.00504e-12	5.11892e-11	TBC1D25	4943
ENSG00000068366	378.515	-9.40959	2.95062	0.000127826	0.000850524	ACSL4	2182
ENSG00000068383	0.0557787	-0.012754	2.17873	0.987124	NA	INPP5A	3632
ENSG00000068394	138.746	0.233376	2.19751	0.767962	0.941253	GPKOW	27238
ENSG00000068400	644.055	0.211354	0.868623	0.411165	0.620755	GRIPAP1	56850
ENSG00000068438	388.693	-10.9201	3.28285	6.59949e-05	0.000491307	FTSJ1	24140
ENSG00000068489	0.420127	-0.0127575	2.17873	0.98712	NA	PRR11	55771
ENSG00000068615	0.0454433	-0.0127491	2.17873	0.987129	NA	REEP1	65055
ENSG00000068650	15.0765	5.67079	6.35517	0.0219631	0.0642435	ATP11A	23250
ENSG00000068654	79.0413	6.16328	3.05542	0.00214856	0.00920621	POLR1A	25885
ENSG00000068697	1660.56	-0.615724	1.49919	0.18489	0.356585	LAPTM4A	9741
ENSG00000068724	29.3213	0.0816137	1.15917	0.843672	0.988156	TTC7A	57217
ENSG00000068745	1330.2	-0.087104	0.979466	0.796912	0.958473	IP6K2	51447
ENSG00000068781	0.0375706	-0.0127628	2.17873	0.987115	NA	STON1-GTF2A1L	286749
ENSG00000068784	24.6717	-0.0127632	2.17873	0.987115	0.994115	SRBD1	55133
ENSG00000068796	351.528	-26.1687	3.40221	2.1724e-15	1.76092e-13	KIF2A	3796
ENSG00000068831	28.088	0.0332326	2.1639	0.966253	0.994115	RASGRP2	10235
ENSG00000068878	1268.58	-2.09172	2.61697	0.038397	0.101999	PSME4	23198
ENSG00000068885	57.9326	-0.279256	1.85712	0.676692	0.876062	IFT80	57560
ENSG00000068903	1260.1	0.0919278	0.902381	0.76322	0.938446	SIRT2	22933
ENSG00000068912	1625.8	0.575633	1.55459	0.243967	0.431729	ERLEC1	27248
ENSG00000068971	20.7186	-0.478284	1.96283	0.486426	0.697134	PPP2R5B	5526
ENSG00000068976	4.40177	0.373348	2.32483	0.650851	0.851812	PYGM	5837
ENSG00000068985	0.465444	0.035763	0.961327	0.915213	NA	PAGE1	8712
ENSG00000069011	0.0715509	0.114396	2.19562	0.885496	NA	PITX1	5307
ENSG00000069020	398.259	-1.47877	2.23564	0.061166	0.14963	MAST4	375449
ENSG00000069188	0.175964	0.114407	2.19562	0.885486	NA	SDK2	54549
ENSG00000069206	0.0967236	-0.0127468	2.17873	0.987131	NA	ADAM7	8756
ENSG00000069248	195.121	-0.67552	1.98883	0.31446	0.513541	NUP133	55746
ENSG00000069275	676.855	0.335261	1.07933	0.295323	0.491816	NUCKS1	64710
ENSG00000069329	1468.24	-4.63698	3.00726	0.005749	0.0211652	VPS35	55737
ENSG00000069345	818.38	-10.3562	2.52776	5.19655e-06	5.69677e-05	DNAJA2	10294
ENSG00000069399	77.1869	-27.7569	4.05671	9.12783e-13	4.69334e-11	BCL3	602
ENSG00000069424	152.937	-7.53109	2.88897	0.00062639	0.00324987	KCNAB2	8514
ENSG00000069493	16160	-3.54652	2.38534	0.0061744	0.022355	CLEC2D	29121
ENSG00000069509	173.785	10.0671	7.33125	0.00458265	0.0175316	FUNDC1	139341
ENSG00000069535	6.95228	-0.0127756	2.17873	0.987102	0.994115	MAOB	4129
ENSG00000069667	1278.25	1.02235	2.11293	0.145129	0.297074	RORA	6095
ENSG00000069702	388.247	-9.24784	3.14233	0.000236883	0.00141801	TGFBR3	7049
ENSG00000069812	0.169054	-0.0127459	2.17873	0.987132	NA	HES2	54626
ENSG00000069849	3245.5	-0.622646	1.45231	0.160818	0.320984	ATP1B3	483
ENSG00000069869	0.0757006	-0.0127449	2.17873	0.987133	NA	NEDD4	4734
ENSG00000069943	134.25	-23.2583	4.90556	2.02229e-07	3.51858e-06	PIGB	9488
ENSG00000069956	811.979	-0.134468	1.03791	0.705392	0.899778	MAPK6	5597
ENSG00000069966	222.483	-0.360184	1.3311	0.407499	0.616439	GNB5	10681
ENSG00000069974	3784.86	-3.19071	3.17558	0.0211146	0.0621045	RAB27A	5873
ENSG00000069998	396.016	0.0408302	1.2107	0.925643	0.994115	HDHD5	27440
ENSG00000070010	1110.77	-0.0205546	0.719947	0.931172	0.994115	UFD1	7353
ENSG00000070018	0.0764855	0.114388	2.19562	0.885504	NA	LRP6	4040
ENSG00000070019	0.063249	0.214773	2.23001	0.788919	NA	GUCY2C	2984
ENSG00000070047	41.0809	-0.25022	1.34163	0.590759	0.79928	PHRF1	57661
ENSG00000070061	259.952	-6.82048	3.73151	0.0028448	0.01163	ELP1	8518
ENSG00000070081	1022.14	-0.0712908	0.698757	0.748974	0.928552	NUCB2	4925
ENSG00000070087	5.98283	-10.4773	7.27911	0.00386342	0.0151201	PFN2	5217
ENSG00000070159	0.300386	0.226442	2.19804	0.774801	NA	PTPN3	5774
ENSG00000070182	0.509797	0.547445	2.47749	0.526285	NA	SPTB	6710
ENSG00000070190	14.3987	-0.833439	2.77239	0.377363	0.584853	DAPP1	27071
ENSG00000070193	0.184515	0.372484	2.3234	0.651444	NA	FGF10	2255
ENSG00000070214	109.108	18.8895	5.17409	1.42323e-05	0.000135536	SLC44A1	23446
ENSG00000070269	98.2449	-0.0376079	1.43511	0.943064	0.994115	TMEM260	54916
ENSG00000070366	145.495	-0.527986	2.01334	0.451124	0.66168	SMG6	23293
ENSG00000070367	274.885	-1.69573	2.77185	0.084346	0.194071	EXOC5	10640
ENSG00000070371	0.468378	0.241627	1.78396	0.708346	NA	CLTCL1	8218
ENSG00000070388	0.715917	0.478029	2.41296	0.572596	NA	FGF22	27006
ENSG00000070404	0.0745088	0.114398	2.19562	0.885495	NA	FSTL3	10272
ENSG00000070413	102.119	-0.775462	2.1247	0.279237	0.473061	DGCR2	9993
ENSG00000070423	176.665	0.00753155	0.876368	0.980111	0.994115	RNF126	55658
ENSG00000070444	19.2859	-0.392087	1.48745	0.432953	0.643049	MNT	4335
ENSG00000070476	323.65	-0.30159	1.65523	0.608504	0.815997	ZXDC	79364
ENSG00000070495	539.885	-4.72653	2.4961	0.00286596	0.0117016	JMJD6	23210
ENSG00000070501	600.464	-0.527041	1.65524	0.336816	0.539438	POLB	5423
ENSG00000070526	0.146192	0.30906	2.27949	0.704118	NA	ST6GALNAC1	55808
ENSG00000070540	109.478	-9.10028	6.24366	0.00435226	0.0167854	WIPI1	55062
ENSG00000070601	0.025422	-0.0127492	2.17873	0.987129	NA	FRMPD1	22844
ENSG00000070610	127.02	-14.1378	4.85384	0.00013758	0.000903067	GBA2	57704
ENSG00000070614	0.292886	0.533859	2.46437	0.534979	NA	NDST1	3340
ENSG00000070669	5.32989	-0.722163	2.51039	0.403398	0.612071	ASNS	440
ENSG00000070718	686.027	-0.0827579	0.946485	0.799115	0.959537	AP3M2	10947
ENSG00000070729	0.154799	0.114405	2.19562	0.885487	NA	CNGB1	1258
ENSG00000070731	0.0461288	0.114393	2.19562	0.885499	NA	ST6GALNAC2	10610
ENSG00000070748	0.198158	0.357485	2.31271	0.663605	NA	CHAT	1103
ENSG00000070756	9950.67	0.0885378	0.365558	0.253366	0.442507	PABPC1	26986
ENSG00000070759	27.456	16.9538	6.72335	0.000273942	0.00160635	TESK2	10420
ENSG00000070761	406.921	-6.16737	4.97019	0.00953065	0.0321799	CFAP20	29105
ENSG00000070770	2548.7	-12.759	2.18793	3.8863e-10	1.22547e-08	CSNK2A2	1459
ENSG00000070778	6.44337	0.386476	2.33527	0.640493	0.842898	PTPN21	11099
ENSG00000070785	58.8293	-0.92126	2.17635	0.205377	0.384002	EIF2B3	8891
ENSG00000070808	0.656983	0.227298	2.23649	0.777349	NA	CAMK2A	815
ENSG00000070814	646.235	-0.102974	0.972689	0.757314	0.934524	TCOF1	6949
ENSG00000070831	176.867	-5.95959	3.59231	0.00424379	0.0164777	CDC42	998
ENSG00000070882	832.639	-6.82597	4.20664	0.0041579	0.016191	OSBPL3	26031
ENSG00000070886	0.197663	0.221044	2.2343	0.783204	NA	EPHA8	2046
ENSG00000070915	0.0992177	0.114401	2.19562	0.885491	NA	SLC12A3	6559
ENSG00000070950	95.1522	0.110432	1.37954	0.825477	0.976894	RAD18	56852
ENSG00000070961	1528.03	-0.0149858	0.594324	0.93648	0.994115	ATP2B1	490
ENSG00000070985	0.130948	0.114402	2.19562	0.88549	NA	TRPM5	29850
ENSG00000071051	82.3256	-10.7948	5.20439	0.0011244	0.0053448	NCK2	8440
ENSG00000071054	199.275	-0.124268	1.14894	0.758791	0.935672	MAP4K4	9448
ENSG00000071073	624.949	0.282612	1.26509	0.50479	0.714178	MGAT4A	11320
ENSG00000071082	1721.76	0.111909	0.481656	0.33354	0.535249	RPL31	6160
ENSG00000071127	1626.09	-0.0595111	0.817759	0.828307	0.978572	WDR1	9948
ENSG00000071189	389.113	2.96738	3.58093	0.0369492	0.0990148	SNX13	23161
ENSG00000071203	0.025422	-0.0127492	2.17873	0.987129	NA	MS4A12	54860
ENSG00000071205	80.9692	-7.79001	5.62505	0.00584374	0.0213769	ARHGAP10	79658
ENSG00000071242	5.9801	0.401876	2.34747	0.6285	0.834039	RPS6KA2	6196
ENSG00000071243	3483.56	0.00596675	0.608695	0.975471	0.994115	ING3	54556
ENSG00000071246	0.235693	0.216476	2.22067	0.78649	NA	VASH1	22846
ENSG00000071282	58.6455	6.67953	6.35576	0.0133266	0.0424798	LMCD1	29995
ENSG00000071462	2137.13	0.00449418	0.51898	0.977465	0.994115	BUD23	114049
ENSG00000071537	1888.2	-10.8432	1.70603	2.23319e-11	9.02444e-10	SEL1L	6400
ENSG00000071539	83.6735	-0.0743441	2.1671	0.924649	0.994115	TRIP13	9319
ENSG00000071553	903.27	-1.23896	2.01733	0.0712038	0.169075	ATP6AP1	537
ENSG00000071564	121.84	-2.27169	3.72166	0.0851051	0.195507	TCF3	6929
ENSG00000071575	417.095	5.73982	4.05594	0.00698835	0.0248579	TRIB2	28951
ENSG00000071626	64.2309	-3.47748	3.20606	0.0169109	0.0517506	DAZAP1	26528
ENSG00000071655	35.5471	-2.77392	3.63348	0.0465157	0.119342	MBD3	53615
ENSG00000071794	216.754	-5.14599	4.6381	0.0143347	0.0451295	HLTF	6596
ENSG00000071859	341.231	-0.710952	1.93727	0.270644	0.462772	FAM50A	9130
ENSG00000071889	15.621	-1.4552	3.07255	0.164535	0.327264	FAM3A	60343
ENSG00000071894	173.644	-4.53165	4.37361	0.0182543	0.0549767	CPSF1	29894
ENSG00000071909	0.0461288	0.114393	2.19562	0.885499	NA	MYO3B	140469
ENSG00000071967	28.3071	-0.707853	2.62092	0.432232	0.642422	CYBRD1	79901
ENSG00000071991	0.025422	-0.0127492	2.17873	0.987129	NA	CDH19	28513
ENSG00000071994	769.04	0.420956	1.77828	0.497909	0.708434	PDCD2	5134
ENSG00000072041	0.0320993	0.114392	2.19562	0.8855	NA	SLC6A15	55117
ENSG00000072042	832.323	-0.354654	1.39215	0.445449	0.656122	RDH11	51109
ENSG00000072062	31.9032	-1.78752	2.93776	0.086691	0.198505	PRKACA	5566
ENSG00000072071	0.161517	0.314506	2.28349	0.69951	NA	ADGRL1	22859
ENSG00000072080	0.0772786	0.235405	2.24009	0.769856	NA	SPP2	6694
ENSG00000072110	18.3716	0.179132	1.43219	0.727902	0.914284	ACTN1	87
ENSG00000072121	90.2104	-1.32437	3.12712	0.209365	0.38966	ZFYVE26	23503
ENSG00000072133	0.063249	0.214773	2.23001	0.788919	NA	RPS6KA6	27330
ENSG00000072134	2.55795	0.535656	2.46657	0.533892	NA	EPN2	22905
ENSG00000072135	38.1247	-0.210841	1.57578	0.710859	0.903905	PTPN18	26469
ENSG00000072163	8.22285	0.0862661	2.18829	0.913331	0.994115	LIMS2	55679
ENSG00000072182	0.408184	-0.318323	2.28828	0.696517	NA	ASIC4	55515
ENSG00000072195	0.335283	0.418887	2.36037	0.615383	NA	SPEG	10290
ENSG00000072201	10.9747	10.817	4.52916	0.000607211	0.00316108	LNX1	84708
ENSG00000072210	87.9428	-4.35583	5.33444	0.0326448	0.089255	ALDH3A2	224
ENSG00000072274	8452.72	0.072481	0.474325	0.572453	0.781416	TFRC	7037
ENSG00000072310	60.6876	-0.29328	1.88221	0.665179	0.865468	SREBF1	6720
ENSG00000072315	2.75651	0.94597	2.90453	0.335515	NA	TRPC5	7224
ENSG00000072364	248.742	-0.249845	1.12268	0.495017	0.70534	AFF4	27125
ENSG00000072401	347.761	-19.1886	3.88916	7.34839e-08	1.42621e-06	UBE2D1	7321
ENSG00000072415	222.85	0.403074	2.36972	0.630386	0.835905	MPP5	64398
ENSG00000072422	0.0238513	-0.0127478	2.17873	0.98713	NA	RHOBTB1	9886
ENSG00000072501	990.415	0.0902564	0.843115	0.747383	0.927331	SMC1A	8243
ENSG00000072506	389.49	0.615371	1.64444	0.244645	0.43231	HSD17B10	3028
ENSG00000072518	12.4282	-0.072202	1.48719	0.894703	0.994115	MARK2	2011
ENSG00000072571	14.682	-19.1199	6.38222	8.45522e-05	0.000604634	HMMR	3161
ENSG00000072609	540.5	0.183172	1.01327	0.583178	0.791821	CHFR	55743
ENSG00000072682	316.382	21.9122	5.89758	1.05889e-05	0.00010543	P4HA2	8974
ENSG00000072736	225.587	-0.748909	1.99329	0.260079	0.45069	NFATC3	4775
ENSG00000072756	389.431	-1.09798	2.14945	0.126183	0.265872	TRNT1	51095
ENSG00000072778	1100.99	-0.252395	1.1048	0.47958	0.691316	ACADVL	37
ENSG00000072786	644.389	0.256964	1.30574	0.566327	0.775512	STK10	6793
ENSG00000072803	370.524	-8.217	3.33037	0.000741385	0.00375323	FBXW11	23291
ENSG00000072818	262.125	-0.633756	1.66071	0.235054	0.421312	ACAP1	9744
ENSG00000072832	7.12607	-1.17715	3.17057	0.267584	0.459989	CRMP1	1400
ENSG00000072840	33.1482	-1.55388	3.09071	0.142781	0.293267	EVC	2121
ENSG00000072849	2535.02	-5.05499	2.19365	0.00134647	0.00618686	DERL2	51009
ENSG00000072858	66.8935	-12.528	4.72953	0.00029171	0.00169396	SIDT1	54847
ENSG00000072864	80.4059	-0.718438	1.77693	0.211779	0.392593	NDE1	54820
ENSG00000072952	0.346555	0.48076	2.41428	0.570524	NA	MRVI1	10335
ENSG00000072958	1031.31	-7.16586	2.28305	0.00022022	0.00133567	AP1M1	8907
ENSG00000073008	14.9099	0.219728	2.23261	0.784334	0.950657	PVR	5817
ENSG00000073050	5.02875	-0.372057	1.39666	0.421358	0.630108	XRCC1	7515
ENSG00000073060	21.9128	3.03938	4.8982	0.0722912	0.171075	SCARB1	949
ENSG00000073067	0.0731246	-0.0127426	2.17873	0.987136	NA	CYP2W1	54905
ENSG00000073111	60.6825	-8.72597	7.13631	0.00717729	0.0253858	MCM2	4171
ENSG00000073146	0.0424096	-0.0127469	2.17873	0.987131	NA	MOV10L1	54456
ENSG00000073150	0.114474	0.114398	2.19562	0.885494	NA	PANX2	56666
ENSG00000073169	75.2941	6.9702	6.71961	0.0131708	0.0420804	SELENOO	83642
ENSG00000073282	4.53062	-0.892675	2.83989	0.354168	0.559362	TP63	8626
ENSG00000073331	1.2371	0.392383	2.33898	0.635744	NA	ALPK1	80216
ENSG00000073350	153.479	22.7683	5.82894	5.50951e-06	5.98746e-05	LLGL2	3993
ENSG00000073417	111.138	-3.47884	4.56222	0.0434275	0.112934	PDE8A	5151
ENSG00000073464	0.109894	0.114397	2.19562	0.885495	NA	CLCN4	1183
ENSG00000073536	71.0314	16.427	6.83362	0.000361074	0.00203751	NLE1	54475
ENSG00000073578	600.323	-8.40287	3.45849	0.000775302	0.00389346	SDHA	6389
ENSG00000073584	271.702	-0.555367	1.34465	0.168648	0.333185	SMARCE1	6605
ENSG00000073605	56.4892	-0.417076	2.33896	0.614008	0.820981	GSDMB	55876
ENSG00000073614	1383.56	0.207116	0.883673	0.435949	0.646302	KDM5A	5927
ENSG00000073670	0.104652	-0.0127424	2.17873	0.987136	NA	ADAM11	4185
ENSG00000073711	62.319	-4.38273	5.70489	0.036844	0.0987955	PPP2R3A	5523
ENSG00000073712	0.104709	0.190951	2.22152	0.811444	NA	FERMT2	10979
ENSG00000073734	0.0662609	-0.012743	2.17873	0.987135	NA	ABCB11	8647
ENSG00000073737	0.0292376	-0.0127477	2.17873	0.98713	NA	DHRS9	10170
ENSG00000073754	0.0424096	-0.0127469	2.17873	0.987131	NA	CD5L	922
ENSG00000073756	0.0772786	0.235405	2.24009	0.769856	NA	PTGS2	5743
ENSG00000073792	0.433763	13.5338	7.21556	0.00126228	NA	IGF2BP2	10644
ENSG00000073803	251.11	0.19338	1.73358	0.75934	0.935893	MAP3K13	9175
ENSG00000073849	31.1987	-2.11977	3.50501	0.0882172	0.201124	ST6GAL1	6480
ENSG00000073861	444.013	-3.53095	3.97605	0.029771	0.0827421	TBX21	30009
ENSG00000073905	0.220819	-0.0777223	2.17682	0.921539	NA	NA	NA
ENSG00000073910	0.397271	0.411094	2.3485	0.620558	NA	FRY	10129
ENSG00000073921	102.444	-3.96902	2.85092	0.00790646	0.0275348	PICALM	8301
ENSG00000073969	397.447	-6.05047	4.56602	0.00812136	0.0281328	NSF	4905
ENSG00000074047	1.67304	0.975654	2.93935	0.325569	NA	GLI2	2736
ENSG00000074054	261.655	-4.96866	3.43773	0.00696601	0.0247848	CLASP1	23332
ENSG00000074071	325.141	-11.2811	3.11675	2.48215e-05	0.000216618	MRPS34	65993
ENSG00000074181	3.65537	0.0450847	2.16227	0.954193	0.994115	NOTCH3	4854
ENSG00000074201	1732.13	0.0024818	0.722098	0.991729	0.995462	CLNS1A	1207
ENSG00000074211	0.213725	0.202999	2.22531	0.799982	NA	PPP2R2C	5522
ENSG00000074219	0.135859	0.252274	2.24837	0.754447	NA	TEAD2	8463
ENSG00000074266	1671.61	-4.4574	2.33001	0.00274643	0.0113243	EED	8726
ENSG00000074276	0.107241	0.114374	2.19561	0.885518	NA	CDHR2	54825
ENSG00000074317	0.0794994	-0.0127549	2.17873	0.987123	NA	SNCB	6620
ENSG00000074319	1049	-5.76152	3.47471	0.00432115	0.0166934	TSG101	7251
ENSG00000074356	605.623	-0.0693556	0.690394	0.752217	0.930154	NCBP3	55421
ENSG00000074370	57.8504	-1.4033	2.46867	0.0996636	0.221225	ATP2A3	489
ENSG00000074410	4.07011	-0.0127119	2.17873	0.987167	0.994115	CA12	771
ENSG00000074416	1.59286	0.923981	2.50734	0.278444	NA	MGLL	11343
ENSG00000074527	0.102797	0.114403	2.19562	0.88549	NA	NTN4	59277
ENSG00000074582	228.507	1.8642	3.36651	0.111426	0.240893	BCS1L	617
ENSG00000074590	6.10931	0.304273	2.27796	0.708405	0.902215	NUAK1	9891
ENSG00000074603	222.945	-22.6272	4.39533	2.92451e-08	6.25773e-07	DPP8	54878
ENSG00000074621	31.5763	-3.51621	3.9027	0.0286924	0.0803176	SLC24A1	9187
ENSG00000074657	40.7239	0.572547	1.71355	0.312569	0.511605	ZNF532	55205
ENSG00000074695	515.975	-0.200996	1.1139	0.591848	0.800254	LMAN1	3998
ENSG00000074696	655.1	-7.09865	3.40041	0.00172197	0.00759804	HACD3	51495
ENSG00000074706	384.732	-6.99943	4.14773	0.0036105	0.0142926	IPCEF1	26034
ENSG00000074755	143.266	-2.04196	2.91724	0.0584747	0.143992	ZZEF1	23140
ENSG00000074800	6185.52	-0.0955894	0.682967	0.649255	0.850288	ENO1	2023
ENSG00000074803	0.137758	0.298465	2.27313	0.713299	NA	SLC12A1	6557
ENSG00000074842	327.019	-24.668	2.83606	6.0666e-19	9.83503e-17	MYDGF	56005
ENSG00000074855	0.175706	-0.0127393	2.17873	0.987139	NA	ANO8	57719
ENSG00000074935	302.292	-5.87983	5.16061	0.0122569	0.0397599	TUBE1	51175
ENSG00000074964	0.0735593	0.114398	2.19562	0.885495	NA	ARHGEF10L	55160
ENSG00000074966	77.2357	-17.8464	6.66012	0.000185138	0.00115859	TXK	7294
ENSG00000075035	0.182335	0.188278	2.22005	0.81395	NA	WSCD2	9671
ENSG00000075043	0.308107	0.377376	2.32716	0.647547	NA	KCNQ2	3785
ENSG00000075073	0.0678316	-0.0127442	2.17873	0.987134	NA	TACR2	6865
ENSG00000075089	297.139	-2.10372	3.27304	0.0753031	0.176867	ACTR6	64431
ENSG00000075131	51.5202	-6.40768	6.56475	0.0162802	0.0500875	TIPIN	54962
ENSG00000075142	1076.95	-0.144177	1.10562	0.706674	0.900829	SRI	6717
ENSG00000075151	320.165	-1.42071	2.14472	0.059309	0.145682	EIF4G3	8672
ENSG00000075188	75.0667	-3.50064	5.23057	0.0569355	0.141008	NUP37	79023
ENSG00000075213	1.98025	-0.0127839	2.17873	0.987094	NA	SEMA3A	10371
ENSG00000075218	44.4736	-3.2973	4.84707	0.0572654	0.141724	GTSE1	51512
ENSG00000075223	0.0735593	0.114398	2.19562	0.885495	NA	SEMA3C	10512
ENSG00000075234	51.3733	-2.36656	4.05237	0.0928058	0.209272	TTC38	55020
ENSG00000075239	187.971	11.2582	3.74806	0.000147582	0.000956127	ACAT1	38
ENSG00000075240	82.5853	0.0868041	1.22566	0.843832	0.988156	GRAMD4	23151
ENSG00000075275	46.832	20.4879	4.67576	9.61931e-07	1.28818e-05	CELSR1	9620
ENSG00000075290	0.0575213	0.114395	2.19562	0.885497	NA	WNT8B	7479
ENSG00000075292	880.983	-0.818485	1.61379	0.106785	0.233296	ZNF638	27332
ENSG00000075303	44.3774	-26.0548	4.58569	1.50672e-09	4.21149e-08	SLC25A40	55972
ENSG00000075336	477.939	-26.1884	3.78364	6.19767e-13	3.2473e-11	TIMM21	29090
ENSG00000075340	0.723137	0.464958	1.99597	0.507569	NA	ADD2	119
ENSG00000075388	0.139657	0.114379	2.19562	0.885513	NA	FGF4	2249
ENSG00000075391	0.404557	-0.0127322	2.17873	0.987146	NA	RASAL2	9462
ENSG00000075399	15.8653	-0.758805	2.26347	0.326183	0.526954	VPS9D1	9605
ENSG00000075407	156.069	1.61459	2.79576	0.0990768	0.220171	ZNF37A	7587
ENSG00000075413	652.458	0.00179881	0.995728	0.995911	0.997866	MARK3	4140
ENSG00000075415	2980.07	-0.159501	0.631776	0.331538	0.532967	SLC25A3	5250
ENSG00000075420	289.854	-6.62544	3.16746	0.00179931	0.00789381	FNDC3B	64778
ENSG00000075426	1668.68	-0.606257	1.27165	0.105182	0.230511	FOSL2	2355
ENSG00000075461	0.0922577	0.228012	2.23673	0.776681	NA	CACNG4	27092
ENSG00000075539	810.522	-10.9895	2.75378	6.7752e-06	7.22059e-05	FRYL	285527
ENSG00000075568	68.9583	-1.21464	2.54887	0.16064	0.32078	TMEM131	23505
ENSG00000075618	0.0757006	-0.0127449	2.17873	0.987133	NA	FSCN1	6624
ENSG00000075624	12285.6	-0.540044	1.08101	0.0777164	0.181391	ACTB	60
ENSG00000075643	0.170639	-0.00453082	2.17666	0.995422	NA	MOCOS	55034
ENSG00000075651	1.01429	-0.00401697	1.9582	0.995535	NA	PLD1	5337
ENSG00000075673	0.121724	0.213482	2.22845	0.790043	NA	ATP12A	479
ENSG00000075702	41.6766	-0.52332	1.79661	0.392564	0.601059	WDR62	284403
ENSG00000075711	210.431	-9.36333	3.06327	0.00017835	0.00112357	DLG1	1739
ENSG00000075785	1771.94	-10.5559	1.95046	7.59201e-09	1.84186e-07	RAB7A	7879
ENSG00000075790	240.721	0.147429	1.28189	0.747066	0.927261	BCAP29	55973
ENSG00000075826	113.631	-1.99919	4.00379	0.136114	0.281841	SEC31B	25956
ENSG00000075856	347.516	-1.64561	2.3528	0.0535306	0.134021	SART3	9733
ENSG00000075884	622.299	-1.45272	2.40297	0.0826971	0.19085	ARHGAP15	55843
ENSG00000075886	12.9896	-0.757379	2.72592	0.41653	0.625725	TUBA3D	113457
ENSG00000075891	0.118676	-0.0127418	2.17873	0.987136	NA	PAX2	5076
ENSG00000075914	279.211	-8.26563	2.9748	0.000398875	0.0022092	EXOSC7	23016
ENSG00000075945	287.931	-5.73402	4.38464	0.00871978	0.0298752	KIFAP3	22920
ENSG00000075975	160.751	-5.46599	4.2559	0.00942176	0.0318528	MKRN2	23609
ENSG00000076003	1074.59	0.122383	1.21917	0.778092	0.947003	MCM6	4175
ENSG00000076043	560.851	-8.97016	2.80002	0.000134654	0.000885818	REXO2	25996
ENSG00000076053	460.46	-9.91705	3.42434	0.000234785	0.0014106	RBM7	10179
ENSG00000076067	11.9568	12.0397	6.18874	0.00127116	0.00591195	RBMS2	5939
ENSG00000076108	77.6772	-2.11511	2.89551	0.0516759	0.130087	BAZ2A	11176
ENSG00000076201	40.6471	-1.33172	2.83465	0.168121	0.33254	PTPN23	25930
ENSG00000076242	176.125	-23.4045	3.68009	2.98668e-11	1.17927e-09	MLH1	4292
ENSG00000076248	278.093	-9.20703	4.34874	0.00124872	0.00582509	UNG	7374
ENSG00000076258	45.8612	-4.65779	5.91255	0.0333924	0.0910461	FMO4	2329
ENSG00000076321	101.716	-25.6	5.69844	5.20615e-07	7.76115e-06	KLHL20	27252
ENSG00000076344	0.0735593	0.114398	2.19562	0.885495	NA	RGS11	8786
ENSG00000076351	7.85859	-2.4638	4.44964	0.101435	0.224146	SLC46A1	113235
ENSG00000076356	0.161927	0.323302	2.28872	0.69197	NA	PLXNA2	5362
ENSG00000076382	190.438	-1.94611	3.95744	0.141619	0.291269	SPAG5	10615
ENSG00000076513	205.986	-24.2041	3.38864	1.48291e-13	8.3748e-12	ANKRD13A	88455
ENSG00000076554	241.651	-6.7312	4.45904	0.00521207	0.0195594	TPD52	7163
ENSG00000076555	22.1271	-0.329056	1.89419	0.627717	0.833489	ACACB	32
ENSG00000076604	215.946	-10.6181	2.94972	3.03436e-05	0.000258747	TRAF4	9618
ENSG00000076641	1405.64	-12.5723	3.28667	9.61119e-06	9.72319e-05	PAG1	55824
ENSG00000076650	73.0892	-2.50796	3.57995	0.0591712	0.145396	GPATCH1	55094
ENSG00000076662	25.9094	-2.55637	4.19793	0.0822403	0.190114	ICAM3	3385
ENSG00000076685	128.301	-20.2566	5.08813	4.56659e-06	5.10362e-05	NT5C2	22978
ENSG00000076706	0.298561	0.188044	2.21992	0.814169	NA	MCAM	4162
ENSG00000076716	0.0461288	0.114393	2.19562	0.885499	NA	GPC4	2239
ENSG00000076770	1.45116	0.114324	2.1956	0.885567	NA	MBNL3	55796
ENSG00000076826	0.0622995	0.186235	2.21893	0.815867	NA	CAMSAP3	57662
ENSG00000076864	0.299469	0.354452	2.31033	0.666057	NA	RAP1GAP	5909
ENSG00000076924	332.659	0.440409	1.24832	0.241639	0.428986	XAB2	56949
ENSG00000076928	239.875	-0.340226	1.37983	0.46201	0.674061	ARHGEF1	9138
ENSG00000076944	121.295	-0.329151	1.40681	0.490568	0.7009	STXBP2	6813
ENSG00000076984	52.8699	-2.85877	4.6978	0.0778847	0.181703	MAP2K7	5609
ENSG00000077044	182.493	-0.690519	1.98427	0.301112	0.498178	DGKD	8527
ENSG00000077063	0.0584751	-0.0127448	2.17873	0.987133	NA	CTTNBP2	83992
ENSG00000077080	0.0885384	0.114399	2.19562	0.885494	NA	ACTL6B	51412
ENSG00000077092	2.77823	0.104902	2.19078	0.894766	NA	RARB	5915
ENSG00000077097	914.268	-12.0863	2.56032	1.98868e-07	3.46448e-06	TOP2B	7155
ENSG00000077147	1079.68	-0.592533	1.57792	0.237988	0.424637	TM9SF3	56889
ENSG00000077150	281.274	-4.14238	3.15884	0.00957728	0.0323072	NFKB2	4791
ENSG00000077152	191.779	-9.22044	4.07073	0.000944663	0.00460469	UBE2T	29089
ENSG00000077157	247.787	0.484808	1.60511	0.364031	0.569956	PPP1R12B	4660
ENSG00000077232	432.325	-0.310036	1.12091	0.372546	0.579618	DNAJC10	54431
ENSG00000077235	365.288	-1.27484	2.40622	0.119906	0.255458	GTF3C1	2975
ENSG00000077238	547.253	-8.23661	2.60317	0.0001716	0.00108807	IL4R	3566
ENSG00000077254	844.981	-6.12325	2.21686	0.000547623	0.00289239	USP33	23032
ENSG00000077264	0.375573	0.113995	2.19542	0.885887	NA	PAK3	5063
ENSG00000077274	0.0311498	0.114392	2.19562	0.8855	NA	CAPN6	827
ENSG00000077279	0.165242	0.114407	2.19562	0.885485	NA	DCX	1641
ENSG00000077312	59.2112	-5.73823	4.04658	0.00694878	0.0247299	SNRPA	6626
ENSG00000077327	1.56792	-0.795052	2.73742	0.394875	NA	SPAG6	9576
ENSG00000077348	88.3966	-2.93207	4.12338	0.0549223	0.136908	EXOSC5	56915
ENSG00000077380	297.192	-6.79185	3.00077	0.00129713	0.00601024	DYNC1I2	1781
ENSG00000077420	513.717	0.137142	0.976989	0.676464	0.876015	APBB1IP	54518
ENSG00000077454	9.92443	-1.07777	2.30975	0.165141	0.328187	LRCH4	4034
ENSG00000077458	196.982	-6.91795	4.69467	0.00546514	0.0203265	FAM76B	143684
ENSG00000077463	60.0728	0.0235706	1.45189	0.964752	0.994115	SIRT6	51548
ENSG00000077498	0.0320993	0.114392	2.19562	0.8855	NA	TYR	7299
ENSG00000077514	245.657	-6.34338	3.87394	0.00426191	0.0165293	POLD3	10714
ENSG00000077522	3.76087	-0.0127304	2.17873	0.987148	0.994115	ACTN2	88
ENSG00000077549	1075.78	-1.27729	2.14583	0.0813193	0.188396	CAPZB	832
ENSG00000077585	1182.92	0.324653	1.33186	0.464811	0.676928	GPR137B	7107
ENSG00000077684	99.2902	-3.0463	3.74218	0.0386628	0.102555	JADE1	79960
ENSG00000077713	15.0828	-18.7364	6.44714	0.000106398	0.000736395	SLC25A43	203427
ENSG00000077721	873.118	-25.1703	2.21476	1.18393e-30	5.37204e-27	UBE2A	7319
ENSG00000077782	163.476	-4.78266	4.2329	0.0142167	0.0448194	FGFR1	2260
ENSG00000077800	0.110327	0.310314	2.28047	0.703061	NA	FKBP6	8468
ENSG00000077935	19.391	-0.956451	2.78171	0.311008	0.509836	SMC1B	27127
ENSG00000077942	0.11571	0.108298	2.19252	0.891446	NA	FBLN1	2192
ENSG00000077943	0.244141	-0.0127696	2.17873	0.987108	NA	ITGA8	8516
ENSG00000077984	2281.38	-13.4793	2.50423	4.96916e-09	1.24727e-07	CST7	8530
ENSG00000078018	0.0581885	-0.0127458	2.17873	0.987132	NA	MAP2	4133
ENSG00000078043	437.852	-0.00467824	0.41523	0.968919	0.994115	PIAS2	9063
ENSG00000078053	2.53949	-0.96193	2.92441	0.330284	NA	AMPH	273
ENSG00000078061	785.17	0.0918843	0.981492	0.786147	0.95121	ARAF	369
ENSG00000078070	258.533	-7.77289	4.20478	0.00244846	0.0103148	MCCC1	56922
ENSG00000078081	259.455	-20.2756	6.16754	3.86316e-05	0.000316494	LAMP3	27074
ENSG00000078098	0.327916	0.393567	2.33978	0.634802	NA	FAP	2191
ENSG00000078114	216.167	-18.0122	3.84375	2.21655e-07	3.78959e-06	NEBL	10529
ENSG00000078124	114.092	5.44346	5.51013	0.0182322	0.0549279	ACER3	55331
ENSG00000078140	502.026	-7.24582	2.45178	0.000324506	0.00186166	UBE2K	3093
ENSG00000078142	591.081	0.53494	1.49022	0.256201	0.445707	PIK3C3	5289
ENSG00000078177	192.082	-0.564802	1.87651	0.37723	0.584853	N4BP2	55728
ENSG00000078237	26.7733	0.400985	1.4517	0.404985	0.613803	TIGAR	57103
ENSG00000078246	341.971	-19.8616	4.76828	2.28059e-06	2.7713e-05	TULP3	7289
ENSG00000078269	425.859	-7.28237	2.55094	0.000397571	0.00220375	SYNJ2	8871
ENSG00000078295	5.27989	0.476692	2.41089	0.573405	0.782174	ADCY2	108
ENSG00000078304	11196.1	-0.0768758	0.360567	0.334213	0.536017	PPP2R5C	5527
ENSG00000078319	182.168	0.22201	1.18232	0.579552	0.787843	NA	NA
ENSG00000078328	0.131317	0.249583	2.24692	0.756882	NA	RBFOX1	54715
ENSG00000078369	610.106	-8.49401	2.78494	0.00021324	0.0013002	GNB1	2782
ENSG00000078399	0.0311498	0.114392	2.19562	0.8855	NA	HOXA9	3205
ENSG00000078403	125.632	-6.35696	2.99394	0.00174392	0.00767996	MLLT10	8028
ENSG00000078487	20.0699	16.3422	6.82179	0.000369468	0.00208062	ZCWPW1	55063
ENSG00000078549	0.329239	0.390107	2.33747	0.637559	NA	ADCYAP1R1	117
ENSG00000078589	284.174	-22.9687	3.36973	1.49096e-12	7.48374e-11	P2RY10	27334
ENSG00000078596	4931.54	-0.135965	0.819687	0.59975	0.807638	ITM2A	9452
ENSG00000078618	829.077	-10.2103	2.27729	1.00453e-06	1.33743e-05	NRDC	4898
ENSG00000078668	1618.98	-11.2479	2.28923	9.07221e-08	1.72434e-06	VDAC3	7419
ENSG00000078674	1128.6	-3.48373	2.09483	0.00417478	0.0162418	PCM1	5108
ENSG00000078687	168.909	-4.71462	3.39868	0.00798004	0.0277368	TNRC6C	57690
ENSG00000078699	152.664	-8.21469	2.90993	0.000366949	0.00206812	CBFA2T2	9139
ENSG00000078725	0.0311498	0.114392	2.19562	0.8855	NA	BRINP1	1620
ENSG00000078747	835.998	-25.2285	2.44029	8.68744e-26	7.04194e-23	ITCH	83737
ENSG00000078795	0.775211	-0.0127735	2.17873	0.987104	NA	PKD2L2	27039
ENSG00000078804	230.461	14.272	6.33838	0.000578118	0.00303138	TP53INP2	58476
ENSG00000078808	203.316	-8.1405	3.03534	0.000494515	0.0026474	SDF4	51150
ENSG00000078814	34.2955	2.5404	4.47222	0.0950439	0.213099	MYH7B	57644
ENSG00000078900	28.0806	-1.29187	3.16479	0.224828	0.409318	TP73	7161
ENSG00000078902	306.429	0.0386043	0.71175	0.868517	0.994115	TOLLIP	54472
ENSG00000078967	983.165	-6.96371	3.52568	0.00214219	0.00918461	UBE2D4	51619
ENSG00000079101	0.130948	0.114402	2.19562	0.88549	NA	CLUL1	27098
ENSG00000079102	0.120203	0.114387	2.19562	0.885506	NA	RUNX1T1	862
ENSG00000079112	0.129828	0.197601	2.22524	0.805234	NA	CDH17	1015
ENSG00000079134	330.616	-0.308544	1.04753	0.323474	0.523731	THOC1	9984
ENSG00000079150	41.4998	-1.62793	3.64769	0.180546	0.350214	FKBP7	51661
ENSG00000079156	0.128028	0.114379	2.19562	0.885514	NA	OSBPL6	114880
ENSG00000079215	0.0320993	0.114392	2.19562	0.8855	NA	SLC1A3	6507
ENSG00000079246	1854.48	-9.53215	2.48183	1.74294e-05	0.000161085	XRCC5	7520
ENSG00000079257	79.7096	-4.07638	4.41831	0.0256446	0.0731944	LXN	56925
ENSG00000079263	618.031	-0.030601	0.788268	0.908121	0.994115	SP140	11262
ENSG00000079277	557.466	-1.70261	2.51823	0.0612148	0.149723	MKNK1	8569
ENSG00000079308	0.501487	0.590691	2.15043	0.428636	NA	TNS1	7145
ENSG00000079313	2.75912	-0.566644	2.16891	0.453372	NA	REXO1	57455
ENSG00000079332	8575.68	0.00266805	0.325488	0.975833	0.994115	SAR1A	56681
ENSG00000079335	221.669	18.3897	4.7032	5.86258e-06	6.31144e-05	CDC14A	8556
ENSG00000079337	0.75347	0.427714	2.17062	0.57828	NA	RAPGEF3	10411
ENSG00000079385	7.59834	0.761519	2.56151	0.386418	0.594831	CEACAM1	634
ENSG00000079387	103.71	-1.87906	3.39593	0.111508	0.240994	SENP1	29843
ENSG00000079393	0.0530888	-0.0127445	2.17873	0.987134	NA	DUSP13	51207
ENSG00000079432	0.565426	0.310753	2.28261	0.702892	NA	CIC	23152
ENSG00000079435	14.4816	-11.7314	7.2906	0.00246351	0.0103687	LIPE	3991
ENSG00000079459	827.227	-25.4493	2.40598	6.87294e-27	7.89243e-24	FDFT1	2222
ENSG00000079462	184.34	-0.103636	1.62831	0.862365	0.994115	PAFAH1B3	5050
ENSG00000079482	0.350932	-0.127602	2.16775	0.8709	NA	OPHN1	4983
ENSG00000079616	436.383	-1.29145	2.3669	0.109835	0.238115	KIF22	3835
ENSG00000079691	13.1102	0.355845	2.06792	0.630298	0.835905	CARMIL1	55604
ENSG00000079739	48.0529	-0.537866	2.25991	0.496713	0.707317	PGM1	5236
ENSG00000079785	984.382	-0.0229129	1.14003	0.955379	0.994115	DDX1	1653
ENSG00000079805	47.4512	-3.23139	3.06866	0.0183209	0.0550745	DNM2	1785
ENSG00000079819	32.1233	-1.07541	2.87632	0.269036	0.461511	EPB41L2	2037
ENSG00000079841	0.0846481	0.114012	2.19543	0.885871	NA	RIMS1	22999
ENSG00000079931	20.999	-19.1935	6.36993	8.08317e-05	0.000580741	MOXD1	26002
ENSG00000079950	160.94	-19.4733	4.7358	2.78984e-06	3.29426e-05	STX7	8417
ENSG00000079974	51.8105	-1.32068	2.76172	0.160982	0.321218	RABL2B	11158
ENSG00000079999	246.699	-7.62079	4.24629	0.00275266	0.0113432	KEAP1	9817
ENSG00000080007	44.2649	-0.00275779	2.17655	0.997213	0.998605	DDX43	55510
ENSG00000080031	0.268843	0.345662	2.30423	0.6733	NA	PTPRH	5794
ENSG00000080166	0.092517	0.114011	2.19543	0.885872	NA	DCT	1638
ENSG00000080189	101.102	-1.61188	2.84401	0.104581	0.22947	SLC35C2	51006
ENSG00000080200	0.0772786	0.235405	2.24009	0.769856	NA	CRYBG3	131544
ENSG00000080224	0.0320993	0.114392	2.19562	0.8855	NA	EPHA6	285220
ENSG00000080293	0.182696	-0.031571	2.1764	0.968101	NA	SCTR	6344
ENSG00000080298	87.1672	-5.5084	4.3603	0.00981036	0.0329804	RFX3	5991
ENSG00000080345	825.086	0.120852	0.912005	0.690731	0.88823	RIF1	55183
ENSG00000080371	875.925	0.0557024	0.568776	0.746432	0.926819	RAB21	23011
ENSG00000080493	8.74575	1.19982	3.18756	0.260924	0.451758	SLC4A4	8671
ENSG00000080503	471.098	-4.22639	2.82801	0.00634287	0.0228569	SMARCA2	6595
ENSG00000080511	0.0851772	0.11439	2.19562	0.885502	NA	RDH8	50700
ENSG00000080546	84.15	0.11886	1.58098	0.837344	0.984365	SESN1	27244
ENSG00000080561	200.063	18.8637	6.32457	8.86168e-05	0.000629778	MID2	11043
ENSG00000080573	0.183108	0.228912	2.23729	0.775862	NA	COL5A3	50509
ENSG00000080603	6.07425	-6.73121	6.67493	0.0144852	0.045489	SRCAP	10847
ENSG00000080608	1049.08	-7.09251	3.45891	0.00184242	0.00805987	PUM3	9933
ENSG00000080709	0.0885384	0.114399	2.19562	0.885494	NA	KCNN2	3781
ENSG00000080802	543.012	0.0422775	0.843937	0.882926	0.994115	CNOT4	4850
ENSG00000080815	448.911	-8.4297	2.35689	5.50601e-05	0.000422219	PSEN1	5663
ENSG00000080819	50.6826	-1.40783	3.38681	0.213483	0.394819	CPOX	1371
ENSG00000080822	5865.15	-0.738812	1.5154	0.114297	0.246057	CLDND1	56650
ENSG00000080823	127.121	-2.87374	3.89237	0.0504161	0.127521	MOK	5891
ENSG00000080824	6396.07	0.121345	0.450076	0.224621	0.409049	HSP90AA1	3320
ENSG00000080839	121.66	-6.59401	3.85791	0.00362829	0.0143466	RBL1	5933
ENSG00000080845	84.101	-7.22698	4.52498	0.00416257	0.0162034	DLGAP4	22839
ENSG00000080854	7.73693	-22.7549	5.9411	7.06027e-06	7.47239e-05	IGSF9B	22997
ENSG00000080910	0.0607133	-0.0127603	2.17873	0.987118	NA	CFHR2	3080
ENSG00000080947	5.25274	-0.709323	2.17895	0.340896	0.544454	CROCCP3	114819
ENSG00000080986	202.125	-8.06616	3.74832	0.00135863	0.00623232	NDC80	10403
ENSG00000081014	39.3869	4.20062	4.66132	0.026742	0.075715	AP4E1	23431
ENSG00000081019	348.7	0.237135	1.13308	0.526572	0.736441	RSBN1	54665
ENSG00000081026	1.72386	0.244059	2.24399	0.761898	NA	MAGI3	260425
ENSG00000081041	55.6728	-20.924	6.06027	2.39776e-05	0.000210587	CXCL2	2920
ENSG00000081051	0.0424096	-0.0127469	2.17873	0.987131	NA	AFP	174
ENSG00000081052	8.39892	0.416227	2.35868	0.617465	0.823924	COL4A4	1286
ENSG00000081059	362.787	-4.01758	3.83335	0.0184913	0.0555504	TCF7	6932
ENSG00000081087	248.788	-9.58478	2.48367	1.60862e-05	0.000150692	OSTM1	28962
ENSG00000081138	4.35116	1.31025	3.30729	0.235622	0.421781	CDH7	1005
ENSG00000081148	0.0948056	0.0624278	2.17981	0.937036	NA	IMPG2	50939
ENSG00000081154	2006.4	-0.130745	0.785724	0.594119	0.80225	PCNP	57092
ENSG00000081177	3.12162	0.120166	2.19622	0.879773	0.994115	EXD2	55218
ENSG00000081181	35.7306	-4.90091	4.65554	0.0168302	0.0515263	ARG2	384
ENSG00000081189	0.178268	0.253371	2.2489	0.753449	NA	MEF2C	4208
ENSG00000081237	10545	-0.633386	1.10224	0.0508374	0.128422	PTPRC	5788
ENSG00000081248	0.182144	0.323741	2.28905	0.691603	NA	CACNA1S	779
ENSG00000081277	0.0753664	0.114398	2.19562	0.885495	NA	PKP1	5317
ENSG00000081307	909.437	0.398543	1.58519	0.462623	0.674669	UBA5	79876
ENSG00000081320	26764.3	-0.50025	1.15282	0.128448	0.269737	STK17B	9262
ENSG00000081377	27.5405	20.1392	5.77106	2.2429e-05	0.00019876	CDC14B	8555
ENSG00000081386	50.4239	-5.30218	6.12598	0.0247992	0.0711797	ZNF510	22869
ENSG00000081479	0.238338	0.216802	2.23133	0.787061	NA	LRP2	4036
ENSG00000081665	180.684	-0.146554	1.0058	0.665754	0.865888	ZNF506	440515
ENSG00000081692	34.3635	-0.211596	1.39446	0.668897	0.868747	JMJD4	65094
ENSG00000081721	411.58	-7.38625	2.89195	0.000706481	0.00360834	DUSP12	11266
ENSG00000081760	8.85187	0.409012	1.39841	0.36827	0.574652	AACS	65985
ENSG00000081791	61.4507	-0.389655	2.07956	0.598753	0.806973	DELE1	9812
ENSG00000081800	0.025422	-0.0127492	2.17873	0.987129	NA	SLC13A1	6561
ENSG00000081803	0.0424096	-0.0127469	2.17873	0.987131	NA	CADPS2	93664
ENSG00000081842	0.0424096	-0.0127469	2.17873	0.987131	NA	PCDHA6	56142
ENSG00000081853	0.0542079	-0.0127529	2.17873	0.987125	NA	PCDHGA2	56113
ENSG00000081870	347.457	-10.7869	2.87131	1.71104e-05	0.000158562	HSPB11	51668
ENSG00000081913	28.0954	1.25157	3.24389	0.248601	0.43701	PHLPP1	23239
ENSG00000081923	42.0831	-3.19639	3.65988	0.0317355	0.0872013	ATP8B1	5205
ENSG00000081985	91.6602	-1.41917	2.75975	0.134394	0.279286	IL12RB2	3595
ENSG00000082014	125.058	15.7136	6.96566	0.000510144	0.00272578	SMARCD3	6604
ENSG00000082068	102.708	0.280961	1.25669	0.503796	0.713495	WDR70	55100
ENSG00000082074	1306.97	-0.0803305	0.920191	0.798373	0.959451	FYB1	2533
ENSG00000082126	0.0595942	-0.0127526	2.17873	0.987125	NA	MPP4	58538
ENSG00000082146	37.5053	7.84939	7.01921	0.00988413	0.0332041	STRADB	55437
ENSG00000082153	5993.23	0.0682954	0.415695	0.517936	0.727055	BZW1	9689
ENSG00000082175	6.86556	0.774871	2.69026	0.399858	0.608822	PGR	5241
ENSG00000082196	0.0629927	-0.0127601	2.17873	0.987118	NA	C1QTNF3	114899
ENSG00000082212	563.459	-7.66382	2.51731	0.000250471	0.00148579	ME2	4200
ENSG00000082213	320.339	-0.344897	1.86033	0.603456	0.811201	C5orf22	55322
ENSG00000082258	985.418	-8.17881	3.28893	0.00071838	0.0036553	CCNT2	905
ENSG00000082269	81.0536	-3.17758	4.96989	0.0663372	0.159701	FAM135A	57579
ENSG00000082293	0.106355	0.218619	2.23316	0.785453	NA	COL19A1	1310
ENSG00000082397	30.0016	3.88517	5.44576	0.0466907	0.119702	EPB41L3	23136
ENSG00000082438	0.260474	0.341761	1.98525	0.630702	NA	COBLL1	22837
ENSG00000082458	47.3617	-16.3854	5.91318	0.000167081	0.00106101	DLG3	1741
ENSG00000082497	0.344896	0.177045	2.214	0.82453	NA	SERTAD4	56256
ENSG00000082512	350.519	0.0117481	1.12042	0.976672	0.994115	TRAF5	7188
ENSG00000082515	1024.08	0.0997042	1.05032	0.785635	0.951082	MRPL22	29093
ENSG00000082516	78.49	-0.847684	2.3566	0.290185	0.485875	GEMIN5	25929
ENSG00000082641	7.97076	0.282269	1.89194	0.67909	0.878048	NFE2L1	4779
ENSG00000082684	0.237464	0.31563	2.28362	0.698482	NA	SEMA5B	54437
ENSG00000082701	76.6485	-2.45312	3.01594	0.0384014	0.101999	GSK3B	2932
ENSG00000082781	0.105659	0.218629	2.23317	0.785444	NA	ITGB5	3693
ENSG00000082805	96.8934	-0.856047	2.28261	0.267946	0.4601	ERC1	23085
ENSG00000082898	505.528	-0.198476	1.13848	0.607578	0.814914	XPO1	7514
ENSG00000082996	224.84	-17.7785	5.57868	5.65718e-05	0.000432128	RNF13	11342
ENSG00000083067	0.196545	0.246314	2.2449	0.759823	NA	TRPM3	80036
ENSG00000083093	127.525	-25.911	4.20485	9.09177e-11	3.27019e-09	PALB2	79728
ENSG00000083097	30.4098	-23.2134	5.26887	8.54039e-07	1.16062e-05	DOP1A	23033
ENSG00000083099	248.556	-0.44001	1.75127	0.468328	0.680397	LYRM2	57226
ENSG00000083123	15.1151	-0.247227	1.47749	0.636993	0.840632	BCKDHB	594
ENSG00000083168	638.238	-0.0112389	0.748881	0.964155	0.994115	KAT6A	7994
ENSG00000083223	788.764	-3.18233	2.69465	0.0126736	0.0407757	TUT7	79670
ENSG00000083290	0.199405	0.250306	2.23346	0.754919	NA	ULK2	9706
ENSG00000083307	0.109378	0.323952	2.28921	0.691427	NA	GRHL2	79977
ENSG00000083312	484.817	4.48524	4.06329	0.0155355	0.0481899	TNPO1	3842
ENSG00000083444	0.259211	0.33557	2.29717	0.681675	NA	PLOD1	5351
ENSG00000083454	40.2017	-22.9471	5.79785	4.5877e-06	5.11476e-05	P2RX5	5026
ENSG00000083457	1755.36	-0.02205	0.90127	0.943643	0.994115	ITGAE	3682
ENSG00000083520	995.926	-0.303511	1.22018	0.444874	0.655654	DIS3	22894
ENSG00000083535	262.491	-26.4304	3.18287	1.5305e-17	1.90002e-15	PIBF1	10464
ENSG00000083544	132.252	-2.46791	2.71172	0.0268438	0.0759565	TDRD3	81550
ENSG00000083635	63.1019	-0.610625	1.82092	0.315651	0.51512	NUFIP1	26747
ENSG00000083642	487.45	-0.346187	1.23386	0.377256	0.584853	PDS5B	23047
ENSG00000083720	357.761	-1.68009	2.69527	0.0793682	0.184714	OXCT1	5019
ENSG00000083750	19.2549	-8.19224	7.00513	0.00852989	0.0293268	RRAGB	10325
ENSG00000083782	0.0424096	-0.0127469	2.17873	0.987131	NA	EPYC	1833
ENSG00000083799	3340.16	0.841382	1.44324	0.0633086	0.153888	CYLD	1540
ENSG00000083807	19.9358	-0.84387	2.78371	0.373045	0.580198	SLC27A5	10998
ENSG00000083812	97.2349	3.62597	5.23598	0.051986	0.130629	ZNF324	25799
ENSG00000083814	12.6071	-1.27349	3.13904	0.227908	0.413071	ZNF671	79891
ENSG00000083817	66.1824	-0.89799	2.85071	0.352905	0.557943	ZNF416	55659
ENSG00000083828	140.826	-0.616608	2.05987	0.383826	0.591956	ZNF586	54807
ENSG00000083838	33.8191	-0.603369	2.52862	0.491531	0.701541	ZNF446	55663
ENSG00000083844	195.621	0.118639	0.916275	0.698307	0.894312	ZNF264	9422
ENSG00000083845	2776.51	0.180687	0.651988	0.276892	0.470071	RPS5	6193
ENSG00000083857	3.53206	1.14232	3.12436	0.275637	0.468727	FAT1	2195
ENSG00000083896	1418.94	0.0515949	0.393642	0.616664	0.82326	YTHDC1	91746
ENSG00000083937	673.777	0.366377	1.3143	0.388956	0.597727	CHMP2B	25978
ENSG00000084070	1023.29	-0.921173	2.08342	0.182242	0.352859	SMAP2	64744
ENSG00000084072	838.084	-6.19441	2.78533	0.00147453	0.00665981	PPIE	10450
ENSG00000084073	1449.18	-0.218563	1.31415	0.6343	0.838653	ZMPSTE24	10269
ENSG00000084090	1900.03	-0.0403263	0.607337	0.832499	0.981002	STARD7	56910
ENSG00000084092	45.2195	0.311967	1.57294	0.572848	0.781724	NOA1	84273
ENSG00000084093	2091.78	-0.0611841	1.08729	0.874063	0.994115	REST	5978
ENSG00000084110	0.130349	-0.130504	2.19847	0.869594	NA	HAL	3034
ENSG00000084112	408.586	-0.16805	0.999881	0.612328	0.819212	SSH1	54434
ENSG00000084207	1047.46	-25.5436	2.25687	1.94922e-30	5.37204e-27	GSTP1	2950
ENSG00000084234	850.632	-10.8819	2.08636	2.03026e-08	4.49068e-07	APLP2	334
ENSG00000084444	66.2563	1.40528	3.02106	0.171712	0.337288	FAM234B	57613
ENSG00000084463	1996.81	0.0627613	0.582916	0.722052	0.910842	WBP11	51729
ENSG00000084623	1746.72	-0.708015	1.50955	0.127833	0.268609	EIF3I	8668
ENSG00000084628	0.0716471	-0.0127425	2.17873	0.987136	NA	NKAIN1	79570
ENSG00000084636	0.67462	0.475325	2.01469	0.501764	NA	COL16A1	1307
ENSG00000084652	3410.32	-0.0243338	0.834574	0.931834	0.994115	TXLNA	200081
ENSG00000084674	0.055001	0.109997	2.19339	0.889786	NA	APOB	338
ENSG00000084676	355.2	-0.407389	1.48355	0.410319	0.619795	NCOA1	8648
ENSG00000084693	26.7839	0.37651	2.25589	0.638827	0.841912	AGBL5	60509
ENSG00000084710	2.4572	0.228382	1.39877	0.643778	NA	EFR3B	22979
ENSG00000084731	5.62412	0.461502	2.39796	0.584231	0.792658	KIF3C	3797
ENSG00000084733	1540.5	-12.7146	2.42503	1.16583e-08	2.6955e-07	RAB10	10890
ENSG00000084734	0.0622995	0.186235	2.21893	0.815867	NA	GCKR	2646
ENSG00000084754	437.959	-22.2796	3.39312	7.86837e-12	3.54334e-10	HADHA	3030
ENSG00000084764	0.0581885	-0.0127458	2.17873	0.987132	NA	MAPRE3	22924
ENSG00000084774	62.1949	0.0884027	1.17291	0.832854	0.981169	CAD	790
ENSG00000085063	987.321	-0.277175	1.06971	0.404881	0.613712	CD59	966
ENSG00000085117	1122.11	-2.28757	2.58894	0.0286162	0.0801849	CD82	3732
ENSG00000085185	26.9307	16.7287	6.80003	0.000315409	0.001814	BCORL1	63035
ENSG00000085224	2415.4	-0.14644	0.908201	0.620764	0.827046	ATRX	546
ENSG00000085231	559.166	-10.4097	1.95834	1.36247e-08	3.11357e-07	AK6	102157402
ENSG00000085274	278.232	0.0982473	1.13276	0.806569	0.965305	MYNN	55892
ENSG00000085276	0.788459	0.795865	2.7395	0.394706	NA	MECOM	2122
ENSG00000085365	208.113	-21.7616	4.31537	4.88445e-08	9.95676e-07	SCAMP1	9522
ENSG00000085377	322.231	-24.1923	4.06093	3.4383e-10	1.107e-08	PREP	5550
ENSG00000085382	201.788	-9.67225	3.34151	0.000245413	0.00146019	HACE1	57531
ENSG00000085415	392.909	-5.4748	3.57209	0.00564422	0.020863	SEH1L	81929
ENSG00000085433	404.375	-0.439325	1.62191	0.425087	0.634293	WDR47	22911
ENSG00000085449	357.122	-22.84	3.8049	2.68369e-10	8.80505e-09	WDFY1	57590
ENSG00000085465	0.0943988	0.278428	2.26215	0.730967	NA	OVGP1	5016
ENSG00000085491	181.294	0.129747	1.62344	0.827218	0.978125	SLC25A24	29957
ENSG00000085511	76.3748	-3.29335	4.12962	0.0399663	0.105404	MAP3K4	4216
ENSG00000085514	0.0716471	-0.0127425	2.17873	0.987136	NA	PILRA	29992
ENSG00000085552	2.05733	0.237396	2.24085	0.76801	NA	IGSF9	57549
ENSG00000085563	776.665	-0.188292	0.772058	0.390315	0.599147	ABCB1	5243
ENSG00000085644	27.8898	3.78198	5.36575	0.0487518	0.123857	ZNF213	7760
ENSG00000085662	675.097	-6.70386	4.42343	0.00516889	0.0194345	AKR1B1	231
ENSG00000085719	452.986	-28.4963	3.32034	1.13029e-18	1.67478e-16	CPNE3	8895
ENSG00000085721	642.071	0.193212	1.39587	0.698092	0.894312	RRN3	54700
ENSG00000085733	899.082	0.304793	1.36804	0.512535	0.721661	CTTN	2017
ENSG00000085760	98.4252	0.613984	2.39639	0.460927	0.672979	MTIF2	4528
ENSG00000085788	307.339	0.0808688	1.46345	0.880049	0.994115	DDHD2	23259
ENSG00000085831	9.97939	0.157074	2.20244	0.843462	0.988134	TTC39A	22996
ENSG00000085832	865.287	-10.2959	2.48385	4.33433e-06	4.86377e-05	EPS15	2060
ENSG00000085840	12.2138	-1.38239	3.39571	0.222173	0.406093	ORC1	4998
ENSG00000085871	4.00955	1.27097	3.26497	0.244208	0.431884	MGST2	4258
ENSG00000085872	56.8741	-3.34532	4.09605	0.0374734	0.100133	CHERP	10523
ENSG00000085978	140.344	-25.1598	3.25018	1.60671e-15	1.33376e-13	ATG16L1	55054
ENSG00000085982	19.0618	0.45392	2.17793	0.555386	0.765475	USP40	55230
ENSG00000085998	214.781	-0.015994	1.75146	0.980231	0.994115	POMGNT1	55624
ENSG00000085999	11.7771	-13.0615	7.30181	0.0015493	0.00694288	RAD54L	8438
ENSG00000086015	42.6653	-2.05169	3.94705	0.124681	0.26327	MAST2	23139
ENSG00000086061	3712.83	-0.0895339	0.671915	0.665474	0.865688	DNAJA1	3301
ENSG00000086062	5399.96	-0.237903	0.702162	0.172157	0.337746	B4GALT1	2683
ENSG00000086065	502.672	-9.0351	2.79708	0.000124273	0.000831705	CHMP5	51510
ENSG00000086102	382.904	-1.02114	2.15522	0.154808	0.311834	NFX1	4799
ENSG00000086159	0.416638	0.0961675	2.18555	0.903302	NA	AQP6	363
ENSG00000086189	783.159	-26.0357	2.5814	1.08171e-24	7.09806e-22	DIMT1	27292
ENSG00000086200	68.0301	-7.7399	4.16076	0.00240676	0.0101671	IPO11	51194
ENSG00000086205	0.0715538	-0.012744	2.17873	0.987134	NA	FOLH1	2346
ENSG00000086232	627.656	-8.58941	2.82684	0.000215049	0.00130834	EIF2AK1	27102
ENSG00000086289	38.1036	-0.0127706	2.17873	0.987107	0.994115	EPDR1	54749
ENSG00000086300	91.6424	-15.9674	6.28209	0.000282397	0.00164752	SNX10	29887
ENSG00000086475	182.991	0.177708	1.68771	0.772705	0.944128	SEPHS1	22929
ENSG00000086504	170.99	-22.1872	3.40007	1.0233e-11	4.49078e-10	MRPL28	10573
ENSG00000086544	8.87519	0.346636	2.30467	0.672466	0.872038	ITPKC	80271
ENSG00000086548	0.0581885	-0.0127458	2.17873	0.987132	NA	CEACAM6	4680
ENSG00000086570	0.145117	0.114397	2.19562	0.885496	NA	FAT2	2196
ENSG00000086589	278.984	-7.79732	3.63897	0.00143059	0.00650185	RBM22	55696
ENSG00000086598	3850.45	-0.388525	1.05925	0.194912	0.369601	TMED2	10959
ENSG00000086619	352.606	-0.26042	1.12984	0.477405	0.689007	ERO1B	56605
ENSG00000086666	1276.01	-25.2404	2.70638	1.94671e-21	5.96127e-19	ZFAND6	54469
ENSG00000086696	0.0886332	0.113604	2.19522	0.886269	NA	HSD17B2	3294
ENSG00000086712	1293.51	0.171948	1.22454	0.688762	0.886773	TXLNG	55787
ENSG00000086717	0.0320993	0.114392	2.19562	0.8855	NA	PPEF1	5475
ENSG00000086730	86.6787	-1.88947	3.19555	0.0942978	0.21184	LAT2	7462
ENSG00000086758	433.46	-1.34487	2.1972	0.0760152	0.178266	HUWE1	10075
ENSG00000086827	14.2415	-0.125995	2.11014	0.869438	0.994115	ZW10	9183
ENSG00000086848	53.7897	-1.48297	3.15154	0.166533	0.330049	ALG9	79796
ENSG00000086967	0.126362	0.114404	2.19562	0.885489	NA	MYBPC2	4606
ENSG00000086991	0.150104	0.101427	2.18887	0.898164	NA	NOX4	50507
ENSG00000087008	64.8195	-1.49248	3.10643	0.158996	0.318296	ACOX3	8310
ENSG00000087053	393.665	-26.4867	4.19311	3.3141e-11	1.29386e-09	MTMR2	8898
ENSG00000087074	2033.29	-0.125423	0.855501	0.651763	0.852676	PPP1R15A	23645
ENSG00000087076	0.0579019	-0.0127486	2.17873	0.98713	NA	HSD17B14	51171
ENSG00000087077	16.8377	1.25634	3.26385	0.24927	0.437912	TRIP6	7205
ENSG00000087085	0.10251	0.1144	2.19562	0.885493	NA	ACHE	43
ENSG00000087086	34155.7	0.0609323	0.260395	0.218707	0.40141	FTL	2512
ENSG00000087087	1315.23	0.0315347	0.663312	0.882997	0.994115	SRRT	51593
ENSG00000087088	145.185	0.405031	1.79134	0.51952	0.728651	BAX	581
ENSG00000087095	78.2307	-0.49459	2.32758	0.545444	0.755902	NLK	51701
ENSG00000087111	91.8292	-15.7493	3.70913	1.44923e-06	1.8474e-05	PIGS	94005
ENSG00000087116	0.16208	-0.0127363	2.17873	0.987142	NA	ADAMTS2	9509
ENSG00000087152	46.4653	-0.118322	1.81646	0.859023	0.994115	ATXN7L3	56970
ENSG00000087157	209.843	-7.49406	2.99623	0.000769465	0.00387262	PGS1	9489
ENSG00000087191	924.568	-0.110432	1.00745	0.750179	0.928892	PSMC5	5705
ENSG00000087206	282.075	-0.337217	1.31937	0.438402	0.648612	UIMC1	51720
ENSG00000087237	7.31139	-1.32938	3.32798	0.231615	0.416938	CETP	1071
ENSG00000087245	0.104709	0.190951	2.22152	0.811444	NA	MMP2	4313
ENSG00000087258	5.7063	13.5628	4.18216	5.97616e-05	0.000452481	GNAO1	2775
ENSG00000087263	463.36	-4.30543	3.2306	0.00910852	0.0309609	OGFOD1	55239
ENSG00000087266	55.0864	-3.30479	4.00574	0.0366645	0.0984101	SH3BP2	6452
ENSG00000087269	263.177	-0.239831	1.27632	0.584607	0.792902	NOP14	8602
ENSG00000087274	340.344	-0.130418	1.10872	0.735957	0.919613	ADD1	118
ENSG00000087299	4.94368	-0.691466	2.61455	0.442331	0.653094	L2HGDH	79944
ENSG00000087301	14.2506	-0.249858	1.72513	0.688266	0.886301	TXNDC16	57544
ENSG00000087302	877.588	-6.60963	3.50404	0.00261468	0.0108459	RTRAF	51637
ENSG00000087303	185.712	6.74742	6.74432	0.0146978	0.0459996	NID2	22795
ENSG00000087338	314.871	-0.536206	1.70188	0.345252	0.5495	GMCL1	64395
ENSG00000087365	1517.63	-0.257482	0.972219	0.377441	0.584853	SF3B2	10992
ENSG00000087448	52.1873	-5.47976	5.39582	0.0170235	0.0520603	KLHL42	57542
ENSG00000087460	28948.4	0.100967	0.474229	0.387708	0.596475	GNAS	2778
ENSG00000087470	912.933	0.816907	1.86376	0.177157	0.344977	DNM1L	10059
ENSG00000087494	3.31355	-0.0127735	2.17873	0.987104	0.994115	PTHLH	5744
ENSG00000087495	0.11768	0.198313	2.22561	0.804568	NA	PHACTR3	116154
ENSG00000087502	384.981	-9.17769	2.84837	0.000123196	0.000826848	ERGIC2	51290
ENSG00000087510	0.025422	-0.0127492	2.17873	0.987129	NA	TFAP2C	7022
ENSG00000087586	174.556	-9.01781	6.85715	0.00578756	0.0212503	AURKA	6790
ENSG00000087589	270.83	-0.0315332	1.30348	0.947068	0.994115	CASS4	57091
ENSG00000087842	0.123407	0.324766	2.28962	0.690723	NA	PIR	8544
ENSG00000087884	15.9086	-24.4448	5.54847	8.04689e-07	1.10335e-05	AAMDC	28971
ENSG00000087903	232.474	-5.59642	4.87232	0.0124464	0.0401854	RFX2	5990
ENSG00000087995	54.477	-5.02726	4.37482	0.0132693	0.042329	METTL2A	339175
ENSG00000088002	0.100502	0.114398	2.19562	0.885495	NA	SULT2B1	6820
ENSG00000088035	205.279	-7.5331	4.19782	0.00278288	0.0114366	ALG6	29929
ENSG00000088038	23.3118	-0.696391	2.47929	0.415552	0.625166	CNOT3	4849
ENSG00000088053	0.0848192	-0.0127422	2.17873	0.987136	NA	GP6	51206
ENSG00000088179	215.446	-7.18433	3.43981	0.00170181	0.00751151	PTPN4	5775
ENSG00000088205	1527.75	0.0414483	0.361934	0.659846	0.860367	DDX18	8886
ENSG00000088247	11.1171	-0.277461	1.55149	0.613871	0.820878	KHSRP	8570
ENSG00000088256	0.254996	-0.0127344	2.17873	0.987144	NA	GNA11	2767
ENSG00000088280	0.132888	0.220319	2.234	0.783879	NA	ASAP3	55616
ENSG00000088298	233.206	-24.4193	4.8899	5.98742e-08	1.19229e-06	EDEM2	55741
ENSG00000088305	0.411552	0.266925	2.25554	0.74119	NA	DNMT3B	1789
ENSG00000088325	254.579	-19.1036	6.28198	7.61373e-05	0.000551036	TPX2	22974
ENSG00000088340	0.403867	0.481394	2.30757	0.553409	NA	FER1L4	80307
ENSG00000088356	361.199	2.77698	3.58486	0.0447123	0.115576	PDRG1	81572
ENSG00000088367	0.388193	0.441938	2.37995	0.598251	NA	EPB41L1	2036
ENSG00000088386	1.00409	-0.0878427	1.46949	0.870267	NA	SLC15A1	6564
ENSG00000088387	40.531	-0.90339	2.88804	0.355558	0.56021	DOCK9	23348
ENSG00000088448	6701.21	0.00027293	0.228344	0.996108	0.997919	ANKRD10	55608
ENSG00000088451	123.898	-23.5295	4.62283	3.86823e-08	8.13805e-07	TGDS	23483
ENSG00000088538	0.257354	0.432512	2.37172	0.605176	NA	DOCK3	1795
ENSG00000088543	47.1306	-0.796987	2.76957	0.398689	0.607669	C3orf18	51161
ENSG00000088682	294.375	-6.7571	3.93736	0.00351887	0.0139983	COQ9	57017
ENSG00000088726	0.0325061	-0.138772	2.20323	0.861638	NA	TMEM40	55287
ENSG00000088727	60.2911	-0.140229	1.25075	0.752741	0.930377	KIF9	64147
ENSG00000088756	0.235854	0.294903	2.2711	0.716413	NA	ARHGAP28	79822
ENSG00000088766	252.833	-8.03441	2.90691	0.000426477	0.00234137	CRLS1	54675
ENSG00000088782	0.0424096	-0.0127469	2.17873	0.987131	NA	DEFB127	140850
ENSG00000088808	6.43564	0.308264	2.28103	0.705029	0.899709	PPP1R13B	23368
ENSG00000088812	71.9872	-1.5658	3.55607	0.187261	0.359609	ATRN	8455
ENSG00000088826	47.2588	-17.3529	6.5813	0.00020991	0.00128324	SMOX	54498
ENSG00000088827	0.224384	0.297283	2.27246	0.714331	NA	SIGLEC1	6614
ENSG00000088832	1239.1	-0.0845657	0.890194	0.778877	0.947301	FKBP1A	2280
ENSG00000088833	879.945	-0.0909768	1.14017	0.822314	0.974806	NSFL1C	55968
ENSG00000088836	0.0848194	-0.0127517	2.17873	0.987126	NA	SLC4A11	83959
ENSG00000088854	29.7727	-0.715834	1.91398	0.259509	0.450099	C20orf194	25943
ENSG00000088876	19.3241	-1.30253	3.29567	0.236891	0.422954	ZNF343	79175
ENSG00000088881	0.313428	-0.0127511	2.17873	0.987127	NA	EBF4	57593
ENSG00000088882	28.8051	-0.0127893	2.17873	0.987088	0.994115	CPXM1	56265
ENSG00000088888	46.6844	-7.14876	3.17499	0.00127266	0.00591677	MAVS	57506
ENSG00000088899	8.27082	-6.66535	6.71801	0.0151402	0.0471958	LZTS3	9762
ENSG00000088926	0.141981	0.109359	2.18323	0.889978	NA	F11	2160
ENSG00000088930	1024.07	-0.0204	1.06778	0.957205	0.994115	XRN2	22803
ENSG00000088970	53.0136	-1.18298	2.82562	0.216882	0.399512	KIZ	55857
ENSG00000088986	1116.79	0.0267333	0.747324	0.914403	0.994115	DYNLL1	8655
ENSG00000088992	78.0703	-0.186387	1.95209	0.793126	0.955305	TESC	54997
ENSG00000089006	823.192	-6.29683	3.96449	0.00470211	0.0178992	SNX5	27131
ENSG00000089009	1352.71	0.0843897	0.545257	0.584274	0.792658	RPL6	6128
ENSG00000089012	208.4	-2.45101	3.9075	0.0781922	0.182254	SIRPG	55423
ENSG00000089022	414.402	-6.06525	2.59748	0.00121821	0.00570401	MAPKAPK5	8550
ENSG00000089041	0.312853	-0.331203	2.28779	0.684578	NA	P2RX7	5027
ENSG00000089048	391.341	-0.139919	0.882929	0.625134	0.83118	ESF1	51575
ENSG00000089050	20.5626	-0.389072	2.21062	0.620681	0.827014	RBBP9	10741
ENSG00000089053	1548.17	-5.52011	2.22813	0.000970951	0.00470289	ANAPC5	51433
ENSG00000089057	135.296	-0.997273	2.5355	0.246268	0.434072	SLC23A2	9962
ENSG00000089060	42.7435	0.0656106	1.49793	0.905034	0.994115	SLC8B1	80024
ENSG00000089063	540.89	-0.345178	1.41823	0.471136	0.683394	TMEM230	29058
ENSG00000089091	102.121	-2.13099	4.11126	0.123397	0.261441	DZANK1	55184
ENSG00000089094	33.9359	-0.423951	1.40397	0.35005	0.554448	KDM2B	84678
ENSG00000089101	0.0311498	0.114392	2.19562	0.8855	NA	CFAP61	26074
ENSG00000089123	300.187	-0.0561818	1.69337	0.928229	0.994115	TASP1	55617
ENSG00000089127	1256.11	-25.9022	3.43334	6.88023e-15	5.04306e-13	OAS1	4938
ENSG00000089154	298.823	-0.849578	2.04912	0.211473	0.39226	GCN1	10985
ENSG00000089157	5998.03	0.0270915	0.24742	0.636057	0.840109	RPLP0	6175
ENSG00000089159	91.5315	13.2966	5.37988	0.00039938	0.00221111	PXN	5829
ENSG00000089163	0.0660547	-0.0146383	2.17717	0.985213	NA	SIRT4	23409
ENSG00000089169	0.0320993	0.114392	2.19562	0.8855	NA	RPH3A	22895
ENSG00000089177	0.115176	-0.0127464	2.17873	0.987132	NA	KIF16B	55614
ENSG00000089195	421.1	0.059475	0.953311	0.857303	0.994115	TRMT6	51605
ENSG00000089199	0.0311498	0.114392	2.19562	0.8855	NA	CHGB	1114
ENSG00000089220	1584.79	-0.134257	1.08107	0.719834	0.909201	PEBP1	5037
ENSG00000089225	0.0320993	0.114392	2.19562	0.8855	NA	TBX5	6910
ENSG00000089234	388.894	-3.95276	2.98275	0.00924178	0.0313443	BRAP	8315
ENSG00000089248	387.372	-0.00564029	0.806945	0.983565	0.994115	ERP29	10961
ENSG00000089250	1.94044	-0.759738	2.69019	0.409417	NA	NOS1	4842
ENSG00000089280	829.302	0.667936	1.3515	0.099447	0.220815	FUS	2521
ENSG00000089289	476.595	-8.73376	3.62873	0.000772188	0.00388349	IGBP1	3476
ENSG00000089327	728.307	-0.139426	0.805344	0.579464	0.787843	FXYD5	53827
ENSG00000089335	136.097	-0.451749	1.4748	0.34736	0.551509	ZNF302	55900
ENSG00000089351	220.088	-10.8937	4.24423	0.000417506	0.00229853	GRAMD1A	57655
ENSG00000089356	0.0320993	0.114392	2.19562	0.8855	NA	FXYD3	5349
ENSG00000089472	0.0461288	0.114393	2.19562	0.885499	NA	HEPH	9843
ENSG00000089486	75.8251	-3.1733	3.55082	0.0297827	0.0827421	CDIP1	29965
ENSG00000089558	6.13943	4.94158	6.05436	0.0296351	0.0824162	KCNH4	23415
ENSG00000089597	99.8263	-0.583402	2.01556	0.400863	0.609971	GANAB	23193
ENSG00000089639	78.1096	-0.974688	2.22766	0.191285	0.365185	GMIP	51291
ENSG00000089682	47.5704	6.86228	5.28837	0.00778641	0.0271952	RBM41	55285
ENSG00000089685	64.9169	-8.1382	7.02986	0.00879383	0.0300767	BIRC5	332
ENSG00000089692	897.385	-0.13588	0.666653	0.473035	0.685068	LAG3	3902
ENSG00000089693	1193.12	-11.7364	2.11975	2.67783e-09	6.98874e-08	MLF2	8079
ENSG00000089723	7.02941	0.114364	2.19561	0.885528	0.994115	OTUB2	78990
ENSG00000089737	2008.78	0.219191	0.768071	0.288998	0.484429	DDX24	57062
ENSG00000089775	1468.56	-0.281966	1.08004	0.401787	0.610898	ZBTB25	7597
ENSG00000089818	801.499	0.301995	1.45817	0.550596	0.7607	NECAP1	25977
ENSG00000089820	134.502	0.713727	2.10844	0.319054	0.518707	ARHGAP4	393
ENSG00000089847	0.171482	0.218998	2.23318	0.785089	NA	ANKRD24	170961
ENSG00000089876	140.892	-5.332	4.62528	0.0127264	0.0409073	DHX32	55760
ENSG00000089902	70.1978	-4.86981	4.34072	0.0143596	0.0451874	RCOR1	23186
ENSG00000089916	502.719	-0.337629	1.28413	0.419733	0.628742	GPATCH2L	55668
ENSG00000090006	492.906	-0.116493	1.2768	0.799522	0.959622	LTBP4	8425
ENSG00000090013	92.9589	-0.882989	2.42673	0.284682	0.479808	BLVRB	645
ENSG00000090020	64.0705	0.124593	1.80371	0.850559	0.99286	SLC9A1	6548
ENSG00000090054	591.124	-0.571355	1.76993	0.334764	0.536588	SPTLC1	10558
ENSG00000090060	4525.3	-0.0419522	0.503324	0.778159	0.947003	PAPOLA	10914
ENSG00000090061	95.9102	0.885085	2.5753	0.313386	0.512381	CCNK	8812
ENSG00000090097	11.2518	-0.0128619	2.17873	0.987015	0.994115	PCBP4	57060
ENSG00000090104	3118.62	-0.26126	0.893689	0.301184	0.498238	RGS1	5996
ENSG00000090238	252.933	-0.177923	1.44204	0.731744	0.916876	YPEL3	83719
ENSG00000090263	143.37	-0.254201	1.24023	0.544331	0.754763	MRPS33	51650
ENSG00000090266	839.709	-0.365221	1.13262	0.280106	0.474126	NDUFB2	4708
ENSG00000090273	1313.29	-11.3105	2.22267	3.56606e-08	7.5138e-07	NUDC	10726
ENSG00000090316	447.118	-9.70272	2.19437	1.5661e-06	1.9799e-05	MAEA	10296
ENSG00000090339	57.6485	7.46697	5.26027	0.00568	0.0209506	ICAM1	3383
ENSG00000090372	40.1189	0.17285	1.35846	0.721794	0.910842	STRN4	29888
ENSG00000090376	0.202907	0.335218	2.2976	0.68205	NA	IRAK3	11213
ENSG00000090382	30.7998	0.896956	1.9892	0.169965	0.334938	LYZ	4069
ENSG00000090402	0.0424096	-0.0127469	2.17873	0.987131	NA	SI	6476
ENSG00000090432	297.694	-8.65082	3.21588	0.00044903	0.00243902	MUL1	79594
ENSG00000090447	0.535568	0.469845	1.83625	0.461071	NA	TFAP4	7023
ENSG00000090470	123.098	-7.81857	3.72327	0.00154207	0.00691271	PDCD7	10081
ENSG00000090487	666.277	2.24963	2.97912	0.0473558	0.121114	SPG21	51324
ENSG00000090512	0.025422	-0.0127492	2.17873	0.987129	NA	FETUB	26998
ENSG00000090520	833.292	-1.94725	2.93219	0.0679364	0.162698	DNAJB11	51726
ENSG00000090530	0.0674861	-0.0127507	2.17873	0.987127	NA	P3H2	55214
ENSG00000090534	0.025422	-0.0127492	2.17873	0.987129	NA	THPO	7066
ENSG00000090539	0.185511	0.182612	2.21697	0.819276	NA	CHRD	8646
ENSG00000090554	1.04463	-0.012829	2.17873	0.987048	NA	FLT3LG	2323
ENSG00000090565	2.86033	-0.0453237	1.93417	0.949055	0.994115	RAB11FIP3	9727
ENSG00000090581	339.97	-10.0652	2.22711	8.90156e-07	1.20495e-05	GNPTG	84572
ENSG00000090612	266.606	19.9066	5.05469	5.33365e-06	5.82391e-05	ZNF268	10795
ENSG00000090615	3681.59	-0.432307	1.28754	0.275256	0.468346	GOLGA3	2802
ENSG00000090621	865.721	0.210168	0.98075	0.49921	0.709261	PABPC4	8761
ENSG00000090659	0.212584	0.385091	2.33315	0.641446	NA	CD209	30835
ENSG00000090661	20.8886	-1.71643	3.7085	0.166078	0.329557	CERS4	79603
ENSG00000090674	151.693	-0.616347	2.00057	0.367588	0.573878	MCOLN1	57192
ENSG00000090686	557.252	-0.169632	1.04878	0.630944	0.836403	USP48	84196
ENSG00000090857	157.098	-7.98537	3.37505	0.000926394	0.00452845	PDPR	55066
ENSG00000090861	257.496	-7.8682	2.50153	0.00019221	0.0011947	AARS	16
ENSG00000090863	1822.62	-10.6482	2.76238	1.23867e-05	0.000121055	GLG1	2734
ENSG00000090889	0.85465	0.217994	2.23261	0.786013	NA	KIF4A	24137
ENSG00000090905	223.768	-0.86222	1.64787	0.0988745	0.219824	TNRC6A	27327
ENSG00000090924	54.7483	-1.16804	2.86724	0.229006	0.413855	PLEKHG2	64857
ENSG00000090932	17.3797	-2.12999	4.11905	0.123976	0.262236	DLL3	10683
ENSG00000090971	37.1217	-7.6309	6.96999	0.0106734	0.0354922	NAT14	57106
ENSG00000090975	0.276315	0.114413	2.19563	0.88548	NA	PITPNM2	57605
ENSG00000090989	386.093	-0.252928	1.14812	0.502521	0.712498	EXOC1	55763
ENSG00000091009	247.014	-0.812821	2.03235	0.228893	0.413855	RBM27	54439
ENSG00000091010	0.0461288	0.114393	2.19562	0.885499	NA	POU4F3	5459
ENSG00000091039	328.112	-0.203773	1.10998	0.584292	0.792658	OSBPL8	114882
ENSG00000091073	10.5172	-0.882094	2.37615	0.274176	0.466957	DTX2	113878
ENSG00000091106	0.0983601	0.114402	2.19562	0.88549	NA	NLRC4	58484
ENSG00000091127	206.352	-1.69807	2.95063	0.100901	0.22323	PUS7	54517
ENSG00000091128	0.0461288	0.114393	2.19562	0.885499	NA	LAMB4	22798
ENSG00000091129	0.212281	0.245009	2.24441	0.761027	NA	NRCAM	4897
ENSG00000091136	38.029	9.5238	6.01981	0.00327195	0.0131374	LAMB1	3912
ENSG00000091137	0.0699801	0.114398	2.19562	0.885495	NA	SLC26A4	5172
ENSG00000091138	0.063249	0.214773	2.23001	0.788919	NA	SLC26A3	1811
ENSG00000091140	1109.96	-12.956	2.33933	2.14563e-09	5.71892e-08	DLD	1738
ENSG00000091157	129.219	-0.621566	2.16546	0.406424	0.615239	WDR7	23335
ENSG00000091164	917.108	-11.7291	2.68043	1.10539e-06	1.45485e-05	TXNL1	9352
ENSG00000091181	10.4032	-9.02555	7.1973	0.00650874	0.0233873	IL5RA	3568
ENSG00000091262	14.2933	3.44008	5.17278	0.0583312	0.143742	ABCC6	368
ENSG00000091317	1802.64	-0.0858893	0.951816	0.792811	0.955144	CMTM6	54918
ENSG00000091409	47.9868	-2.12347	3.57559	0.0922047	0.20819	ITGA6	3655
ENSG00000091428	0.15971	0.228	2.23778	0.776784	NA	RAPGEF4	11069
ENSG00000091436	3.7441	0.11601	2.06845	0.877571	0.994115	MAP3K20	51776
ENSG00000091482	0.0424096	-0.0127469	2.17873	0.987131	NA	SMPX	23676
ENSG00000091483	97.0955	-26.6138	4.99786	9.8445e-09	2.3304e-07	FH	2271
ENSG00000091490	465.284	-24.0457	2.88643	1.4607e-17	1.82986e-15	SEL1L3	23231
ENSG00000091513	0.181903	0.114405	2.19562	0.885487	NA	TF	7018
ENSG00000091527	1850.09	-0.0741837	0.489114	0.579839	0.787987	CDV3	55573
ENSG00000091536	6.9646	15.9642	3.01527	8.50899e-09	2.03213e-07	MYO15A	51168
ENSG00000091542	343.718	-9.63495	2.8298	6.83623e-05	0.000505112	ALKBH5	54890
ENSG00000091583	0.0424096	-0.0127469	2.17873	0.987131	NA	APOH	350
ENSG00000091592	226.564	-0.455738	1.50104	0.354423	0.559444	NLRP1	22861
ENSG00000091622	0.297236	0.114411	2.19563	0.885481	NA	PITPNM3	83394
ENSG00000091640	263.104	-0.512391	1.51653	0.293283	0.489559	SPAG7	9552
ENSG00000091651	51.8343	-2.98256	4.03582	0.0497717	0.126099	ORC6	23594
ENSG00000091656	0.242041	0.307863	2.27934	0.705215	NA	ZFHX4	79776
ENSG00000091704	0.0886711	0.218627	2.23317	0.785447	NA	CPA1	1357
ENSG00000091732	51.5566	-1.73193	3.3663	0.133696	0.278171	ZC3HC1	51530
ENSG00000091831	0.121724	0.213482	2.22845	0.790043	NA	ESR1	2099
ENSG00000091844	0.0375706	-0.0127628	2.17873	0.987115	NA	RGS17	26575
ENSG00000091879	138.054	-19.4402	4.0282	1.25921e-07	2.30744e-06	ANGPT2	285
ENSG00000091947	22.9817	-0.0852726	2.1143	0.911687	0.994115	TMEM101	84336
ENSG00000091972	892.102	-28.0271	3.7991	1.93197e-14	1.29866e-12	CD200	4345
ENSG00000091986	0.0867589	0.114021	2.19543	0.885862	NA	CCDC80	151887
ENSG00000092010	979.921	-0.112034	0.733295	0.622408	0.828675	PSME1	5720
ENSG00000092020	300.546	-27.3317	3.13163	3.66632e-19	6.47717e-17	PPP2R3C	55012
ENSG00000092036	7.42645	-1.74669	3.75749	0.163744	0.325927	HAUS4	54930
ENSG00000092051	0.742054	0.24937	2.24703	0.757096	NA	JPH4	84502
ENSG00000092054	0.184744	0.400681	2.34555	0.629294	NA	MYH7	4625
ENSG00000092068	69.1415	6.12211	6.5391	0.0185446	0.0556864	SLC7A8	23428
ENSG00000092094	72.0272	-1.57068	2.82012	0.109432	0.237402	OSGEP	55644
ENSG00000092096	20.8055	0.40329	1.99099	0.568294	0.777434	SLC22A17	51310
ENSG00000092098	6.90026	0.591304	2.52149	0.499444	0.709451	RNF31	55072
ENSG00000092108	1061.36	0.0735543	0.80845	0.784098	0.95063	SCFD1	23256
ENSG00000092140	250.856	-6.15966	4.72466	0.00837775	0.0288997	G2E3	55632
ENSG00000092148	476.847	-2.8267	3.54234	0.0411561	0.108107	HECTD1	25831
ENSG00000092199	2695.53	-0.0612967	0.479672	0.648445	0.849874	HNRNPC	3183
ENSG00000092200	0.48364	-0.276925	2.09995	0.71423	NA	RPGRIP1	57096
ENSG00000092201	1170.74	-3.12878	3.06155	0.0199751	0.0592971	SUPT16H	11198
ENSG00000092203	1332.65	0.0254032	0.705322	0.912719	0.994115	TOX4	9878
ENSG00000092208	179.343	-0.244176	1.55427	0.660507	0.860934	GEMIN2	8487
ENSG00000092295	0.0575213	0.114395	2.19562	0.885497	NA	TGM1	7051
ENSG00000092330	693.506	-0.287063	1.33548	0.527858	0.737969	TINF2	26277
ENSG00000092345	0.0603873	0.114397	2.19562	0.885496	NA	DAZL	1618
ENSG00000092421	0.215054	0.11438	2.19562	0.885512	NA	SEMA6A	57556
ENSG00000092439	930.215	-0.344898	1.19241	0.354359	0.559408	TRPM7	54822
ENSG00000092445	0.406105	-0.0091372	2.06526	0.990327	NA	TYRO3	7301
ENSG00000092470	109.737	-7.05484	2.74205	0.00071156	0.00362622	WDR76	79968
ENSG00000092529	3.72273	-1.03644	3.00738	0.30603	0.503774	CAPN3	825
ENSG00000092531	416.302	-0.361691	1.32097	0.399887	0.608822	SNAP23	8773
ENSG00000092607	0.0238513	-0.0127478	2.17873	0.98713	NA	TBX15	6913
ENSG00000092621	36.415	-2.86298	3.52672	0.0392101	0.103769	PHGDH	26227
ENSG00000092758	9.15453	-0.0127657	2.17873	0.987112	0.994115	COL9A3	1299
ENSG00000092820	6422.13	-0.296819	0.927407	0.25125	0.440038	EZR	7430
ENSG00000092841	4457.91	-0.0219333	0.341976	0.811166	0.967613	MYL6	4637
ENSG00000092847	778.776	-7.87415	2.54538	0.000216312	0.00131428	AGO1	26523
ENSG00000092850	0.0431059	-0.012756	2.17873	0.987122	NA	TEKT2	27285
ENSG00000092853	199.57	0.90611	2.07911	0.188698	0.361751	CLSPN	63967
ENSG00000092871	138.954	-17.616	5.41838	4.79315e-05	0.000377345	RFFL	117584
ENSG00000092929	36.2417	-5.19552	4.7051	0.0144238	0.0453272	UNC13D	201294
ENSG00000092931	218.978	0.0501471	1.25843	0.912489	0.994115	MFSD11	79157
ENSG00000092964	552.531	-10.6353	2.85702	1.99782e-05	0.000180642	DPYSL2	1808
ENSG00000092969	0.0238513	-0.0127478	2.17873	0.98713	NA	TGFB2	7042
ENSG00000092978	249.501	-4.56525	3.74546	0.0117465	0.0384836	GPATCH2	55105
ENSG00000093000	1164.79	0.0262422	0.604268	0.890793	0.994115	NUP50	10762
ENSG00000093009	38.1544	-2.96714	4.83573	0.0749742	0.176395	CDC45	8318
ENSG00000093010	253.838	-10.0366	3.19765	0.000128616	0.000854547	COMT	1312
ENSG00000093072	70.7441	-1.50226	3.2342	0.170806	0.336052	ADA2	51816
ENSG00000093134	17.4761	-15.3203	7.08894	0.000631564	0.00327425	VNN3	55350
ENSG00000093144	148.831	-9.29158	3.37138	0.000353392	0.0019991	ECHDC1	55862
ENSG00000093167	672.365	-0.5832	1.404	0.171365	0.336816	LRRFIP2	9209
ENSG00000093183	340.261	-0.289324	1.33543	0.52412	0.73413	SEC22C	9117
ENSG00000093217	17.0458	5.03541	6.08247	0.0283542	0.0796688	XYLB	9942
ENSG00000094631	209.505	-2.36267	3.56714	0.0690113	0.164814	HDAC6	10013
ENSG00000094661	0.0836995	0.114382	2.19562	0.88551	NA	OR1I1	126370
ENSG00000094755	0.0584751	-0.0127448	2.17873	0.987133	NA	GABRP	2568
ENSG00000094796	0.0699801	0.114398	2.19562	0.885495	NA	KRT31	3881
ENSG00000094804	21.96	3.28752	5.07274	0.0632127	0.153709	CDC6	990
ENSG00000094841	378.147	-25.7403	4.84669	1.13826e-08	2.63618e-07	UPRT	139596
ENSG00000094880	583.688	-10.3047	3.86279	0.000364974	0.00205783	CDC23	8697
ENSG00000094914	36.259	-1.54441	3.10995	0.147025	0.300059	AAAS	8086
ENSG00000094916	562.623	-6.57584	3.58181	0.00287696	0.011743	CBX5	23468
ENSG00000094975	1389.51	1.60226	1.62697	0.0150662	0.047003	SUCO	51430
ENSG00000095002	209.461	-7.517	2.23672	0.000121641	0.000819661	MSH2	4436
ENSG00000095015	198.26	-3.64341	3.72956	0.0228833	0.0664137	MAP3K1	4214
ENSG00000095059	1.44969	-0.0127818	2.17873	0.987096	NA	DHPS	1725
ENSG00000095066	24.8104	-0.604539	1.75471	0.297411	0.494212	HOOK2	29911
ENSG00000095110	0.0779709	-0.0127523	2.17873	0.987126	NA	NXPE1	120400
ENSG00000095139	999.021	-0.0865611	1.1036	0.82454	0.976394	ARCN1	372
ENSG00000095209	118.355	-23.2017	3.76599	1.03283e-10	3.64935e-09	TMEM38B	55151
ENSG00000095261	523.282	-8.18322	3.1408	0.000571141	0.00299707	PSMD5	5711
ENSG00000095303	0.336182	0.172965	2.21186	0.828394	NA	PTGS1	5742
ENSG00000095319	361.96	-7.67015	2.0001	2.9528e-05	0.000252104	NUP188	23511
ENSG00000095321	29.6728	-1.61588	3.62705	0.181559	0.351932	CRAT	1384
ENSG00000095370	24.7043	0.155799	2.20381	0.844808	0.988659	SH2D3C	10044
ENSG00000095380	551.945	-0.118594	1.08635	0.754402	0.931845	NANS	54187
ENSG00000095383	13.1327	4.31819	5.7217	0.0386038	0.102478	TBC1D2	55357
ENSG00000095397	286.616	-1.071	2.1419	0.133602	0.278129	WHRN	25861
ENSG00000095464	0.0699801	0.114398	2.19562	0.885495	NA	PDE6C	5146
ENSG00000095485	327.286	-7.57619	4.0428	0.00239452	0.0101247	CWF19L1	55280
ENSG00000095539	0.0540274	-0.012754	2.17873	0.987124	NA	SEMA4G	57715
ENSG00000095564	734.724	-0.00543849	0.613844	0.977875	0.994115	BTAF1	9044
ENSG00000095574	799.116	0.120804	0.856015	0.665323	0.865574	IKZF5	64376
ENSG00000095585	0.0424096	-0.0127469	2.17873	0.987131	NA	BLNK	29760
ENSG00000095587	0.0565718	0.114395	2.19562	0.885497	NA	TLL2	7093
ENSG00000095627	0.0848192	-0.0127422	2.17873	0.987136	NA	TDRD1	56165
ENSG00000095637	0.513285	-0.14007	2.20397	0.860391	NA	SORBS1	10580
ENSG00000095739	63.1512	-9.14418	7.28007	0.0063895	0.0230069	BAMBI	25805
ENSG00000095752	0.128145	0.110271	2.19354	0.889519	NA	IL11	3589
ENSG00000095777	0.424657	0.109134	2.19296	0.890629	NA	MYO3A	53904
ENSG00000095787	961.15	-3.80713	2.22421	0.00391506	0.0153135	WAC	51322
ENSG00000095794	5159.21	-4.02157	2.88384	0.00787917	0.0274665	CREM	1390
ENSG00000095906	80.6784	-7.51387	2.71253	0.000456114	0.00247353	NUBP2	10101
ENSG00000095917	0.148832	0.227495	2.23754	0.777251	NA	TPSD1	23430
ENSG00000095932	0.025422	-0.0127492	2.17873	0.987129	NA	SMIM24	284422
ENSG00000095951	346.955	-7.06181	3.83164	0.0026928	0.0111298	HIVEP1	3096
ENSG00000095970	0.0508441	-0.0127476	2.17873	0.98713	NA	TREM2	54209
ENSG00000095981	0.0250765	-0.012756	2.17873	0.987122	NA	KCNK16	83795
ENSG00000096060	1187	-6.4516	3.26001	0.00224397	0.00954012	FKBP5	2289
ENSG00000096063	731.892	-23.2434	3.54448	8.37072e-12	3.73296e-10	SRPK1	6732
ENSG00000096070	18.4034	0.172282	2.19803	0.828128	0.978566	BRPF3	27154
ENSG00000096080	115.903	0.291485	1.53775	0.590661	0.799226	MRPS18A	55168
ENSG00000096088	0.196088	0.226692	2.23625	0.777913	NA	PGC	5225
ENSG00000096092	561.762	-0.00776462	1.52668	0.988981	0.994756	TMEM14A	28978
ENSG00000096093	21.7325	5.23064	6.14029	0.0259149	0.0737672	EFHC1	114327
ENSG00000096264	0.0461288	0.114393	2.19562	0.885499	NA	NCR2	9436
ENSG00000096384	11070	0.17138	0.640401	0.296065	0.492615	HSP90AB1	3326
ENSG00000096401	809.611	-0.0432742	0.717924	0.85402	0.994115	CDC5L	988
ENSG00000096433	54.0163	-0.00970173	1.46584	0.985637	0.994115	ITPR3	3710
ENSG00000096654	41.7812	-0.338706	2.30194	0.679372	0.878213	ZNF184	7738
ENSG00000096696	0.143007	0.114379	2.19562	0.885513	NA	DSP	1832
ENSG00000096717	208.795	0.292568	1.61946	0.61124	0.818191	SIRT1	23411
ENSG00000096746	1089.98	0.0703124	0.888763	0.816279	0.971649	HNRNPH3	3189
ENSG00000096872	106.811	-26.1841	5.31724	7.40757e-08	1.43567e-06	IFT74	80173
ENSG00000096968	277.425	-7.86913	4.10783	0.0021412	0.00918323	JAK2	3717
ENSG00000096996	17.6512	-4.63119	5.03043	0.0240144	0.0692297	IL12RB1	3594
ENSG00000097007	163.361	0.743561	2.3708	0.361017	0.566801	ABL1	25
ENSG00000097021	72.7651	-26.5091	5.07692	1.68955e-08	3.7857e-07	ACOT7	11332
ENSG00000097033	1117.89	-0.0582891	0.917957	0.853748	0.994115	SH3GLB1	51100
ENSG00000097046	187.729	7.30222	6.88892	0.0119915	0.0390554	CDC7	8317
ENSG00000097096	305.866	25.5218	5.63064	4.43779e-07	6.78721e-06	SYDE2	84144
ENSG00000099139	24.6187	0.729391	2.04543	0.289654	0.485272	PCSK5	5125
ENSG00000099194	96.6794	0.223444	1.61965	0.702321	0.89773	SCD	6319
ENSG00000099203	52.8165	-2.83108	4.25321	0.0648229	0.156767	TMED1	11018
ENSG00000099204	632.203	-0.418275	1.25486	0.275838	0.468745	ABLIM1	3983
ENSG00000099219	64.1596	-1.43445	3.36469	0.20331	0.381275	ERMP1	79956
ENSG00000099246	931.345	-0.0956613	0.829857	0.726517	0.913866	RAB18	22931
ENSG00000099250	32.763	0.299708	2.27465	0.712303	0.904991	NRP1	8829
ENSG00000099251	24.2034	-3.51733	4.01009	0.0307779	0.085062	HSD17B7P2	158160
ENSG00000099256	3.30632	0.114306	2.19559	0.885585	0.994115	PRTFDC1	56952
ENSG00000099260	0.025422	-0.0127492	2.17873	0.987129	NA	PALMD	54873
ENSG00000099282	0.248857	0.322152	2.28787	0.692934	NA	TSPAN15	23555
ENSG00000099284	12.5359	-0.662547	2.62321	0.463684	0.675787	H2AFY2	55506
ENSG00000099290	132.962	-0.0186003	1.6067	0.974948	0.994115	WASHC2A	387680
ENSG00000099308	241.252	-0.101631	1.17616	0.808291	0.96594	MAST3	23031
ENSG00000099326	40.1112	-0.536664	2.27954	0.501445	0.711336	MZF1	7593
ENSG00000099330	7.87291	-0.429667	2.3622	0.6063	0.814071	OCEL1	79629
ENSG00000099331	220.859	3.81986	3.46789	0.0161834	0.0498452	MYO9B	4650
ENSG00000099337	58.1686	-21.2992	4.5513	2.68044e-07	4.54882e-06	KCNK6	9424
ENSG00000099338	0.120391	0.215467	2.22944	0.788199	NA	CATSPERG	57828
ENSG00000099341	1119.21	-13.0758	2.21038	2.24454e-10	7.58084e-09	PSMD8	5714
ENSG00000099364	0.119688	0.23088	2.23863	0.774083	NA	FBXL19	54620
ENSG00000099365	0.291134	0.196081	2.22438	0.806651	NA	STX1B	112755
ENSG00000099377	0.0492733	-0.0127449	2.17873	0.987133	NA	HSD3B7	80270
ENSG00000099381	61.5613	-2.71615	3.69094	0.0514267	0.129578	SETD1A	9739
ENSG00000099385	80.5013	-5.27698	3.45427	0.005778	0.0212322	BCL7C	9274
ENSG00000099399	0.326105	-0.0127325	2.17873	0.987146	NA	MAGEB2	4113
[truncated: 29,481 more rows]
