# Supplementary material for: Transcriptional Activity and Stability of CD39+CD103+CD8+ T Cells in Human High-Grade Endometrial Cancer
Source: Int J Mol Sci. 2020 May 27;21(11):3770. doi: 10.3390/ijms21113770 (PMC7312498; doi:10.3390/ijms21113770)
Supplement: Supplementary file 1 [file ijms-21-03770-s001.zip › ijms-803815 Supplementary/Supplementary Table 2 CD8 act vs control.xlsx]

## Sheet: Blad1
Supplementary Table 2. Differential expression data of CD8+ bulk TIL, actinomycin D-treated versus untreated
	baseMean	log2FoldChange	lfcSE	pvalue	padj	symbol	entrez
ENSG00000000003	0.0749157	0.0796935	1.95192	0.899026	NA	TSPAN6	7105
ENSG00000000005	0.0289509	-0.0207726	1.93831	0.973491	NA	TNMD	64102
ENSG00000000419	209.169	-23.4711	3.35464	5.82449e-13	1.80246e-11	DPM1	8813
ENSG00000000457	100.397	-1.89161	3.47147	0.0776763	0.1862	SCYL3	57147
ENSG00000000460	77.2392	-1.08291	2.37576	0.108355	0.243859	C1orf112	55732
ENSG00000000938	13.4012	0.202942	2.02737	0.752861	0.955687	FGR	2268
ENSG00000000971	0.0292376	0.0797021	1.95192	0.899016	NA	CFH	3075
ENSG00000001036	72.8474	-32.9542	5.54362	3.29239e-10	6.49006e-09	FUCA2	2519
ENSG00000001084	63.6475	-7.3091	7.21451	0.012984	0.0416773	GCLC	2729
ENSG00000001167	98.4281	-8.34142	5.40864	0.00378263	0.0143848	NFYA	4800
ENSG00000001460	2.9834	-0.0208345	1.93831	0.973412	0.987502	STPG1	90529
ENSG00000001461	811.858	-8.65214	2.31048	4.15573e-05	0.000275453	NIPAL3	57185
ENSG00000001497	304.952	-0.167498	1.1459	0.608865	0.834355	LAS1L	81887
ENSG00000001561	180.597	-24.248	5.84434	3.99569e-06	3.47001e-05	ENPP4	22875
ENSG00000001617	0.0883255	-0.0207625	1.9383	0.973504	NA	SEMA3F	6405
ENSG00000001626	0.188019	0.210168	2.01952	0.743035	NA	CFTR	1080
ENSG00000001629	552.921	-0.0308467	0.674241	0.865908	0.987502	ANKIB1	54467
ENSG00000001630	59.1571	-26.5923	4.55358	9.98773e-10	1.80784e-08	CYP51A1	1595
ENSG00000001631	65.3402	-23.9362	3.33041	1.51163e-13	5.15459e-12	KRIT1	889
ENSG00000002016	230.421	-7.91291	4.66326	0.00284414	0.0111853	RAD52	5893
ENSG00000002079	0.394162	0.268539	2.06885	0.680108	NA	NA	NA
ENSG00000002330	55.035	-6.32284	4.60933	0.00574371	0.0206012	BAD	572
ENSG00000002549	1910.09	-0.645524	1.58609	0.112924	0.251427	LAP3	51056
ENSG00000002586	1189.91	-0.068616	0.54964	0.601115	0.827439	CD99	4267
ENSG00000002587	0.636986	0.255722	1.436	0.5414	NA	HS3ST1	9957
ENSG00000002726	0.0678318	-0.0207708	1.9383	0.973493	NA	AOC1	26
ENSG00000002745	10.3423	-1.81542	4.06112	0.135877	0.290962	WNT16	51384
ENSG00000002746	0.440296	-0.0207595	1.9383	0.973508	NA	HECW1	23072
ENSG00000002822	158.557	-21.9355	3.27994	4.56996e-12	1.21091e-10	MAD1L1	8379
ENSG00000002834	109.615	-8.56051	3.12224	0.000413956	0.00208062	LASP1	3927
ENSG00000002919	109.32	-28.4851	4.63117	1.41301e-10	2.93409e-09	SNX11	29916
ENSG00000002933	0.0753664	0.0797058	1.95192	0.899011	NA	TMEM176A	55365
ENSG00000003056	734.402	0.0181019	0.943658	0.947978	0.987502	M6PR	4074
ENSG00000003096	16.3153	3.6025	5.59949	0.0507184	0.13155	KLHL13	90293
ENSG00000003137	0.0461288	-0.0207672	1.9383	0.973498	NA	CYP26B1	56603
ENSG00000003147	26.2355	0.431757	2.18351	0.517691	0.748245	ICA1	3382
ENSG00000003393	103	-0.815093	2.39311	0.234526	0.427411	ALS2	57679
ENSG00000003400	37.7794	-4.50474	4.75746	0.0171933	0.053104	CASP10	843
ENSG00000003402	2557.53	-0.00756418	0.381844	0.933361	0.987502	CFLAR	8837
ENSG00000003436	0.227653	0.153132	1.98521	0.809348	NA	TFPI	7035
ENSG00000003509	357.405	-24.1505	4.70893	5.05328e-08	6.6046e-07	NDUFAF7	55471
ENSG00000003756	1018.04	-0.158575	0.876674	0.477979	0.707261	RBM5	10181
ENSG00000003987	1.01748	-0.02077	1.9383	0.973494	NA	MTMR7	9108
ENSG00000003989	0.0617437	0.079693	1.95192	0.899027	NA	SLC7A2	6542
ENSG00000004059	611.504	-0.966729	2.07909	0.0931075	0.215821	ARF5	381
ENSG00000004139	7.47165	0.078684	1.72294	0.88622	0.987502	SARM1	23098
ENSG00000004142	521.545	-31.7998	2.96558	1.39495e-27	8.02935e-25	POLDIP2	26073
ENSG00000004399	5.66958	0.20199	2.01401	0.752313	0.955412	PLXND1	23129
ENSG00000004455	459.545	-8.96925	3.3033	0.000424318	0.00212307	AK2	204
ENSG00000004468	214.074	-8.93277	4.9286	0.00219333	0.00892339	CD38	952
ENSG00000004478	265.04	-23.3464	3.65567	3.53147e-11	8.05354e-10	FKBP4	2288
ENSG00000004487	347.213	-24.5413	3.94683	1.04674e-10	2.2249e-09	KDM1A	23028
ENSG00000004534	4388.72	-0.252756	1.04183	0.327279	0.539529	RBM6	10180
ENSG00000004660	15.5411	10.6226	6.27877	0.00253885	0.0101218	CAMKK1	84254
ENSG00000004700	635.638	-0.0842221	0.73543	0.663449	0.883985	RECQL	5965
ENSG00000004766	39.3067	-29.4794	5.63856	2.46512e-08	3.43398e-07	VPS50	55610
ENSG00000004777	0.111141	-0.0207802	1.93831	0.973481	NA	ARHGAP33	115703
ENSG00000004779	882.628	-2.29972	3.02317	0.0276085	0.0793621	NDUFAB1	4706
ENSG00000004809	0.0311498	-0.0207672	1.9383	0.973498	NA	SLC22A16	85413
ENSG00000004838	3.16768	-0.0207796	1.93831	0.973482	0.987502	ZMYND10	51364
ENSG00000004846	0.311436	0.0670075	1.94336	0.914713	NA	ABCB5	340273
ENSG00000004864	91.108	-14.187	4.12173	5.34908e-05	0.000343435	SLC25A13	10165
ENSG00000004866	36.7678	-1.91161	3.0284	0.0477046	0.125314	ST7	7982
ENSG00000004897	210.488	-10.6531	2.09007	9.3226e-08	1.14075e-06	CDC27	996
ENSG00000004939	2.14265	-0.0208072	1.93831	0.973447	0.987502	SLC4A1	6521
ENSG00000004948	0.378048	0.0796981	1.95192	0.899021	NA	CALCR	799
ENSG00000004961	450.446	0.394911	1.60959	0.382627	0.602275	HCCS	3052
ENSG00000004975	222.98	-0.464643	1.75827	0.348903	0.564569	DVL2	1856
ENSG00000005001	0.0636559	-0.0207762	1.93831	0.973486	NA	PRSS22	64063
ENSG00000005007	180.928	-6.30714	3.1456	0.0016432	0.00696074	UPF1	5976
ENSG00000005020	17.7602	-21.1991	6.13788	4.04422e-05	0.000268681	SKAP2	8935
ENSG00000005022	2409.71	-0.209766	1.07955	0.466547	0.694847	SLC25A5	292
ENSG00000005059	862.325	-8.7338	2.44487	6.64431e-05	0.000414801	MCUB	55013
ENSG00000005073	0.0461288	-0.0207672	1.9383	0.973498	NA	HOXA11	3207
ENSG00000005075	177.654	-7.23835	2.18907	0.000142924	0.000807329	POLR2J	5439
ENSG00000005100	315.022	-2.67054	3.58683	0.0320246	0.0899892	DHX33	56919
ENSG00000005102	0.0311498	-0.0207672	1.9383	0.973498	NA	MEOX1	4222
ENSG00000005108	0.12464	0.171107	1.99423	0.787979	NA	THSD7A	221981
ENSG00000005156	22.0107	-1.70631	3.87822	0.141104	0.299142	LIG3	3980
ENSG00000005175	260.395	-11.3682	3.01895	2.66963e-05	0.000187578	RPAP3	79657
ENSG00000005187	48.0118	0.0797438	1.95194	0.898964	0.987502	ACSM3	6296
ENSG00000005189	1.16906	-0.139772	1.92965	0.820736	NA	REXO5	81691
ENSG00000005194	1059.56	-0.71365	1.91002	0.166781	0.337549	CIAPIN1	57019
ENSG00000005206	49.1578	-1.95548	3.81827	0.0945077	0.218398	SPPL2B	56928
ENSG00000005238	52.8895	-0.505055	2.36152	0.482836	0.712251	FAM214B	80256
ENSG00000005243	0.063249	-0.0207644	1.9383	0.973501	NA	COPZ2	51226
ENSG00000005249	0.0250765	-0.020769	1.9383	0.973496	NA	PRKAR2B	5577
ENSG00000005302	1046.48	0.0406419	0.631646	0.807403	0.987502	MSL3	10943
ENSG00000005339	216.644	0.280265	1.38633	0.474768	0.70403	CREBBP	1387
ENSG00000005379	17.9993	-0.0432748	1.21438	0.907506	0.987502	TSPOAP1	9256
ENSG00000005381	0.121334	-0.0207623	1.9383	0.973504	NA	MPO	4353
ENSG00000005436	233.692	-30.9919	3.6726	5.75409e-18	4.09908e-16	GCFC2	6936
ENSG00000005448	119.801	-36.5588	5.06211	4.42584e-14	1.64144e-12	WDR54	84058
ENSG00000005469	12.4945	-1.46596	3.63043	0.173109	0.346218	CROT	54677
ENSG00000005471	0.15318	0.127334	1.95626	0.83902	NA	ABCB4	5244
ENSG00000005483	4177	0.00816339	0.262207	0.884794	0.987502	KMT2E	55904
ENSG00000005486	3579.98	-0.215006	0.932171	0.340893	0.555733	RHBDD2	57414
ENSG00000005513	0.0238513	0.0773378	1.95042	0.901933	NA	SOX8	30812
ENSG00000005700	276.873	-8.79713	4.07042	0.00117104	0.00518979	IBTK	25998
ENSG00000005801	591.34	-10.6231	3.13697	8.65006e-05	0.000524102	ZNF195	7748
ENSG00000005810	577.156	-0.0719521	0.861401	0.766447	0.965101	MYCBP2	23077
ENSG00000005812	295.203	-0.12118	1.03122	0.680993	0.899696	FBXL3	26224
ENSG00000005844	763.683	-2.42094	3.24097	0.0302656	0.0858836	ITGAL	3683
ENSG00000005882	68.2382	-2.93152	4.69987	0.055971	0.142401	PDK2	5164
ENSG00000005884	1.32152	0.160781	1.98804	0.800124	NA	ITGA3	3675
ENSG00000005889	1129.97	-2.89216	3.18523	0.0171509	0.0529845	ZFX	7543
ENSG00000005893	921.867	-0.250632	1.0956	0.372352	0.590625	LAMP2	3920
ENSG00000005961	0.0813726	0.079704	1.95192	0.899013	NA	ITGA2B	3674
ENSG00000006007	845.329	-24.7982	3.40668	7.80553e-14	2.78024e-12	GDE1	51573
ENSG00000006015	104.405	-0.100135	1.19044	0.779639	0.975057	REX1BD	55049
ENSG00000006016	1.62578	-0.0217565	1.93813	0.972233	NA	CRLF1	9244
ENSG00000006025	114.511	-0.579077	1.94874	0.291273	0.495498	OSBPL7	114881
ENSG00000006042	0.571518	-0.0207885	1.93831	0.973471	NA	TMEM98	26022
ENSG00000006047	0.033291	-0.0207726	1.93831	0.973491	NA	YBX2	51087
ENSG00000006062	47.9782	-2.66798	4.3324	0.0577144	0.146037	MAP3K14	9020
ENSG00000006071	0.156739	0.162812	1.98993	0.797801	NA	ABCC8	6833
ENSG00000006116	0.467246	-0.0207553	1.9383	0.973513	NA	CACNG3	10368
ENSG00000006118	3.76181	-0.0207723	1.93831	0.973491	0.987502	TMEM132A	54972
ENSG00000006125	564.366	-0.792244	1.63308	0.0666399	0.164017	AP2B1	163
ENSG00000006194	604.161	4.98429	4.79531	0.0131404	0.0421138	ZNF263	10127
ENSG00000006210	0.170172	0.0797023	1.95192	0.899015	NA	CX3CL1	6376
ENSG00000006282	52.1958	4.73276	4.84235	0.0157022	0.0490566	SPATA20	64847
ENSG00000006283	0.321795	0.352172	2.15757	0.599589	NA	CACNA1G	8913
ENSG00000006327	126.908	-23.6387	3.76055	6.74401e-11	1.47487e-09	TNFRSF12A	51330
ENSG00000006377	0.063249	-0.0207644	1.9383	0.973501	NA	DLX6	1750
ENSG00000006432	45.9485	-0.920791	2.37401	0.170271	0.342046	MAP3K9	4293
ENSG00000006451	1117.94	-0.00533996	0.569379	0.971508	0.987502	RALA	5898
ENSG00000006453	6.97812	-33.6918	5.6925	3.51466e-10	6.86241e-09	BAIAP2L1	55971
ENSG00000006459	1057.36	-0.0533499	1.1928	0.883488	0.987502	KDM7A	80853
ENSG00000006468	331.075	-0.253636	1.33286	0.502184	0.733052	ETV1	2115
ENSG00000006530	867.509	-25.0959	3.28166	4.91087e-15	2.14144e-13	AGK	55750
ENSG00000006534	0.257446	0.189489	2.00523	0.766562	NA	ALDH3B1	221
ENSG00000006555	54.9159	-0.126986	1.3235	0.752536	0.955467	TTC22	55001
ENSG00000006576	382.544	-6.32737	4.40885	0.00500333	0.0183201	PHTF2	57157
ENSG00000006607	93.4628	-2.54962	4.04396	0.0534497	0.137469	FARP2	9855
ENSG00000006611	0.0424096	0.0797021	1.95192	0.899016	NA	USH1C	10083
ENSG00000006625	195.094	-28.2713	3.31106	3.05391e-18	2.36768e-16	GGCT	79017
ENSG00000006634	685.734	0.116986	0.600749	0.374502	0.593119	DBF4	10926
ENSG00000006638	0.264859	-0.0207657	1.9383	0.9735	NA	TBXA2R	6915
ENSG00000006652	1110.91	-0.356675	1.36578	0.323537	0.534954	IFRD1	3475
ENSG00000006695	214.98	0.554718	1.94277	0.314102	0.523746	COX10	1352
ENSG00000006704	0.192131	0.0797077	1.95192	0.899009	NA	GTF2IRD1	9569
ENSG00000006712	308.447	-10.1023	2.61115	2.29668e-05	0.000164588	PAF1	54623
ENSG00000006740	2.46152	0.15812	1.98512	0.80313	0.987502	ARHGAP44	9912
ENSG00000006744	685.839	0.0597339	0.811169	0.791857	0.98333	ELAC2	60528
ENSG00000006747	0.642479	-0.0200796	1.91071	0.97399	NA	SCIN	85477
ENSG00000006756	38.8134	-0.0208723	1.93831	0.973364	0.987502	ARSD	414
ENSG00000006757	7.66418	-3.6944	5.67778	0.0490515	0.127964	PNPLA4	8228
ENSG00000006788	0.0745088	0.0797058	1.95192	0.899011	NA	MYH13	8735
ENSG00000006831	164.34	-0.835531	2.09032	0.146194	0.307563	ADIPOR2	79602
ENSG00000006837	2.77929	-0.020784	1.93831	0.973476	0.987502	CDKL3	51265
ENSG00000007001	0.0772786	-0.0207639	1.9383	0.973502	NA	UPP2	151531
ENSG00000007038	18.1307	-0.020762	1.9383	0.973504	0.987502	PRSS21	10942
ENSG00000007047	6.35871	-15.5993	7.22295	0.000830561	0.00386392	MARK4	57787
ENSG00000007062	0.132272	0.0851449	1.95256	0.892155	NA	PROM1	8842
ENSG00000007080	206.2	-9.33608	2.51663	4.20731e-05	0.00027836	CCDC124	115098
ENSG00000007129	247.241	-2.31488	3.61684	0.0496633	0.129279	CEACAM21	90273
ENSG00000007168	353.242	-12.5259	2.91356	3.04948e-06	2.71883e-05	PAFAH1B1	5048
ENSG00000007171	0.102079	0.0797097	1.95193	0.899006	NA	NOS2	4843
ENSG00000007174	0.443477	0.309028	2.10971	0.639709	NA	DNAH9	1770
ENSG00000007202	88.4057	-1.78717	3.38732	0.0844375	0.199254	KIAA0100	9703
ENSG00000007216	0.109378	-0.0207616	1.9383	0.973505	NA	SLC13A2	9058
ENSG00000007237	39.455	-0.0177143	1.00349	0.952697	0.987502	GAS7	8522
ENSG00000007255	109.988	-0.375853	1.64346	0.425008	0.650279	TRAPPC6A	79090
ENSG00000007264	60.0627	14.5396	6.09711	0.000571589	0.00277128	MATK	4145
ENSG00000007312	9.11627	-17.6307	6.8428	0.000342457	0.001761	CD79B	974
ENSG00000007314	0.332793	-0.0207506	1.9383	0.973519	NA	SCN4A	6329
ENSG00000007341	142.696	-4.25047	3.87805	0.0109484	0.0360687	ST7L	54879
ENSG00000007350	0.154593	0.0837128	1.95237	0.893958	NA	TKTL1	8277
ENSG00000007372	0.18836	-0.0207711	1.9383	0.973493	NA	PAX6	5080
ENSG00000007376	18.7341	-0.10643	1.9566	0.865478	0.987502	RPUSD1	113000
ENSG00000007384	0.20226	0.128042	1.96925	0.839239	NA	RHBDF1	64285
ENSG00000007392	400.224	-0.0116196	0.707083	0.952577	0.987502	LUC7L	55692
ENSG00000007402	0.447162	-0.167154	1.18265	0.624714	NA	CACNA2D2	9254
ENSG00000007516	0.20199	0.264396	2.06485	0.684378	NA	BAIAP3	8938
ENSG00000007520	60.9035	-2.75041	3.84189	0.0367227	0.100866	TSR3	115939
ENSG00000007541	177.762	-0.0324109	0.815502	0.888634	0.987502	PIGQ	9091
ENSG00000007545	24.4153	-0.204263	1.57682	0.672795	0.892553	CRAMP1	57585
ENSG00000007866	0.0376456	-0.122243	1.97125	0.846684	NA	TEAD3	7005
ENSG00000007908	0.283167	0.0797001	1.95192	0.899018	NA	SELE	6401
ENSG00000007923	89.7493	-1.86859	3.39777	0.0751185	0.181095	DNAJC11	55735
ENSG00000007933	0.115047	0.164804	1.9899	0.795324	NA	FMO3	2328
ENSG00000007944	663.251	-0.0462574	0.868329	0.852403	0.987502	MYLIP	29116
ENSG00000007952	1.34326	-0.391796	2.20808	0.566053	NA	NOX1	27035
ENSG00000007968	0.69267	-0.0208027	1.93831	0.973453	NA	E2F2	1870
ENSG00000008018	2063.25	-0.54194	1.42847	0.128378	0.278344	PSMB1	5689
ENSG00000008056	0.0292376	0.0797021	1.95192	0.899016	NA	SYN1	6853
ENSG00000008083	489.8	-0.882351	1.87476	0.0826424	0.195886	JARID2	3720
ENSG00000008086	56.7176	-0.29585	2.09989	0.653248	0.875581	CDKL5	6792
ENSG00000008118	0.025422	-0.0207726	1.93831	0.973491	NA	CAMK1G	57172
ENSG00000008128	79.3746	-0.180736	0.697658	0.21931	0.407498	CDK11A	728642
ENSG00000008130	94.0004	-1.48662	2.80281	0.0764167	0.183651	NADK	65220
ENSG00000008196	0.360282	-0.0207587	1.9383	0.973509	NA	TFAP2B	7021
ENSG00000008226	0.160412	0.0797014	1.95192	0.899017	NA	DLEC1	9940
ENSG00000008256	109.723	-2.19953	3.96606	0.076365	0.183608	CYTH3	9265
ENSG00000008277	90.1061	3.85883	5.75018	0.0449481	0.119226	ADAM22	53616
ENSG00000008282	391.701	0.0815567	1.34659	0.844861	0.987502	SYPL1	6856
ENSG00000008283	34.3878	-5.05046	6.40215	0.0279283	0.0801389	CYB561	1534
ENSG00000008294	1224.95	0.084609	0.671189	0.618406	0.842337	SPAG9	9043
ENSG00000008300	0.691196	0.199166	2.01074	0.755357	NA	CELSR3	1951
ENSG00000008311	62.8944	-0.0635193	1.86089	0.915398	0.987502	AASS	10157
ENSG00000008323	0.234598	0.142518	1.97936	0.822016	NA	PLEKHG6	55200
ENSG00000008324	1799.98	0.0942155	0.565723	0.460302	0.687396	SS18L2	51188
ENSG00000008382	3.311	0.0796392	1.9519	0.899094	0.987502	MPND	84954
ENSG00000008394	0.0971334	-0.0207692	1.9383	0.973495	NA	MGST1	4257
ENSG00000008405	976.852	-13.3752	3.55314	2.12034e-05	0.000153171	CRY1	1407
ENSG00000008441	0.152854	-0.0207634	1.9383	0.973503	NA	NFIX	4784
ENSG00000008513	438.809	-2.06957	3.18043	0.0447837	0.118944	ST3GAL1	6482
ENSG00000008516	0.119256	0.238095	2.04285	0.71245	NA	MMP25	64386
ENSG00000008517	1090.2	-0.737518	1.66362	0.090074	0.209973	IL32	9235
ENSG00000008710	7.04301	0.0388576	0.801928	0.863508	0.987502	PKD1	5310
ENSG00000008735	0.439323	0.388657	2.20206	0.568229	NA	MAPK8IP2	23542
ENSG00000008838	72.2088	-1.67187	3.67884	0.129243	0.279628	MED24	9862
ENSG00000008853	21.3976	-0.0207445	1.9383	0.973527	0.987502	RHOBTB2	23221
ENSG00000008869	466.579	0.191034	1.28787	0.612048	0.837043	HEATR5B	54497
ENSG00000008952	1290.52	0.0282167	0.343924	0.709936	0.922937	SEC62	7095
ENSG00000008988	3752.75	0.1617	0.559697	0.136675	0.292367	RPS20	6224
ENSG00000009307	4173.06	0.115774	0.589389	0.365761	0.582998	CSDE1	7812
ENSG00000009335	251.029	-7.10494	3.44353	0.00147731	0.0063553	UBE3C	9690
ENSG00000009413	461.991	-12.6632	2.52741	9.99976e-08	1.21329e-06	REV3L	5980
ENSG00000009694	23.1302	-0.95441	2.57889	0.198257	0.38039	TENM1	10178
ENSG00000009709	0.17444	0.173099	1.99534	0.785638	NA	PAX7	5081
ENSG00000009724	0.201864	0.079714	1.95193	0.899001	NA	MASP2	10747
ENSG00000009765	30.4446	12.939	7.6536	0.00226652	0.00918738	IYD	389434
ENSG00000009780	1689.6	-3.58884	3.11048	0.0086577	0.0294108	FAM76A	199870
ENSG00000009790	471.816	-1.59522	2.80116	0.0618668	0.154479	TRAF3IP3	80342
ENSG00000009830	6.62778	-0.0208357	1.93831	0.97341	0.987502	POMT2	29954
ENSG00000009844	1563.3	-0.208356	1.0101	0.422956	0.648242	VTA1	51534
ENSG00000009950	0.192906	-0.186485	2.01039	0.770877	NA	MLXIPL	51085
ENSG00000009954	410.871	-8.0594	4.05314	0.00164777	0.00697803	BAZ1B	9031
ENSG00000010017	475.457	-0.0535544	0.683028	0.768708	0.966595	RANBP9	10048
ENSG00000010030	341.679	-33.7228	4.41964	3.0111e-15	1.35405e-13	ETV7	51513
ENSG00000010072	180.916	-0.413322	2.0095	0.495397	0.725624	SPRTN	83932
ENSG00000010165	196.719	-8.66809	4.79291	0.00223566	0.00906996	EEF1AKNMT	51603
ENSG00000010219	31.0085	-2.02962	4.26043	0.115667	0.256228	DYRK4	8798
ENSG00000010244	2137.81	-0.225555	0.969672	0.342123	0.557044	ZNF207	7756
ENSG00000010256	1663.94	-6.49087	3.58887	0.00236631	0.00951777	UQCRC1	7384
ENSG00000010270	644.984	0.186418	0.931096	0.428488	0.654141	STARD3NL	83930
ENSG00000010278	172.42	-29.6386	4.21092	3.61406e-13	1.15827e-11	CD9	928
ENSG00000010282	0.0320993	-0.0207672	1.9383	0.973498	NA	HHATL	57467
ENSG00000010292	67.5436	-1.29735	3.3373	0.187606	0.366104	NCAPD2	9918
ENSG00000010295	67.735	-0.333636	2.10041	0.609573	0.83498	IFFO1	25900
ENSG00000010310	55.8442	-0.0433977	0.841852	0.856257	0.987502	GIPR	2696
ENSG00000010318	75.1571	-0.0200936	1.5252	0.96684	0.987502	PHF7	51533
ENSG00000010319	0.316811	0.175768	1.99732	0.78256	NA	SEMA3G	56920
ENSG00000010322	182.592	-6.5839	3.45957	0.00198389	0.00819878	NISCH	11188
ENSG00000010327	0.612809	0.262635	1.44219	0.531197	NA	STAB1	23166
ENSG00000010361	6.88738	-0.325686	1.72966	0.528996	0.759706	FUZ	80199
ENSG00000010379	0.208263	-0.0207717	1.9383	0.973492	NA	SLC6A13	6540
ENSG00000010404	1711.98	-0.046204	0.331859	0.486851	0.716924	IDS	3423
ENSG00000010438	0.0461288	-0.0207672	1.9383	0.973498	NA	PRSS3	5646
ENSG00000010539	68.8226	11.171	5.1206	0.000993574	0.00451596	ZNF200	7752
ENSG00000010610	0.149173	-0.0207627	1.9383	0.973504	NA	CD4	920
ENSG00000010626	23.7502	18.9769	6.52372	0.000163233	0.000908672	LRRC23	10233
ENSG00000010704	0.168506	0.0707999	1.94613	0.910019	NA	HFE	3077
ENSG00000010803	12.2303	-0.0208427	1.93831	0.973402	0.987502	SCMH1	22955
ENSG00000010810	2837.68	-3.72146	2.30274	0.00283615	0.0111588	FYN	2534
ENSG00000010818	205.163	-11.5749	3.978	0.000237318	0.00126669	HIVEP2	3097
ENSG00000010932	6.94032	0.37323	1.18594	0.191431	0.371003	FMO1	2326
ENSG00000011007	629.963	0.185157	0.884741	0.393619	0.615204	ELOA	6924
ENSG00000011009	542.784	-0.986144	2.47115	0.160919	0.328876	LYPLA2	11313
ENSG00000011021	102.476	-0.215886	1.91025	0.720072	0.930481	CLCN6	1185
ENSG00000011028	1.58792	0.805079	2.59749	0.290421	NA	MRC2	9902
ENSG00000011083	0.143008	0.260645	2.06146	0.6883	NA	SLC6A7	6534
ENSG00000011105	0.0424096	0.0797021	1.95192	0.899016	NA	TSPAN9	10867
ENSG00000011114	122.717	-6.51426	3.73384	0.00267272	0.0105952	BTBD7	55727
ENSG00000011132	86.2166	-6.68486	3.77208	0.00253417	0.0101096	APBA3	9546
ENSG00000011143	7.07149	0.0958035	1.95461	0.878784	0.987502	MKS1	54903
ENSG00000011198	106.273	-0.912868	2.53491	0.210363	0.396182	ABHD5	51099
ENSG00000011201	0.0250765	-0.020769	1.9383	0.973496	NA	ANOS1	3730
ENSG00000011243	128.774	0.0757259	1.27249	0.846313	0.987502	AKAP8L	26993
ENSG00000011258	69.8063	-0.31443	1.77365	0.557887	0.787754	MBTD1	54799
ENSG00000011260	619.901	0.277132	0.966587	0.21192	0.398163	UTP18	51096
ENSG00000011275	644.227	-0.0779233	0.520639	0.507572	0.738893	RNF216	54476
ENSG00000011295	1113.2	-0.0359473	0.789017	0.871268	0.987502	TTC19	54902
ENSG00000011304	441.323	-1.17103	2.26407	0.071661	0.174075	PTBP1	5725
ENSG00000011332	0.0311498	-0.0207672	1.9383	0.973498	NA	DPF1	8193
ENSG00000011347	0.0311498	-0.0207672	1.9383	0.973498	NA	SYT7	9066
ENSG00000011376	63.6097	0.101619	1.01037	0.727092	0.935802	LARS2	23395
ENSG00000011405	220.466	-9.67845	3.03144	0.000151464	0.000849072	PIK3C2A	5286
ENSG00000011422	277.985	14.2549	4.31854	7.81402e-05	0.000478484	PLAUR	5329
ENSG00000011426	41.5257	-0.570276	2.44311	0.440153	0.665978	ANLN	54443
ENSG00000011451	35.611	-8.63888	4.21779	0.00144478	0.00623963	WIZ	58525
ENSG00000011454	177.286	-8.09858	3.79744	0.00127019	0.00556072	GPR21	2844
ENSG00000011465	1.55258	0.0890944	1.95321	0.887191	NA	DCN	1634
ENSG00000011478	14.7008	0.716836	2.64393	0.363787	0.580922	QPCTL	54814
ENSG00000011485	84.7137	10.2223	4.02368	0.000542186	0.0026394	PPP5C	5536
ENSG00000011523	63.8579	-2.64856	4.22188	0.0546111	0.139849	CEP68	23177
ENSG00000011566	92.0159	-9.99918	6.11538	0.00291963	0.0114314	MAP4K3	8491
ENSG00000011590	323.144	-8.27566	2.67736	0.000212209	0.001148	ZBTB32	27033
ENSG00000011600	15.4007	-23.2858	6.00325	1.0618e-05	8.2413e-05	TYROBP	7305
ENSG00000011638	141.828	-3.24959	3.54464	0.0175923	0.0541505	TMEM159	57146
ENSG00000012048	112.541	-0.288618	1.5259	0.517654	0.748245	BRCA1	672
ENSG00000012061	208.122	-0.259048	1.14875	0.388361	0.608842	ERCC1	2067
ENSG00000012124	0.150293	0.162628	1.98734	0.797755	NA	CD22	933
ENSG00000012171	0.136941	-0.020767	1.9383	0.973498	NA	SEMA3B	7869
ENSG00000012174	57.9648	7.87454	7.42217	0.011159	0.036645	MBTPS2	51360
ENSG00000012211	11.979	-0.0208309	1.93831	0.973417	0.987502	PRICKLE3	4007
ENSG00000012223	0.135559	0.0828631	1.95226	0.895029	NA	LTF	4057
ENSG00000012232	21.8037	-0.482553	2.00902	0.415121	0.639776	EXTL3	2137
ENSG00000012504	0.0877216	-0.0207669	1.9383	0.973498	NA	NR1H4	9971
ENSG00000012660	849.57	-30.5556	2.7019	2.3736e-30	2.62739e-27	ELOVL5	60481
ENSG00000012822	197.693	-11.3935	4.28708	0.000400766	0.00202139	CALCOCO1	57658
ENSG00000012963	428.839	-25.2811	2.96183	3.51536e-18	2.63363e-16	UBR7	55148
ENSG00000012983	866.214	-0.0526385	0.960541	0.851288	0.987502	MAP4K5	11183
ENSG00000013016	20.3284	2.68455	4.9036	0.0798452	0.190385	EHD3	30845
ENSG00000013275	943.997	-0.0155308	0.739376	0.939977	0.987502	PSMC4	5704
ENSG00000013288	49.7711	-5.07366	4.06277	0.00758814	0.02628	MAN2B2	23324
ENSG00000013293	0.0289509	-0.0207726	1.93831	0.973491	NA	SLC7A14	57709
ENSG00000013297	50.9696	0.0266391	0.174021	0.378104	0.597032	CLDN11	5010
ENSG00000013306	578.968	-26.4712	3.09748	3.12886e-18	2.39495e-16	SLC25A39	51629
ENSG00000013364	221.191	-10.9554	2.6569	8.02964e-06	6.43507e-05	MVP	9961
ENSG00000013374	305.792	-2.19427	2.62043	0.0190148	0.0577143	NUB1	51667
ENSG00000013375	68.839	-0.0207563	1.9383	0.973512	0.987502	PGM3	5238
ENSG00000013392	19.5784	-0.487335	2.30552	0.487806	0.717824	RWDD2A	112611
ENSG00000013441	13672.1	0.0588301	0.304793	0.282629	0.485269	CLK1	1195
ENSG00000013503	9.56294	-0.442085	2.26081	0.5239	0.75442	POLR3B	55703
ENSG00000013523	2.30827	-0.783942	2.74282	0.336573	0.549999	ANGEL1	23357
ENSG00000013561	254.123	-11.5956	2.98074	1.70691e-05	0.000125948	RNF14	9604
ENSG00000013563	0.100686	0.0797076	1.95192	0.899009	NA	DNASE1L1	1774
ENSG00000013573	8.4158	-0.707647	2.33794	0.29692	0.502787	DDX11	1663
ENSG00000013583	0.694194	-0.4656	2.29564	0.507392	NA	HEBP1	50865
ENSG00000013588	0.0311498	-0.0207672	1.9383	0.973498	NA	GPRC5A	9052
ENSG00000013619	155.861	-4.27313	4.94468	0.0223481	0.0663617	MAMLD1	10046
ENSG00000013725	1517.38	-0.0794303	0.451177	0.391939	0.613178	CD6	923
ENSG00000013810	109.584	0.177807	1.65014	0.729725	0.938068	TACC3	10460
ENSG00000014123	309.561	-1.83437	2.804	0.0409794	0.110785	UFL1	23376
ENSG00000014138	7.51445	-0.713468	2.63175	0.363682	0.580842	POLA2	23649
ENSG00000014164	37.2242	-0.0205539	1.73706	0.970554	0.987502	ZC3H3	23144
ENSG00000014216	130.595	-1.18533	2.77916	0.14168	0.299996	CAPN1	823
ENSG00000014641	2697.47	-0.213516	0.902052	0.318694	0.528905	MDH1	4190
ENSG00000014824	198.17	-0.554724	1.67992	0.213854	0.400364	SLC30A9	10463
ENSG00000014914	2.90168	0.101367	1.95608	0.871844	0.987502	MTMR11	10903
ENSG00000014919	75.2743	-0.29822	2.00231	0.632537	0.856195	COX15	1355
ENSG00000015133	452.484	0.0716974	0.819246	0.752153	0.955412	CCDC88C	440193
ENSG00000015153	258.584	-3.13909	3.86199	0.025587	0.0744132	YAF2	10138
ENSG00000015171	386.232	-27.3887	3.9333	7.08122e-13	2.15887e-11	ZMYND11	10771
ENSG00000015285	8.44336	0.0870699	0.931359	0.742363	0.947948	WAS	7454
ENSG00000015413	0.0915371	0.0851506	1.95256	0.892148	NA	DPEP1	1800
ENSG00000015475	216.323	-8.41093	4.88566	0.00266154	0.0105538	BID	637
ENSG00000015479	84.719	-1.14302	2.00413	0.0480549	0.125981	MATR3	9782
ENSG00000015520	0.393582	0.211575	2.02177	0.741618	NA	NPC1L1	29881
ENSG00000015532	193.423	-6.29994	1.56214	2.20368e-05	0.000158555	XYLT2	64132
ENSG00000015568	0.0349049	-0.0207798	1.93831	0.973482	NA	RGPD5	84220
ENSG00000015592	0.0603873	0.0797058	1.95192	0.899011	NA	STMN4	81551
ENSG00000015676	159.195	-9.20289	3.31156	0.00037001	0.00188676	NUDCD3	23386
ENSG00000016082	0.025422	-0.0207726	1.93831	0.973491	NA	ISL1	3670
ENSG00000016391	1.14217	0.656811	2.56339	0.392997	NA	CHDH	55349
ENSG00000016402	0.0424098	-0.020769	1.9383	0.973496	NA	IL20RA	53832
ENSG00000016490	0.0848192	0.18034	1.99953	0.777164	NA	CLCA1	1179
ENSG00000016864	379.896	-34.2817	2.98316	1.95995e-31	2.56398e-28	GLT8D1	55830
ENSG00000017260	206.531	-10.1206	3.08175	0.000117377	0.000679425	ATP2C1	27032
ENSG00000017483	267.28	-24.6168	3.97664	1.24371e-10	2.61271e-09	SLC38A5	92745
ENSG00000018189	27.8936	-22.7956	5.95717	1.27782e-05	9.68287e-05	RUFY3	22902
ENSG00000018236	0.0271268	-0.020769	1.9383	0.973496	NA	CNTN1	1272
ENSG00000018280	4.48262	0.0797176	1.95193	0.898996	0.987502	SLC11A1	6556
ENSG00000018408	58.0989	-0.953586	1.67306	0.0409566	0.110762	WWTR1	25937
ENSG00000018510	157.331	-3.32077	3.8079	0.0208418	0.0625383	AGPS	8540
ENSG00000018607	0.0320993	-0.0207672	1.9383	0.973498	NA	NA	NA
ENSG00000018610	106.036	0.140606	0.989129	0.607406	0.832911	CXorf56	63932
ENSG00000018625	0.232454	-0.0207929	1.93831	0.973465	NA	ATP1A2	477
ENSG00000018699	211.955	-10.8372	6.96735	0.00327394	0.0126577	TTC27	55622
ENSG00000018869	10.8978	-13.4487	7.65526	0.001949	0.00807547	ZNF582	147948
ENSG00000019102	0.0678318	-0.0207708	1.9383	0.973493	NA	VSIG2	23584
ENSG00000019144	0.667656	0.312151	1.31412	0.37614	NA	PHLDB1	23187
ENSG00000019169	0.0461288	-0.0207672	1.9383	0.973498	NA	MARCO	8685
ENSG00000019186	0.119386	-0.119065	1.96868	0.850467	NA	CYP24A1	1591
ENSG00000019485	31.1655	-6.96175	5.35608	0.00663812	0.0233323	PRDM11	56981
ENSG00000019505	0.0695363	0.079704	1.95192	0.899013	NA	SYT13	57586
ENSG00000019549	0.0999309	0.079704	1.95192	0.899013	NA	SNAI2	6591
ENSG00000019582	21813.1	0.0203932	0.159059	0.469501	0.698091	CD74	972
ENSG00000019991	0.025422	-0.0207726	1.93831	0.973491	NA	HGF	3082
ENSG00000019995	227.393	3.60397	4.312	0.0242873	0.0711365	ZRANB1	54764
ENSG00000020129	60.5358	-4.36725	4.65318	0.0176135	0.0542039	NCDN	23154
ENSG00000020181	0.179485	-0.0207606	1.9383	0.973506	NA	ADGRA2	25960
ENSG00000020219	0.025422	-0.0207726	1.93831	0.973491	NA	NA	NA
ENSG00000020256	10.1976	0.0796325	1.9519	0.899102	0.987502	ZFP64	55734
ENSG00000020426	222.748	-0.810938	2.05888	0.150954	0.314725	MNAT1	4331
ENSG00000020577	95.7784	0.545672	1.73367	0.244547	0.439911	SAMD4A	23034
ENSG00000020633	584.857	-1.67413	2.64331	0.04338	0.1159	RUNX3	864
ENSG00000020922	354.344	-9.83162	3.0516	0.000139712	0.000793704	MRE11	4361
ENSG00000021300	18.0116	-0.869733	2.85317	0.303294	0.511354	PLEKHB1	58473
ENSG00000021355	429.374	-10.5431	2.4939	5.72715e-06	4.79707e-05	SERPINB1	1992
ENSG00000021461	0.0271268	-0.020769	1.9383	0.973496	NA	CYP3A43	64816
ENSG00000021488	18.5812	-29.1904	5.70293	4.40286e-08	5.80725e-07	SLC7A9	11136
ENSG00000021574	118.653	-3.29934	3.04162	0.0101519	0.0338319	SPAST	6683
ENSG00000021645	0.319985	-0.0207744	1.93831	0.973489	NA	NRXN3	9369
ENSG00000021762	10.9888	19.7835	6.38971	0.00010402	0.000612961	OSBPL5	114879
ENSG00000021776	348.728	-3.96397	3.43794	0.00909536	0.0307091	AQR	9716
ENSG00000021826	0.239364	0.0733551	1.94051	0.90649	NA	CPS1	1373
ENSG00000021852	0.0641985	-0.0207651	1.9383	0.9735	NA	C8B	732
ENSG00000022267	0.220243	0.272128	2.07287	0.676515	NA	FHL1	2273
ENSG00000022277	488.144	-0.160551	0.857656	0.455514	0.682654	RTF2	51507
ENSG00000022355	0.0848192	0.18034	1.99953	0.777164	NA	GABRA1	2554
ENSG00000022556	49.3525	-0.694964	2.59457	0.369674	0.587153	NLRP2	55655
ENSG00000022567	28.6637	-4.16695	5.60099	0.0338642	0.0944209	SLC45A4	57210
ENSG00000022840	2009.16	0.0686429	0.460192	0.492319	0.722417	RNF10	9921
ENSG00000022976	6.82315	0.0794631	1.88516	0.895587	0.987502	ZNF839	55778
ENSG00000023041	501.445	0.380092	1.45708	0.333398	0.546424	ZDHHC6	64429
ENSG00000023171	141.102	-10.2645	3.69367	0.000342513	0.001761	GRAMD1B	57476
ENSG00000023191	868.652	0.0439502	0.692028	0.814169	0.987502	RNH1	6050
ENSG00000023228	297.694	0.062407	0.865738	0.799303	0.987502	NDUFS1	4719
ENSG00000023287	3257.19	-0.0134197	0.402039	0.888891	0.987502	RB1CC1	9821
ENSG00000023318	1393.26	-12.3213	2.15612	2.10865e-09	3.5867e-08	ERP44	23071
ENSG00000023330	322.067	-24.3398	4.78935	6.39682e-08	8.15325e-07	ALAS1	211
ENSG00000023445	10684	-0.308209	1.05852	0.217319	0.404765	BIRC3	330
ENSG00000023516	309.134	-1.31785	2.80718	0.109042	0.24495	AKAP11	11215
ENSG00000023572	501.103	-8.95925	2.08529	5.83613e-06	4.88551e-05	GLRX2	51022
ENSG00000023608	145.86	-0.827389	1.94171	0.115266	0.255534	SNAPC1	6617
ENSG00000023697	113.898	-5.8524	4.90811	0.00876196	0.0297159	DERA	51071
ENSG00000023734	2639.74	-0.060584	0.435442	0.521849	0.752445	STRAP	11171
ENSG00000023839	44.9296	-1.56507	3.74036	0.159308	0.326638	ABCC2	1244
ENSG00000023892	230.299	-1.38337	2.99325	0.117112	0.25879	DEF6	50619
ENSG00000023902	265.863	1.49239	2.76351	0.0718708	0.174434	PLEKHO1	51177
ENSG00000023909	175.667	-5.42196	3.86875	0.00535045	0.0193888	GCLM	2730
ENSG00000024048	1450.73	-13.6811	2.64713	3.7814e-08	5.06651e-07	UBR2	23304
ENSG00000024422	0.397411	-0.020754	1.9383	0.973515	NA	EHD2	30846
ENSG00000024526	0.0885384	0.0797058	1.95192	0.899011	NA	DEPDC1	55635
ENSG00000024862	432.813	-11.7487	2.91853	1.02526e-05	7.98785e-05	CCDC28A	25901
ENSG00000025039	7.72149	4.21118	5.98961	0.0391873	0.106505	RRAGD	58528
ENSG00000025156	295.49	0.0126789	1.19803	0.972506	0.987502	HSF2	3298
ENSG00000025293	465.468	-10.7235	1.87042	2.61723e-09	4.37929e-08	PHF20	51230
ENSG00000025423	0.174599	-0.0207734	1.93831	0.97349	NA	HSD17B6	8630
ENSG00000025434	2.32671	0.0859535	1.95268	0.891137	0.987502	NR1H3	10062
ENSG00000025708	120.418	-10.2751	2.45878	7.29635e-06	5.91185e-05	TYMP	1890
ENSG00000025770	246.651	-0.155796	1.08164	0.609977	0.835085	NCAPH2	29781
ENSG00000025772	276.738	-24.8301	3.57902	8.99142e-13	2.71251e-11	TOMM34	10953
ENSG00000025796	1379.08	0.1691	0.943114	0.492636	0.722633	SEC63	11231
ENSG00000025800	1576.47	0.0206639	0.555211	0.885798	0.987502	KPNA6	23633
ENSG00000026025	3689.75	-0.00237988	0.35415	0.976989	0.988877	VIM	7431
ENSG00000026036	0.107031	-0.0207618	1.9383	0.973505	NA	RTEL1-TNFRSF6B	100533107
ENSG00000026103	1107.97	-2.8385	3.74938	0.0310408	0.0877386	FAS	355
ENSG00000026297	262.339	-0.376728	1.26594	0.232498	0.42506	RNASET2	8635
ENSG00000026508	6451.27	-0.739914	1.32739	0.0352676	0.0974048	CD44	960
ENSG00000026559	0.610119	-0.0207778	1.93831	0.973484	NA	KCNG1	3755
ENSG00000026652	34.9277	-3.95628	5.32839	0.0342495	0.0952367	AGPAT4	56895
ENSG00000026751	2256.2	-11.5161	2.65292	2.99595e-06	2.67608e-05	SLAMF7	57823
ENSG00000026950	376.791	-0.318319	1.33658	0.376898	0.59593	BTN3A1	11119
ENSG00000027001	38.3296	-23.5414	5.85245	6.4519e-06	5.32356e-05	MIPEP	4285
ENSG00000027075	1480.9	-4.80907	2.99337	0.00331779	0.0128047	PRKCH	5583
ENSG00000027644	0.227491	0.22851	2.03418	0.722762	NA	INSRR	3645
ENSG00000027697	1455.81	-0.179764	1.03515	0.520757	0.751474	IFNGR1	3459
ENSG00000027847	69.1113	-23.0867	4.46517	4.04204e-08	5.38066e-07	B4GALT7	11285
ENSG00000027869	412.49	-6.66575	2.68521	0.000705958	0.00335161	SH2D2A	9047
ENSG00000028116	280.129	-1.1728	2.4213	0.0915981	0.212871	VRK2	7444
ENSG00000028137	1022.33	-1.07519	2.10238	0.070082	0.171045	TNFRSF1B	7133
ENSG00000028203	532.39	-19.155	3.15831	2.09631e-10	4.25471e-09	VEZT	55591
ENSG00000028277	150.834	-3.28541	3.39823	0.0148528	0.0467275	POU2F2	5452
ENSG00000028310	415.385	0.0373242	0.406905	0.688001	0.905298	BRD9	65980
ENSG00000028528	1083.51	-10.0524	2.20119	1.45922e-06	1.38785e-05	SNX1	6642
ENSG00000028839	376.46	-9.8956	4.51948	0.00105092	0.00473176	TBPL1	9519
ENSG00000029153	26.4788	-0.0372459	1.65831	0.943901	0.987502	ARNTL2	56938
ENSG00000029363	1365.76	0.0475834	0.46399	0.661178	0.881938	BCLAF1	9774
ENSG00000029364	675.512	0.047732	0.790884	0.829019	0.987502	SLC39A9	55334
ENSG00000029534	0.510433	0.149672	1.98116	0.813259	NA	ANK1	286
ENSG00000029639	159.258	-26.8522	3.75083	1.80196e-13	6.10122e-12	TFB1M	51106
ENSG00000029725	329.97	-8.22511	3.01993	0.000436376	0.0021781	RABEP1	9135
ENSG00000029993	120.156	-0.388253	1.65601	0.411816	0.635811	HMGB3	3149
ENSG00000030066	729.433	-1.40585	2.71103	0.0801596	0.191008	NUP160	23279
ENSG00000030110	169.553	-0.864012	2.38393	0.202563	0.386558	BAK1	578
ENSG00000030304	0.158566	0.136529	1.96048	0.827781	NA	MUSK	4593
ENSG00000030419	164.82	-4.32032	5.36244	0.0271807	0.0783985	IKZF2	22807
ENSG00000030582	142.434	-4.56397	4.92652	0.0183177	0.0559763	GRN	2896
ENSG00000031003	106.854	-0.325999	1.58034	0.476973	0.706449	FAM13B	51306
ENSG00000031081	64.9869	23.3817	5.15289	8.36849e-07	8.28786e-06	ARHGAP31	57514
ENSG00000031691	1.28643	-21.136	6.25278	4.92742e-05	NA	CENPQ	55166
ENSG00000031698	2079.16	-0.166139	0.775507	0.356847	0.573747	SARS	6301
ENSG00000031823	305.746	-25.0281	3.00884	2.2305e-17	1.4329e-15	RANBP3	8498
ENSG00000032219	2605.84	-0.234523	0.92604	0.280012	0.482145	ARID4A	5926
ENSG00000032389	159.287	-5.93041	4.81822	0.00797563	0.0273847	EIPR1	7260
ENSG00000032444	87.2732	-2.88447	4.15221	0.0408036	0.110411	PNPLA6	10908
ENSG00000032742	112.487	-2.44751	4.13635	0.0641616	0.15916	IFT88	8100
ENSG00000033011	177.127	-6.8184	4.85257	0.00529185	0.0192152	ALG1	56052
ENSG00000033030	268.706	-7.68003	2.97766	0.000582176	0.00281881	ZCCHC8	55596
ENSG00000033050	171.254	-22.4577	3.45302	1.59473e-11	3.87638e-10	ABCF2	10061
ENSG00000033100	27.1767	0.516049	1.86131	0.326848	0.539003	CHPF2	54480
ENSG00000033122	62.578	-1.76584	3.42851	0.0907145	0.211261	LRRC7	57554
ENSG00000033170	260.881	-1.11829	2.47143	0.113355	0.252114	FUT8	2530
ENSG00000033178	1639.74	-1.18006	2.2537	0.0687812	0.168413	UBA6	55236
ENSG00000033327	30.0303	0.00610896	1.54101	0.990033	0.993847	GAB2	9846
ENSG00000033627	0.179611	-0.020758	1.9383	0.97351	NA	ATP6V0A1	535
ENSG00000033800	953.584	-27.3209	2.90885	1.4376e-21	2.00845e-19	PIAS1	8554
ENSG00000033867	620.686	-1.38901	2.3069	0.0456846	0.120797	SLC4A7	9497
ENSG00000034053	101.316	29.4426	5.63049	2.46011e-08	3.43033e-07	APBA2	321
ENSG00000034152	574.928	-7.05071	4.00271	0.00257503	0.0102418	MAP2K3	5606
ENSG00000034239	0.0772786	-0.0207639	1.9383	0.973502	NA	EFCAB1	79645
ENSG00000034510	2511.46	0.0465405	0.260921	0.31479	0.52465	TMSB10	9168
ENSG00000034533	373.719	-11.749	3.0672	2.04835e-05	0.000148492	ASTE1	28990
ENSG00000034677	4076.51	-0.0558574	0.389345	0.490898	0.720877	RNF19A	25897
ENSG00000034693	652.339	-29.0469	3.69612	7.98474e-16	3.9896e-14	PEX3	8504
ENSG00000034713	596.297	-12.0938	2.93649	6.82124e-06	5.58348e-05	GABARAPL2	11345
ENSG00000034971	0.109896	0.156157	1.98637	0.805702	NA	MYOC	4653
ENSG00000035115	32.5013	-0.649177	2.53127	0.392084	0.613314	SH3YL1	26751
ENSG00000035141	246.346	-0.571445	1.62374	0.176604	0.350819	FAM136A	84908
ENSG00000035403	105.766	-30.8512	4.28435	1.01502e-13	3.5712e-12	VCL	7414
ENSG00000035499	0.0238513	0.0773378	1.95042	0.901933	NA	DEPDC1B	55789
ENSG00000035664	512.39	-5.22686	4.01937	0.00672458	0.0236016	DAPK2	23604
ENSG00000035681	887.661	-29.3794	2.93819	3.33294e-24	9.40412e-22	NSMAF	8439
ENSG00000035687	1084.32	-0.0485507	0.544766	0.720045	0.930481	ADSS	159
ENSG00000035720	32.637	-20.1358	6.41263	9.263e-05	0.000555625	STAP1	26228
ENSG00000035862	4.48937	-0.0102684	1.91755	0.986748	0.991991	TIMP2	7077
ENSG00000035928	683.764	0.552899	1.49874	0.145274	0.305985	RFC1	5981
ENSG00000036054	371.838	-10.6884	2.55762	6.76968e-06	5.54759e-05	TBC1D23	55773
ENSG00000036257	222.749	-7.06531	3.3642	0.00138373	0.00601022	CUL3	8452
ENSG00000036448	0.209446	0.168266	1.99266	0.791328	NA	MYOM2	9172
ENSG00000036473	0.0622995	-0.0207652	1.9383	0.9735	NA	OTC	5009
ENSG00000036530	15.4286	-0.386868	2.19082	0.567892	0.796876	CYP46A1	10858
ENSG00000036549	632.883	0.676139	1.95575	0.207559	0.392635	ZZZ3	26009
ENSG00000036565	0.0735593	0.0797058	1.95192	0.899011	NA	SLC18A1	6570
ENSG00000036672	22.7862	16.6182	4.69971	3.61596e-05	0.000244634	USP2	9099
ENSG00000036828	0.202243	-0.0242406	1.93773	0.969056	NA	CASR	846
ENSG00000037042	43.8544	0.224309	1.22052	0.510656	0.742032	TUBG2	27175
ENSG00000037241	107.084	-6.71072	4.13557	0.00338655	0.0130301	RPL26L1	51121
ENSG00000037280	19.9108	20.6983	6.26298	6.07269e-05	0.000383272	FLT4	2324
ENSG00000037474	1175.61	-0.169015	0.989043	0.52349	0.753973	NSUN2	54888
ENSG00000037637	130.589	-0.019056	1.23614	0.960138	0.987502	FBXO42	54455
ENSG00000037749	52.0869	-3.68529	5.41254	0.043569	0.116297	MFAP3	4238
ENSG00000037757	17.4793	0.87981	2.88971	0.304316	0.512476	MRI1	84245
ENSG00000037897	149.403	-22.3648	3.5158	3.99836e-11	9.00412e-10	METTL1	4234
ENSG00000037965	0.0752052	-0.0207654	1.9383	0.9735	NA	HOXC8	3224
ENSG00000038002	380.051	-15.273	5.70783	0.000311116	0.00161565	AGA	175
ENSG00000038210	314.276	0.00476778	0.919245	0.985868	0.991991	PI4K2B	55300
ENSG00000038219	1442.68	-0.0300352	0.458824	0.787158	0.979269	BOD1L1	259282
ENSG00000038274	1764.12	-28.7146	2.87646	4.14392e-24	1.12511e-21	MAT2B	27430
ENSG00000038295	0.422058	0.453437	2.28359	0.51713	NA	TLL1	7092
ENSG00000038358	54.2301	-2.63412	3.40096	0.0279289	0.0801389	EDC4	23644
ENSG00000038382	0.363325	0.433679	2.25789	0.531997	NA	TRIO	7204
ENSG00000038427	0.103036	-0.122241	1.97125	0.846686	NA	VCAN	1462
ENSG00000038532	73.9244	21.9681	3.85528	2.19981e-09	3.73733e-08	CLEC16A	23274
ENSG00000038945	102.377	-0.0207888	0.579609	0.891149	0.987502	MSR1	4481
ENSG00000039068	100.578	-0.621164	1.92055	0.241459	0.436178	CDH1	999
ENSG00000039123	368.805	-6.85653	2.83927	0.000794558	0.00371224	MTREX	23517
ENSG00000039139	0.0603873	0.0797058	1.95192	0.899011	NA	DNAH5	1767
ENSG00000039319	58.0122	0.26229	1.45277	0.535904	0.766186	ZFYVE16	9765
ENSG00000039523	50.3565	-0.56523	2.43626	0.443172	0.669029	RIPOR1	79567
ENSG00000039537	0.0601007	-0.020769	1.9383	0.973496	NA	C6	729
ENSG00000039560	0.0325061	-0.0207797	1.93831	0.973482	NA	RAI14	26064
ENSG00000039600	0.634758	-0.122245	1.97125	0.846681	NA	SOX30	11063
ENSG00000039650	65.249	0.102633	1.2039	0.777059	0.973154	PNKP	11284
ENSG00000039987	0.0546596	0.0797003	1.95192	0.899018	NA	BEST2	54831
ENSG00000040199	142.337	-5.63485	4.86153	0.00954135	0.0320026	PHLPP2	23035
ENSG00000040275	202.731	2.37674	3.77881	0.0529388	0.136473	SPDL1	54908
ENSG00000040341	21.4526	0.986699	3.01518	0.26769	0.467313	STAU2	27067
ENSG00000040487	15.711	-22.8385	5.99764	1.35509e-05	0.000102039	PQLC2	54896
ENSG00000040531	58.511	-29.5817	5.62983	2.13511e-08	3.00629e-07	CTNS	1497
ENSG00000040608	0.0271268	-0.020769	1.9383	0.973496	NA	RTN4R	65078
ENSG00000040633	52.7816	-1.47956	3.6472	0.171284	0.343489	PHF23	79142
ENSG00000040731	0.167019	-0.0207665	1.9383	0.973499	NA	CDH10	1008
ENSG00000040933	228.856	-7.66299	3.3172	0.000940903	0.00430375	INPP4A	3631
ENSG00000041353	0.0303566	-0.020769	1.9383	0.973496	NA	RAB27B	5874
ENSG00000041357	1643.5	-0.176071	0.967149	0.487751	0.717824	PSMA4	5685
ENSG00000041802	571.521	-7.50143	3.51992	0.00129817	0.00567114	LSG1	55341
ENSG00000041880	47.8064	0.201431	2.00029	0.751224	0.955062	PARP3	10039
ENSG00000042062	1.71361	0.256331	2.05935	0.693105	NA	RIPOR3	140876
ENSG00000042088	770.337	-11.8101	3.02749	1.59515e-05	0.000118688	TDP1	55775
ENSG00000042286	28.8368	-3.88371	5.77162	0.0445829	0.118542	AIFM2	84883
ENSG00000042304	2.62076	0.283981	2.08364	0.66434	0.884681	C2orf83	56918
ENSG00000042317	0.0610502	-0.0207691	1.9383	0.973495	NA	SPATA7	55812
ENSG00000042429	56.5019	-4.14587	3.70155	0.0101493	0.033831	MED17	9440
ENSG00000042445	27.8653	-10.4879	7.69107	0.0049094	0.0180358	RETSAT	54884
ENSG00000042493	734.743	0.654061	2.20493	0.303763	0.511965	CAPG	822
ENSG00000042753	298.108	0.054854	0.698665	0.769683	0.966975	AP2S1	1175
ENSG00000042781	0.61763	0.339636	2.13825	0.609988	NA	USH2A	7399
ENSG00000042832	41.1279	-0.301043	1.41216	0.448001	0.674345	TG	7038
ENSG00000042980	28.6108	0.0796242	1.95189	0.899113	0.987502	ADAM28	10863
ENSG00000043039	9.03141	-0.160316	1.90102	0.791098	0.982726	BARX2	8538
ENSG00000043093	1239.92	-0.41762	1.33009	0.209383	0.395089	DCUN1D1	54165
ENSG00000043143	52.4289	-30.9442	5.61116	4.73806e-09	7.52546e-08	JADE2	23338
ENSG00000043355	1.04707	0.716765	2.64774	0.36466	NA	ZIC2	7546
ENSG00000043462	408.948	-29.2049	2.84506	2.23838e-25	9.08213e-23	LCP2	3937
ENSG00000043514	59.564	0.360596	1.70539	0.470624	0.699471	TRIT1	54802
ENSG00000043591	37.3406	-0.296035	2.08894	0.651134	0.873866	ADRB1	153
ENSG00000044090	31.9676	-0.0399832	1.91681	0.948378	0.987502	CUL7	9820
ENSG00000044115	664.622	-8.95565	3.39443	0.00049036	0.00241902	CTNNA1	1495
ENSG00000044446	51.9793	-1.72293	3.25646	0.0826024	0.195824	PHKA2	5256
ENSG00000044459	0.0311498	-0.0207672	1.9383	0.973498	NA	CNTLN	54875
ENSG00000044524	0.0349049	-0.0207798	1.93831	0.973482	NA	EPHA3	2042
ENSG00000044574	17622.9	0.0237127	0.224013	0.581501	0.809704	HSPA5	3309
ENSG00000046604	0.0311498	-0.0207672	1.9383	0.973498	NA	DSG2	1829
ENSG00000046647	85.0889	-23.1685	4.91219	3.73953e-07	4.03387e-06	GEMIN8	54960
ENSG00000046651	1191.16	0.059468	0.62768	0.712523	0.925046	OFD1	8481
ENSG00000046653	32.3987	-2.00751	3.75882	0.0839375	0.198269	GPM6B	2824
ENSG00000046774	5.17226	0.0700647	1.94563	0.910929	0.987502	MAGEC2	51438
ENSG00000046889	0.110826	-0.122237	1.97124	0.846691	NA	PREX2	80243
ENSG00000047056	184.529	-24.4218	3.21104	6.75397e-15	2.8418e-13	WDR37	22884
ENSG00000047188	667.915	-0.0394085	0.86174	0.873258	0.987502	YTHDC2	64848
ENSG00000047230	0.0905744	0.134989	1.97293	0.830845	NA	CTPS2	56474
ENSG00000047249	180.875	-0.975105	2.40381	0.151931	0.316303	ATP6V1H	51606
ENSG00000047315	1035.05	0.120538	0.840605	0.587599	0.815029	POLR2B	5431
ENSG00000047346	279.519	-0.632753	2.05392	0.275951	0.477124	FAM214A	56204
ENSG00000047365	1576.46	-0.499271	1.28529	0.108854	0.244751	ARAP2	116984
ENSG00000047410	3108.46	0.0154826	0.30439	0.817293	0.987502	TPR	7175
ENSG00000047457	10.014	-0.589442	2.46606	0.428241	0.65384	CP	1356
ENSG00000047578	63.3209	-3.65816	3.67111	0.0140917	0.0447044	KIAA0556	23247
ENSG00000047579	114.815	-8.55376	4.81728	0.00238907	0.0096003	DTNBP1	84062
ENSG00000047597	0.172339	0.0797057	1.95192	0.899011	NA	XK	7504
ENSG00000047617	0.0504985	-0.0207708	1.9383	0.973493	NA	ANO2	57101
ENSG00000047621	139.762	-5.65949	5.05464	0.0105443	0.0349293	C12orf4	57102
ENSG00000047634	65.2575	0.11988	1.34609	0.771118	0.96844	SCML1	6322
ENSG00000047644	178.596	-6.55337	5.02109	0.00663503	0.0233271	WWC3	55841
ENSG00000047648	0.131748	0.198558	2.01191	0.756251	NA	ARHGAP6	395
ENSG00000047662	4.9807	-0.0207756	1.93831	0.973487	0.987502	FAM184B	27146
ENSG00000047849	354.506	-6.93039	3.83012	0.00235648	0.00948739	MAP4	4134
ENSG00000047932	393.681	-1.53674	2.84812	0.0732961	0.177355	GOPC	57120
ENSG00000048028	117.956	-24.8966	5.76815	2.05636e-06	1.91528e-05	USP28	57646
ENSG00000048052	59.5504	-0.293781	1.53491	0.512352	0.743633	HDAC9	9734
ENSG00000048140	108.259	-2.46303	3.66271	0.0432674	0.115707	TSPAN17	26262
ENSG00000048162	1454.56	-0.0883219	0.695566	0.619103	0.842927	NOP16	51491
ENSG00000048342	0.173358	0.216719	2.02441	0.73571	NA	CC2D2A	57545
ENSG00000048392	197.219	-5.82943	3.7654	0.00393287	0.0148736	RRM2B	50484
ENSG00000048405	967.337	-3.42605	3.32735	0.0123155	0.039909	ZNF800	168850
ENSG00000048462	0.146917	0.0797069	1.95192	0.89901	NA	TNFRSF17	608
ENSG00000048471	50.8412	-1.69822	3.63137	0.119665	0.263018	SNX29	92017
ENSG00000048540	0.0250765	-0.020769	1.9383	0.973496	NA	LMO3	55885
ENSG00000048544	470.266	-9.01676	3.4561	0.000515864	0.00252923	MRPS10	55173
ENSG00000048545	0.0678316	0.0797004	1.95192	0.899018	NA	GUCA1A	2978
ENSG00000048649	692.794	-0.113394	0.808365	0.593025	0.820226	RSF1	51773
ENSG00000048707	59.4294	0.356497	1.19684	0.22334	0.412668	VPS13D	55187
ENSG00000048740	1222.71	0.0473265	0.676089	0.793588	0.984375	CELF2	10659
ENSG00000048828	233.983	-9.31847	4.47419	0.00131407	0.00573188	FAM120A	23196
ENSG00000048991	231.09	-4.52005	3.26702	0.00530989	0.019271	R3HDM1	23518
ENSG00000049089	3.08771	0.0797273	1.95193	0.898984	0.987502	COL9A2	1298
ENSG00000049130	0.194689	-0.122247	1.97125	0.846678	NA	KITLG	4254
ENSG00000049167	99.8304	-1.00537	3.04753	0.263836	0.462436	ERCC8	1161
ENSG00000049192	4.24501	0.166403	1.99091	0.793448	0.984371	ADAMTS6	11174
ENSG00000049239	40.1388	-0.886781	2.23341	0.154912	0.320608	H6PD	9563
ENSG00000049245	381.586	-10.689	4.01442	0.000416614	0.00209106	VAMP3	9341
ENSG00000049246	32.6029	-0.372808	2.17398	0.579905	0.808451	PER3	8863
ENSG00000049247	2.06909	-0.0207595	1.9383	0.973508	0.987502	UTS2	10911
ENSG00000049249	6642.62	0.0221752	0.607419	0.890465	0.987502	TNFRSF9	3604
ENSG00000049283	0.063249	-0.0207644	1.9383	0.973501	NA	EPN3	55040
ENSG00000049323	0.0565718	-0.020769	1.9383	0.973496	NA	LTBP1	4052
ENSG00000049449	45.6301	-11.3581	6.28597	0.00196842	0.00814656	RCN1	5954
ENSG00000049540	0.0320993	-0.0207672	1.9383	0.973498	NA	ELN	2006
ENSG00000049541	213.771	-0.00796999	0.630575	0.962537	0.987502	RFC2	5982
ENSG00000049618	356.313	-3.71158	3.15931	0.00829985	0.0283424	ARID1B	57492
ENSG00000049656	290.315	-10.8332	2.24321	3.53162e-07	3.83547e-06	CLPTM1L	81037
ENSG00000049759	1.63748	-0.331726	1.93013	0.575193	NA	NEDD4L	23327
ENSG00000049768	2.39336	-0.020768	1.9383	0.973497	0.987502	FOXP3	50943
ENSG00000049769	20.679	-0.0766166	1.48842	0.869912	0.987502	PPP1R3F	89801
ENSG00000049860	609.034	-12.2231	2.53188	2.72903e-07	3.02793e-06	HEXB	3074
ENSG00000049883	127.992	-12.2796	5.42718	0.000805622	0.00375661	PTCD2	79810
ENSG00000050130	833.961	-25.9298	3.23566	2.69721e-16	1.42694e-14	JKAMP	51528
ENSG00000050165	241.38	4.09957	5.5761	0.035031	0.0969097	DKK3	27122
ENSG00000050327	0.0349049	-0.0207798	1.93831	0.973482	NA	ARHGEF5	7984
ENSG00000050344	49.5052	-0.207242	1.98265	0.741664	0.947744	NFE2L3	9603
ENSG00000050393	255.361	-22.0435	3.50286	6.07889e-11	1.33346e-09	MCUR1	63933
ENSG00000050405	216.436	-9.1323	4.94814	0.00204338	0.00840747	LIMA1	51474
ENSG00000050426	377.879	0.116942	1.29977	0.767494	0.965663	LETMD1	25875
ENSG00000050438	7.994	-0.630306	2.16703	0.313482	0.522954	SLC4A8	9498
ENSG00000050555	0.219569	-0.020774	1.93831	0.973489	NA	LAMC3	10319
ENSG00000050628	0.0530888	0.158415	1.9855	0.802802	NA	PTGER3	5733
ENSG00000050730	527.246	-24.2156	2.90602	1.96367e-17	1.27285e-15	TNIP3	79931
ENSG00000050748	63.5318	-12.5099	6.16041	0.00122514	0.00539303	MAPK9	5601
ENSG00000050767	8.9037	-0.0240791	1.93865	0.969277	0.987502	COL23A1	91522
ENSG00000050820	0.273958	0.246466	2.05032	0.703509	NA	BCAR1	9564
ENSG00000051009	56.2879	0.494142	2.33363	0.487326	0.717404	FAM160A2	84067
ENSG00000051108	9172.8	0.0558905	0.432559	0.557721	0.787597	HERPUD1	9709
ENSG00000051128	0.0424096	0.0797021	1.95192	0.899016	NA	HOMER3	9454
ENSG00000051180	3.77318	-0.917679	2.92841	0.289442	0.493083	RAD51	5888
ENSG00000051341	77.9708	0.109201	1.89033	0.8569	0.987502	POLQ	10721
ENSG00000051382	90.0964	-5.52004	4.50049	0.00807363	0.0276612	PIK3CB	5291
ENSG00000051523	784.225	-0.296731	0.946216	0.161607	0.329814	CYBA	1535
ENSG00000051596	64.0242	-0.128912	0.844701	0.559946	0.789754	THOC3	84321
ENSG00000051620	167.493	-0.286485	1.31249	0.425971	0.651277	HEBP2	23593
ENSG00000051825	180.458	-2.36624	3.89015	0.0586725	0.148018	MPHOSPH9	10198
ENSG00000052126	36.8519	0.169158	1.52266	0.718614	0.93005	PLEKHA5	54477
ENSG00000052344	0.0970692	0.17929	1.99881	0.778377	NA	PRSS8	5652
ENSG00000052723	418.088	0.0705952	0.699078	0.701157	0.915289	SIKE1	80143
ENSG00000052749	215.318	-0.28778	1.1818	0.34519	0.560515	RRP12	23223
ENSG00000052795	20.6522	23.7189	4.37586	1.08718e-08	1.60292e-07	FNIP2	57600
ENSG00000052802	1051.65	-0.0866031	0.804917	0.69179	0.908124	MSMO1	6307
ENSG00000052841	2308.05	-0.0236342	0.673939	0.897419	0.987502	TTC17	55761
ENSG00000052850	0.282568	0.0822757	1.95219	0.895769	NA	ALX4	60529
ENSG00000053108	1.13862	-0.0207643	1.9383	0.973502	NA	FSTL4	23105
ENSG00000053254	253.392	-9.31137	2.53182	4.63117e-05	0.000303059	FOXN3	1112
ENSG00000053371	56.6179	-21.7477	6.11705	2.99957e-05	0.000207319	AKR7A2	8574
ENSG00000053372	153.963	-24.7294	4.41838	4.1344e-09	6.65481e-08	MRTO4	51154
ENSG00000053501	123.26	-0.964277	2.43474	0.163063	0.332126	USE1	55850
ENSG00000053524	13.4664	0.0930902	0.952708	0.731724	0.939548	MCF2L2	23101
ENSG00000053702	6.6675	-0.0207783	1.93831	0.973484	0.987502	NRIP2	83714
ENSG00000053747	1.28221	0.450368	2.27957	0.519401	NA	LAMA3	3909
ENSG00000053770	589.724	0.0458254	0.847238	0.849315	0.987502	AP5M1	55745
ENSG00000053900	575.128	0.0164781	0.958825	0.953545	0.987502	ANAPC4	29945
ENSG00000053918	0.331529	0.238465	2.04165	0.711827	NA	KCNQ1	3784
ENSG00000054116	399.118	-28.9829	3.00435	1.12289e-22	2.04537e-20	TRAPPC3	27095
ENSG00000054118	2182.85	-2.56119	2.45252	0.00974607	0.0326229	THRAP3	9967
ENSG00000054148	136.619	-10.5935	1.80799	1.27028e-09	2.25115e-08	PHPT1	29085
ENSG00000054179	0.0740742	-0.0207654	1.9383	0.9735	NA	ENTPD2	954
ENSG00000054219	108.239	-0.0781523	1.93211	0.899921	0.987502	LY75	4065
ENSG00000054267	5972.63	-0.0202298	0.20044	0.593796	0.820819	ARID4B	51742
ENSG00000054277	27.5213	-30.1607	5.65394	1.34019e-08	1.95195e-07	OPN3	23596
ENSG00000054282	154.624	-23.2334	3.74026	1.06405e-10	2.25503e-09	SDCCAG8	10806
ENSG00000054356	0.318596	0.182357	2.00005	0.774734	NA	PTPRN	5798
ENSG00000054392	0.0622995	-0.0207652	1.9383	0.9735	NA	HHAT	55733
ENSG00000054523	95.9925	0.0824025	0.942068	0.759949	0.960364	KIF1B	23095
ENSG00000054598	0.0603873	0.0797058	1.95192	0.899011	NA	FOXC1	2296
ENSG00000054611	67.6972	-1.04967	2.04741	0.0680846	0.167048	TBC1D22A	25771
ENSG00000054654	4459.06	-0.212167	0.753612	0.184603	0.361962	SYNE2	23224
ENSG00000054690	0.124764	-0.0207731	1.93831	0.97349	NA	PLEKHH1	57475
ENSG00000054793	3.16352	0.476515	2.31427	0.500498	0.731259	ATP9A	10079
ENSG00000054938	1.57672	0.164411	1.99076	0.795904	NA	CHRDL2	25884
ENSG00000054965	60.0956	-0.908261	2.35323	0.171761	0.344145	FAM168A	23201
ENSG00000054967	89.3365	0.0273743	1.23797	0.942821	0.987502	RELT	84957
ENSG00000054983	36.2689	-10.1661	7.7656	0.00559964	0.02016	GALC	2581
ENSG00000055044	9084.74	-0.0332455	0.23399	0.437954	0.66372	NOP58	51602
ENSG00000055070	371.004	-0.0706237	0.7114	0.707731	0.921068	SZRD1	26099
ENSG00000055118	0.0311498	-0.0207672	1.9383	0.973498	NA	KCNH2	3757
ENSG00000055130	547.095	-11.3283	2.34465	3.1578e-07	3.46876e-06	CUL1	8454
ENSG00000055147	214.276	-33.4271	5.34601	4.73936e-11	1.05246e-09	FAM114A2	10827
ENSG00000055163	712.549	-13.5961	3.14314	2.37781e-06	2.17802e-05	CYFIP2	26999
ENSG00000055208	1078.81	-0.103013	0.871072	0.666284	0.886531	TAB2	23118
ENSG00000055211	346.806	-10.5021	3.08497	8.37776e-05	0.00050975	GINM1	116254
ENSG00000055332	1868.55	-12.9746	2.5308	5.17004e-08	6.72666e-07	EIF2AK2	5610
ENSG00000055483	365.965	-0.0483063	0.894972	0.851395	0.987502	USP36	57602
ENSG00000055609	994.667	-2.066	2.14558	0.0109311	0.036039	KMT2C	58508
ENSG00000055732	0.30066	0.121247	1.96472	0.847406	NA	MCOLN3	55283
ENSG00000055813	0.0271268	-0.020769	1.9383	0.973496	NA	CCDC85A	114800
ENSG00000055917	1739.65	-0.0644866	0.682815	0.719621	0.930192	PUM2	23369
ENSG00000055950	190.795	-6.87517	3.75766	0.00227044	0.00919809	MRPL43	84545
ENSG00000055955	4.14687	-0.0207948	1.93831	0.973463	0.987502	ITIH4	3700
ENSG00000055957	0.339347	0.256429	1.51939	0.569903	NA	ITIH1	3697
ENSG00000056050	198.288	-27.967	4.33445	2.16232e-11	5.15162e-10	HPF1	54969
ENSG00000056097	968.678	-0.216523	1.24861	0.541406	0.77053	ZFR	51663
ENSG00000056277	104.805	-1.63624	3.83661	0.152321	0.316748	ZNF280C	55609
ENSG00000056291	0.456197	-0.0207597	1.9383	0.973507	NA	NPFFR2	10886
ENSG00000056487	0.207646	-0.0938174	1.94685	0.880804	NA	PHF21B	112885
ENSG00000056558	742.289	1.39124	2.61193	0.072359	0.175471	TRAF1	7185
ENSG00000056586	152.884	-6.49583	5.17015	0.00742786	0.0258243	RC3H2	54542
ENSG00000056736	0.0695363	0.079704	1.95192	0.899013	NA	IL17RB	55540
ENSG00000056972	6.94489	0.174568	1.9936	0.783622	0.976814	TRAF3IP2	10758
ENSG00000056998	0.0949584	0.0797023	1.95192	0.899015	NA	GYG2	8908
ENSG00000057252	569.377	-12.5576	2.54125	1.45113e-07	1.6922e-06	SOAT1	6646
ENSG00000057294	0.242733	-0.0207565	1.9383	0.973512	NA	PKP2	5318
ENSG00000057468	11.3055	1.57928	3.76343	0.158263	0.325244	MSH4	4438
ENSG00000057608	1610.47	-0.3673	1.23699	0.230241	0.421791	GDI2	2665
ENSG00000057657	7780.34	-4.90007	2.0559	0.000783956	0.00367105	PRDM1	639
ENSG00000057663	509.012	-12.8765	2.54815	7.73548e-08	9.62088e-07	ATG5	9474
ENSG00000057704	11.8301	-2.72436	2.51477	0.00898221	0.0303698	TMCC3	57458
ENSG00000057757	579.142	0.341728	1.46153	0.399415	0.621025	PITHD1	57095
ENSG00000057935	1.61208	-0.0698168	1.92914	0.910454	NA	MTA3	57504
ENSG00000058056	60.7723	0.496619	2.34603	0.487624	0.717769	USP13	8975
ENSG00000058063	540.874	-0.413924	1.54115	0.32323	0.534569	ATP11B	23200
ENSG00000058085	12.4708	0.0801564	1.95197	0.898443	0.987502	LAMC2	3918
ENSG00000058091	165.871	19.4043	6.44379	0.000128075	0.000734847	CDK14	5218
ENSG00000058262	1985.03	-0.013692	0.609936	0.932865	0.987502	SEC61A1	29927
ENSG00000058272	1829.56	-0.219052	0.946521	0.341318	0.556198	PPP1R12A	4659
ENSG00000058335	0.254355	0.157975	1.98661	0.803464	NA	RASGRF1	5923
ENSG00000058404	0.253392	0.160796	1.959	0.797003	NA	CAMK2B	816
ENSG00000058453	75.2637	-1.09631	2.4801	0.121478	0.266514	CROCC	9696
ENSG00000058600	1600.45	-11.3522	2.3517	3.21101e-07	3.51647e-06	POLR3E	55718
ENSG00000058668	1208.03	-0.202734	0.851844	0.305312	0.513672	ATP2B4	493
ENSG00000058673	1.15161	0.174547	1.99605	0.783926	NA	ZC3H11A	9877
ENSG00000058729	442.507	-2.36919	3.76177	0.0526681	0.135848	RIOK2	55781
ENSG00000058799	156.04	-23.2583	5.55871	3.57998e-06	3.14121e-05	YIPF1	54432
ENSG00000058804	250.293	1.0897	2.94487	0.205766	0.390425	NDC1	55706
ENSG00000058866	1.40338	0.088974	1.95318	0.887341	NA	DGKG	1608
ENSG00000059122	41.1132	-7.00978	4.67808	0.00432948	0.0162116	FLYWCH1	84256
ENSG00000059145	62.44	-3.4698	5.31275	0.0490033	0.127885	UNKL	64718
ENSG00000059377	8.95642	0.139177	1.96433	0.8248	0.987502	TBXAS1	6916
ENSG00000059378	633.671	-4.86689	4.53354	0.0119392	0.0388612	PARP12	64761
ENSG00000059573	351.349	-2.35064	3.81352	0.0562188	0.142931	ALDH18A1	5832
ENSG00000059588	175.334	-2.6571	3.89205	0.0422266	0.113509	TARBP1	6894
ENSG00000059691	131.332	9.28486	4.88101	0.00182741	0.00764654	GATB	5188
ENSG00000059728	443.299	-0.0123276	0.517992	0.925873	0.987502	MXD1	4084
ENSG00000059758	560.297	-1.09121	2.18065	0.0770932	0.184957	CDK17	5128
ENSG00000059769	102.326	-3.58683	5.32105	0.044884	0.119122	DNAJC25	548645
ENSG00000059804	4574.99	-0.0222925	0.461726	0.844268	0.987502	SLC2A3	6515
ENSG00000059915	3.95291	-0.194147	1.01852	0.469473	0.698091	PSD	5662
ENSG00000060069	87.5931	2.02152	3.36505	0.0580232	0.146663	CTDP1	9150
ENSG00000060138	856.058	-0.114961	0.82504	0.598029	0.824611	YBX3	8531
ENSG00000060140	19.0982	-2.24649	4.4637	0.100237	0.228989	STYK1	55359
ENSG00000060237	621.568	-1.16565	2.44123	0.0960871	0.221408	WNK1	65125
ENSG00000060303	0.0848194	0.079704	1.95192	0.899013	NA	NA	NA
ENSG00000060339	727.558	-4.53794	3.11134	0.00447248	0.0166475	CCAR1	55749
ENSG00000060491	28.2757	-25.7837	3.60831	2.04347e-13	6.85444e-12	OGFR	11054
ENSG00000060558	49.5948	-6.58876	7.03542	0.0165498	0.051348	GNA15	2769
ENSG00000060566	27.8332	-8.60793	7.56276	0.00890718	0.0301587	CREB3L3	84699
ENSG00000060642	270.089	0.95001	2.66815	0.219324	0.407498	PIGV	55650
ENSG00000060656	0.266336	-0.0207607	1.9383	0.973506	NA	PTPRU	10076
ENSG00000060688	1381.44	-11.8719	2.90902	8.1554e-06	6.52341e-05	SNRNP40	9410
ENSG00000060709	0.238127	0.166285	1.99168	0.793679	NA	RIMBP2	23504
ENSG00000060718	0.100502	-0.0207704	1.9383	0.973494	NA	COL11A1	1301
ENSG00000060762	714.217	-0.241084	1.10716	0.404113	0.626301	MPC1	51660
ENSG00000060971	279.717	-10.5952	2.34337	1.60634e-06	1.52174e-05	ACAA1	30
ENSG00000060982	541.403	-0.409943	1.94724	0.482159	0.711545	BCAT1	586
ENSG00000061273	157.26	-2.62602	3.5024	0.0310749	0.0878177	HDAC7	51564
ENSG00000061337	9.84009	-4.98857	6.41065	0.0290154	0.0828106	LZTS1	11178
ENSG00000061455	0.541288	-0.208056	1.98521	0.741001	NA	PRDM6	93166
ENSG00000061492	0.0461288	-0.0207672	1.9383	0.973498	NA	WNT8A	7478
ENSG00000061656	30.6158	-25.885	5.71166	8.14391e-07	8.09329e-06	SPAG4	6676
ENSG00000061676	12.7579	-6.93697	7.13044	0.0147184	0.0463756	NCKAP1	10787
ENSG00000061794	249.17	-22.4905	4.49559	9.35768e-08	1.1431e-06	MRPS35	60488
ENSG00000061936	303.86	-5.30841	4.08777	0.00676749	0.0237349	SFSWAP	6433
ENSG00000061938	49.5177	-0.602153	1.74895	0.196754	0.37811	TNK2	10188
ENSG00000061987	593.016	-0.230662	1.11922	0.438083	0.66372	MON2	23041
ENSG00000062038	0.210197	-0.12223	1.97124	0.846699	NA	CDH3	1001
ENSG00000062096	0.0461288	-0.0207672	1.9383	0.973498	NA	ARSF	416
ENSG00000062194	2006.83	-0.142401	0.81752	0.488957	0.718848	GPBP1	65056
ENSG00000062282	0.530723	-0.238186	1.61044	0.626902	NA	DGAT2	84649
ENSG00000062485	587.385	-0.0728986	0.751347	0.718491	0.93005	CS	1431
ENSG00000062524	2.12323	0.0934034	1.95407	0.881788	0.987502	LTK	4058
ENSG00000062582	27.8905	-0.511958	1.46736	0.168151	0.339129	MRPS24	64951
ENSG00000062598	1727.58	0.157979	0.850067	0.45837	0.685579	ELMO2	63916
ENSG00000062650	1999.45	0.0540507	0.617371	0.734061	0.94154	WAPL	23063
ENSG00000062716	4965.21	-0.137601	0.569466	0.229259	0.420589	VMP1	81671
ENSG00000062725	411.572	0.124358	0.99622	0.657779	0.878984	APPBP2	10513
ENSG00000062822	1.58355	0.300383	2.10179	0.648314	NA	POLD1	5424
ENSG00000063015	0.53664	0.392741	2.20619	0.564651	NA	SEZ6	124925
ENSG00000063046	2937.14	-0.0468217	0.299604	0.408458	0.631673	EIF4B	1975
ENSG00000063127	6.64002	-0.450583	2.22684	0.50757	0.738893	SLC6A16	28968
ENSG00000063169	13.509	-28.944	5.64021	4.19319e-08	5.56129e-07	BICRA	29998
ENSG00000063176	8.0579	-3.15788	4.00397	0.0281814	0.0807348	SPHK2	56848
ENSG00000063177	2331.3	-0.0838764	0.498009	0.434256	0.660425	RPL18	6141
ENSG00000063180	13.7516	-0.913792	2.95095	0.295933	0.50141	CA11	770
ENSG00000063241	12.9051	-1.31391	3.44649	0.196895	0.37833	ISOC2	79763
ENSG00000063244	58.8439	-20.865	2.99545	6.27657e-13	1.93404e-11	U2AF2	11338
ENSG00000063245	8.33792	-0.0592676	0.82172	0.79682	0.986514	EPN1	29924
ENSG00000063322	216.467	-10.2693	3.56415	0.000279095	0.00146789	MED29	55588
ENSG00000063438	33.8108	-27.8217	5.69731	1.51928e-07	1.76737e-06	AHRR	57491
ENSG00000063515	0.0678318	-0.0207708	1.9383	0.973493	NA	GSC2	2928
ENSG00000063587	230.502	-0.00982744	1.60951	0.984713	0.991991	ZNF275	10838
ENSG00000063601	35.2085	-2.39216	3.82093	0.0538065	0.138313	MTMR1	8776
ENSG00000063660	0.556384	-0.157493	1.55709	0.744758	NA	GPC1	2817
ENSG00000063761	0.467246	-0.0207553	1.9383	0.973513	NA	ADCK1	57143
ENSG00000063854	220.811	-1.06709	2.36195	0.110816	0.247858	HAGH	3029
ENSG00000063978	819.464	-8.45073	2.2194	3.53829e-05	0.000240057	RNF4	6047
ENSG00000064012	1596.61	-0.082648	0.557256	0.521596	0.752156	CASP8	841
ENSG00000064042	0.387985	0.0796964	1.95192	0.899023	NA	LIMCH1	22998
ENSG00000064102	106.945	-21.388	5.37919	7.90542e-06	6.34462e-05	INTS13	55726
ENSG00000064115	148.566	-0.965798	2.59669	0.196344	0.377675	TM7SF3	51768
ENSG00000064195	0.0715538	0.170075	1.99314	0.789139	NA	DLX3	1747
ENSG00000064199	20.3647	-0.370751	2.1698	0.581341	0.809704	SPA17	53340
ENSG00000064201	0.0819938	-0.02077	1.9383	0.973494	NA	TSPAN32	10077
ENSG00000064205	0.170134	0.263901	2.06481	0.68496	NA	WISP2	8839
ENSG00000064225	0.0565718	-0.020769	1.9383	0.973496	NA	ST3GAL6	10402
ENSG00000064270	11.2848	1.60055	3.82069	0.159062	0.326287	ATP2C2	9914
ENSG00000064300	0.0461288	-0.0207672	1.9383	0.973498	NA	NGFR	4804
ENSG00000064309	0.242009	-0.264123	2.07017	0.685549	NA	CDON	50937
ENSG00000064313	511.215	-0.836441	1.94736	0.112774	0.251211	TAF2	6873
ENSG00000064393	290.598	-9.04516	2.77993	0.000140134	0.00079554	HIPK2	28996
ENSG00000064419	157.056	13.5144	4.1869	9.89221e-05	0.000588219	TNPO3	23534
ENSG00000064490	100.48	-1.94979	3.40453	0.0669181	0.164593	RFXANK	8625
ENSG00000064545	94.8368	-0.883028	2.86044	0.296658	0.502402	TMEM161A	54929
ENSG00000064547	29.4199	-7.86705	3.75679	0.001372	0.00596286	LPAR2	9170
ENSG00000064601	156.427	-0.66125	1.8067	0.17033	0.342046	CTSA	5476
ENSG00000064607	129.164	-1.12147	2.80688	0.168718	0.339941	SUGP2	10147
ENSG00000064651	1866.29	-0.281636	1.08936	0.294351	0.499731	SLC12A2	6558
ENSG00000064652	28.4319	-1.36208	3.48355	0.186002	0.363911	SNX24	28966
ENSG00000064666	181.384	-22.5835	4.55521	1.17238e-07	1.40121e-06	CNN2	1265
ENSG00000064687	40.4798	-1.04954	2.92256	0.219802	0.408067	ABCA7	10347
ENSG00000064692	0.0932537	0.0796995	1.95192	0.899019	NA	SNCAIP	9627
ENSG00000064703	204.604	-6.50458	3.85847	0.00299542	0.0117035	DDX20	11218
ENSG00000064726	254.815	-8.54129	3.68336	0.000894574	0.00411802	BTBD1	53339
ENSG00000064763	10.6044	8.6785	7.58615	0.0087537	0.0296949	FAR2	55711
ENSG00000064787	0.647504	-0.0207723	1.93831	0.973491	NA	BCAS1	8537
ENSG00000064886	0.0292376	0.0797021	1.95192	0.899016	NA	CHI3L2	1117
ENSG00000064932	46.618	-4.53259	3.65684	0.00757135	0.026256	SBNO2	22904
ENSG00000064933	104.178	-2.57392	4.10313	0.0543675	0.139357	PMS1	5378
ENSG00000064961	151.19	-30.066	4.26119	3.08784e-13	9.98519e-12	HMG20B	10362
ENSG00000064995	255.112	-8.27785	2.89413	0.000336045	0.00173384	TAF11	6882
ENSG00000064999	18.1716	9.92491	7.71686	0.00595858	0.0212448	ANKS1A	23294
ENSG00000065000	88.8315	-3.48073	3.47512	0.0135816	0.0433538	AP3D1	8943
ENSG00000065029	44.4782	-2.18857	3.86254	0.0715655	0.173957	ZNF76	7629
ENSG00000065054	0.0238513	0.0773378	1.95042	0.901933	NA	SLC9A3R2	9351
ENSG00000065057	33.5273	-0.0208522	1.93831	0.973389	0.987502	NTHL1	4913
ENSG00000065060	39.1829	-4.30222	4.10121	0.0125806	0.0405907	UHRF1BP1	54887
ENSG00000065135	1714.33	-11.4625	2.14115	1.96405e-08	2.78451e-07	GNAI3	2773
ENSG00000065150	455.438	-0.629196	2.08941	0.290537	0.494481	IPO5	3843
ENSG00000065154	1925.44	1.63311	1.98485	0.0159009	0.0496236	OAT	4942
ENSG00000065183	421.368	-5.57365	4.62873	0.00853048	0.0290198	WDR3	10885
ENSG00000065243	243.151	0.0105899	0.456382	0.925376	0.987502	PKN2	5586
ENSG00000065268	131.396	-29.7208	3.52749	7.21367e-18	5.03906e-16	WDR18	57418
ENSG00000065308	6.20106	0.176302	1.7138	0.743015	0.94846	TRAM2	9697
ENSG00000065320	0.139479	0.24509	2.04732	0.704706	NA	NTN1	9423
ENSG00000065325	0.0292376	0.0797021	1.95192	0.899016	NA	GLP2R	9340
ENSG00000065328	72.1946	0.153552	1.98353	0.808657	0.987502	MCM10	55388
ENSG00000065357	388.741	0.0562419	1.31206	0.889961	0.987502	DGKA	1606
ENSG00000065361	65.1541	-4.34594	5.09071	0.0231286	0.0683316	ERBB3	2065
ENSG00000065413	1454.72	-0.563563	1.66241	0.198516	0.380734	ANKRD44	91526
ENSG00000065427	797.959	-1.81411	2.70768	0.0373035	0.102208	KARS	3735
ENSG00000065457	108.636	-0.114152	1.10976	0.725986	0.935017	ADAT1	23536
ENSG00000065485	19.4822	0.0797137	1.95193	0.899001	0.987502	PDIA5	10954
ENSG00000065491	12.9814	-0.700931	2.19434	0.261885	0.460082	TBC1D22B	55633
ENSG00000065518	797.418	-0.0725629	0.423053	0.39837	0.620034	NDUFB4	4710
ENSG00000065526	445.39	0.28985	1.18518	0.342934	0.557797	SPEN	23013
ENSG00000065534	4.90349	0.0812164	1.67334	0.878784	0.987502	MYLK	4638
ENSG00000065548	1180.28	0.0245649	0.469537	0.831756	0.987502	ZC3H15	55854
ENSG00000065559	173.409	-0.0964508	1.05958	0.755973	0.957525	MAP2K4	6416
ENSG00000065600	42.1418	-0.958727	2.75485	0.232578	0.425099	TMEM206	55248
ENSG00000065609	0.0311498	-0.0207672	1.9383	0.973498	NA	SNAP91	9892
ENSG00000065613	509.19	-3.94527	4.00902	0.0150136	0.0471715	SLK	9748
ENSG00000065615	217.404	-7.28073	4.14873	0.00259513	0.0103075	CYB5R4	51167
ENSG00000065618	0.35623	0.174752	1.89727	0.771791	NA	COL17A1	1308
ENSG00000065621	14.4467	0.0176288	0.872827	0.944346	0.987502	GSTO2	119391
ENSG00000065665	484.547	-0.0128651	0.834448	0.957124	0.987502	SEC61A2	55176
ENSG00000065675	302.593	-2.70064	3.68608	0.0338922	0.0944485	PRKCQ	5588
ENSG00000065717	0.106065	0.079697	1.95192	0.899022	NA	TLE2	7089
ENSG00000065802	199.288	-7.52194	3.64326	0.00146119	0.00629538	ASB1	51665
ENSG00000065809	2271.42	-3.86814	2.53902	0.00355921	0.0136252	FAM107B	83641
ENSG00000065833	0.108428	-0.020762	1.9383	0.973504	NA	ME1	4199
ENSG00000065882	234.572	-0.167207	1.603	0.737594	0.944179	TBC1D1	23216
ENSG00000065883	378.654	0.0957507	0.838809	0.675443	0.894499	CDK13	8621
ENSG00000065911	1851.77	-9.88253	3.15254	0.000169006	0.000935742	MTHFD2	10797
ENSG00000065923	9.12814	-0.352971	1.86682	0.531554	0.762128	SLC9A7	84679
ENSG00000065970	37.1582	-19.882	5.1119	1.08633e-05	8.40951e-05	FOXJ2	55810
ENSG00000065978	5641.5	0.308433	0.766216	0.0608639	0.152584	YBX1	4904
ENSG00000065989	75.7919	-3.5884	5.36976	0.0459336	0.121326	PDE4A	5141
ENSG00000066027	424.089	-4.32787	3.53306	0.00774284	0.0267193	PPP2R5A	5525
ENSG00000066032	0.10867	0.247657	2.04978	0.701999	NA	CTNNA2	1496
ENSG00000066044	848.99	-10.548	2.03009	5.64031e-08	7.27277e-07	ELAVL1	1994
ENSG00000066056	21.3875	23.6776	5.92585	7.06228e-06	5.74938e-05	TIE1	7075
ENSG00000066084	47.8845	-6.9514	4.64807	0.00436138	0.0163014	DIP2B	57609
ENSG00000066117	37.8889	0.0238216	1.13412	0.944923	0.987502	SMARCD1	6602
ENSG00000066135	0.512187	-0.0938956	1.82367	0.872208	NA	KDM4A	9682
ENSG00000066136	400.868	-0.19871	1.04501	0.474215	0.703429	NFYC	4802
ENSG00000066185	0.163047	0.168492	1.9927	0.791052	NA	ZMYND12	84217
ENSG00000066230	0.776948	-0.0207719	1.93831	0.973492	NA	SLC9A3	6550
ENSG00000066248	0.120149	0.07971	1.95193	0.899006	NA	NGEF	25791
ENSG00000066279	283.941	-19.4239	6.5001	0.000134722	0.000768696	ASPM	259266
ENSG00000066294	277.98	-20.8586	3.15877	7.50122e-12	1.92411e-10	CD84	8832
ENSG00000066322	634.017	-12.6325	2.27473	5.11614e-09	8.09024e-08	ELOVL1	64834
ENSG00000066336	0.0753664	0.0797058	1.95192	0.899011	NA	SPI1	6688
ENSG00000066379	266.128	-0.322026	1.23178	0.307198	0.515395	ZNRD1	30834
ENSG00000066382	0.0311498	-0.0207672	1.9383	0.973498	NA	MPPED2	744
ENSG00000066405	0.0320993	-0.0207672	1.9383	0.973498	NA	CLDN18	51208
ENSG00000066422	272.741	0.299303	1.35208	0.421599	0.646574	ZBTB11	27107
ENSG00000066427	215.593	-4.25508	4.61661	0.0185404	0.0565126	ATXN3	4287
ENSG00000066455	338.94	-0.806774	2.30176	0.21647	0.403603	GOLGA5	9950
ENSG00000066468	19.5675	0.0753086	1.94912	0.90444	0.987502	FGFR2	2263
ENSG00000066557	663.511	0.414143	1.58806	0.344856	0.560163	LRRC40	55631
ENSG00000066583	444.145	-0.229984	1.48673	0.604972	0.830789	ISOC1	51015
ENSG00000066629	0.150874	-0.0207707	1.9383	0.973493	NA	EML1	2009
ENSG00000066651	219.957	-17.1826	4.88497	3.75432e-05	0.000252216	TRMT11	60487
ENSG00000066654	2920.32	0.0383831	0.640957	0.821649	0.987502	THUMPD1	55623
ENSG00000066697	43.8735	-23.3329	4.14998	3.53603e-09	5.79538e-08	MSANTD3	91283
ENSG00000066735	0.220222	-0.0207772	1.93831	0.973485	NA	KIF26A	26153
ENSG00000066739	299.886	-5.77365	4.04026	0.00506743	0.0185077	ATG2B	55102
ENSG00000066777	607.554	-0.170491	0.943529	0.488528	0.718365	ARFGEF1	10565
ENSG00000066813	0.0325061	-0.0207797	1.93831	0.973482	NA	ACSM2B	348158
ENSG00000066827	11.0029	0.0999846	1.95569	0.873566	0.987502	ZFAT	57623
ENSG00000066855	15.0056	-1.92164	3.80296	0.0979654	0.225087	MTFR1	9650
ENSG00000066923	18.2882	-0.769178	2.65564	0.328237	0.540688	STAG3	10734
ENSG00000066926	471.883	-3.33198	4.22147	0.0284705	0.0814331	FECH	2235
ENSG00000066933	182.552	-0.247573	1.3377	0.516511	0.747219	MYO9A	4649
ENSG00000067057	545.785	-0.160398	0.901922	0.49111	0.720982	PFKP	5214
ENSG00000067064	2633.22	0.0490479	0.406457	0.582104	0.810016	IDI1	3422
ENSG00000067066	2744.77	-0.42187	1.13778	0.113088	0.251746	SP100	6672
ENSG00000067082	1160.46	0.042471	0.431628	0.669285	0.889455	KLF6	1316
ENSG00000067141	0.322086	0.0797136	1.95193	0.899001	NA	NEO1	4756
ENSG00000067167	4869.44	-0.00557679	0.368593	0.948676	0.987502	TRAM1	23471
ENSG00000067177	4.00917	-1.0675	3.13045	0.24775	0.443809	PHKA1	5255
ENSG00000067182	100.79	-3.67275	4.13808	0.0202997	0.061086	TNFRSF1A	7132
ENSG00000067191	0.643779	-0.119161	1.91458	0.845919	NA	CACNB1	782
ENSG00000067208	245.467	-0.339385	1.29808	0.315249	0.525291	EVI5	7813
ENSG00000067221	0.522772	0.297756	2.09879	0.650844	NA	STOML1	9399
ENSG00000067225	5634.57	-0.145669	0.663239	0.313789	0.523406	PKM	5315
ENSG00000067248	699.081	-0.356136	1.08855	0.159971	0.327557	DHX29	54505
ENSG00000067334	3296.58	-0.000271905	0.334423	0.997176	0.998286	DNTTIP2	30836
ENSG00000067365	11.1598	-0.989773	2.84505	0.234328	0.427211	METTL22	79091
ENSG00000067369	877.953	-0.151641	0.732784	0.369333	0.586742	TP53BP1	7158
ENSG00000067445	38.7063	-14.4748	7.4558	0.0013133	0.00573026	TRO	7216
ENSG00000067533	4100.98	0.0859198	0.444278	0.330074	0.542463	RRP15	51018
ENSG00000067560	3572.13	-0.160682	0.726172	0.324646	0.536417	RHOA	387
ENSG00000067596	428.07	-2.58171	2.8575	0.0162809	0.0506556	DHX8	1659
ENSG00000067601	4.21139	-1.28326	3.40833	0.202288	0.38632	PMS2P4	5382
ENSG00000067606	29.8893	-1.72643	3.92362	0.14117	0.299181	PRKCZ	5590
ENSG00000067704	337.523	-9.09393	4.06931	0.00101151	0.00458158	IARS2	55699
ENSG00000067715	0.0349049	-0.0207798	1.93831	0.973482	NA	SYT1	6857
ENSG00000067798	0.122526	-0.0207673	1.9383	0.973498	NA	NAV3	89795
ENSG00000067829	298.738	-8.69265	3.48055	0.000644279	0.00308833	IDH3G	3421
ENSG00000067836	0.145532	0.196999	2.01097	0.758045	NA	ROGDI	79641
ENSG00000067840	0.0289509	-0.0207726	1.93831	0.973491	NA	PDZD4	57595
ENSG00000067842	0.305395	-0.0207556	1.9383	0.973513	NA	ATP2B3	492
ENSG00000067900	1245.44	0.131988	0.573511	0.259834	0.457876	ROCK1	6093
ENSG00000067955	1388.44	0.18359	0.928622	0.435549	0.661343	CBFB	865
ENSG00000067992	2182.01	-0.396125	1.18694	0.161925	0.330323	PDK3	5165
ENSG00000068001	8.65625	-0.162762	1.99035	0.797907	0.987434	HYAL2	8692
ENSG00000068024	50.5795	-0.239587	1.33705	0.532212	0.762726	HDAC4	9759
ENSG00000068028	123.276	-5.28612	3.73286	0.00515534	0.0187764	RASSF1	11186
ENSG00000068078	0.15506	-0.020768	1.9383	0.973497	NA	FGFR3	2261
ENSG00000068079	277.233	0.888303	2.35289	0.18188	0.358087	IFI35	3430
ENSG00000068097	111.738	-22.0278	3.98154	5.62534e-09	8.81794e-08	HEATR6	63897
ENSG00000068120	117.416	-22.5316	4.06526	5.41639e-09	8.51823e-08	COASY	80347
ENSG00000068137	0.218564	0.238693	2.04193	0.711595	NA	PLEKHH3	79990
ENSG00000068305	139.749	-0.880872	1.78879	0.0689121	0.168705	MEF2A	4205
ENSG00000068308	335.758	0.0776526	0.944476	0.774797	0.97145	OTUD5	55593
ENSG00000068323	107.357	-23.4229	5.87559	7.34439e-06	5.94409e-05	TFE3	7030
ENSG00000068354	288.447	-37.3238	3.69656	5.109e-25	1.70973e-22	TBC1D25	4943
ENSG00000068366	378.515	-6.03778	3.55609	0.00291688	0.0114246	ACSL4	2182
ENSG00000068383	0.0557787	-0.0207708	1.9383	0.973493	NA	INPP5A	3632
ENSG00000068394	138.746	-21.3366	6.12144	3.69232e-05	0.000248631	GPKOW	27238
ENSG00000068400	644.055	0.0106281	0.488596	0.931261	0.987502	GRIPAP1	56850
ENSG00000068438	388.693	-9.5564	3.56726	0.000437073	0.00218082	FTSJ1	24140
ENSG00000068489	0.420127	0.0672838	1.91529	0.913052	NA	PRR11	55771
ENSG00000068615	0.0454433	-0.0207726	1.93831	0.973491	NA	REEP1	65055
ENSG00000068650	15.0765	22.0619	6.00953	2.11838e-05	0.000153107	ATP11A	23250
ENSG00000068654	79.0413	-1.52634	2.47079	0.0445439	0.11846	POLR1A	25885
ENSG00000068697	1660.56	-0.268663	1.03056	0.279859	0.482064	LAPTM4A	9741
ENSG00000068724	29.3213	-3.28221	3.90352	0.023309	0.068761	TTC7A	57217
ENSG00000068745	1330.2	0.119769	0.878867	0.613581	0.838025	IP6K2	51447
ENSG00000068781	0.0375706	-0.122243	1.97125	0.846684	NA	STON1-GTF2A1L	286749
ENSG00000068784	24.6717	-0.020775	1.93831	0.973488	0.987502	SRBD1	55133
ENSG00000068796	351.528	-5.83627	4.49284	0.00679602	0.0238291	KIF2A	3796
ENSG00000068831	28.088	0.251015	1.99979	0.690035	0.90673	RASGRP2	10235
ENSG00000068878	1268.58	-0.0650302	0.662813	0.706026	0.919598	PSME4	23198
ENSG00000068885	57.9326	-0.063934	1.49558	0.892075	0.987502	IFT80	57560
ENSG00000068903	1260.1	-0.102178	0.789225	0.623856	0.847633	SIRT2	22933
ENSG00000068912	1625.8	0.0670378	0.7565	0.744129	0.949274	ERLEC1	27248
ENSG00000068971	20.7186	-4.47014	5.15274	0.0220812	0.0656906	PPP2R5B	5526
ENSG00000068976	4.40177	-0.0207746	1.93831	0.973488	0.987502	PYGM	5837
ENSG00000068985	0.465444	0.0828912	0.889513	0.740571	NA	PAGE1	8712
ENSG00000069011	0.0715509	-0.0207689	1.9383	0.973496	NA	PITX1	5307
ENSG00000069020	398.259	-1.93464	2.62163	0.0274223	0.078953	MAST4	375449
ENSG00000069188	0.175964	0.230255	2.03511	0.720785	NA	SDK2	54549
ENSG00000069206	0.0967236	0.179188	1.99875	0.778496	NA	ADAM7	8756
ENSG00000069248	195.121	1.16649	2.71475	0.137507	0.293798	NUP133	55746
ENSG00000069275	676.855	-7.03549	2.21748	0.000191901	0.00104799	NUCKS1	64710
ENSG00000069329	1468.24	-1.7694	2.60983	0.035096	0.0970467	VPS35	55737
ENSG00000069345	818.38	-0.00767804	0.575613	0.959575	0.987502	DNAJA2	10294
ENSG00000069399	77.1869	-33.1441	4.0858	7.01953e-17	4.13058e-15	BCL3	602
ENSG00000069424	152.937	-7.9644	3.13103	0.000613833	0.00295618	KCNAB2	8514
ENSG00000069493	16160	-3.07666	2.56289	0.00688365	0.024107	CLEC2D	29121
ENSG00000069509	173.785	0.426707	2.25235	0.538097	0.767491	FUNDC1	139341
ENSG00000069535	6.95228	0.218776	2.02675	0.733527	0.941025	MAOB	4129
ENSG00000069667	1278.25	-0.0871132	0.862007	0.715892	0.927829	RORA	6095
ENSG00000069702	388.247	-2.49422	3.30891	0.029798	0.0847417	TGFBR3	7049
ENSG00000069812	0.169054	0.0797001	1.95192	0.899018	NA	HES2	54626
ENSG00000069849	3245.5	-0.56913	1.44655	0.11599	0.256813	ATP1B3	483
ENSG00000069869	0.0757006	0.0797003	1.95192	0.899018	NA	NEDD4	4734
ENSG00000069943	134.25	-2.58043	4.39508	0.0660027	0.162912	PIGB	9488
ENSG00000069956	811.979	-0.417153	1.4135	0.254015	0.450899	MAPK6	5597
ENSG00000069966	222.483	-2.67167	3.34689	0.0254116	0.0740079	GNB5	10681
ENSG00000069974	3784.86	-1.97647	2.88568	0.0364454	0.10022	RAB27A	5873
ENSG00000069998	396.016	-27.4324	3.47169	6.27029e-16	3.18832e-14	HDHD5	27440
ENSG00000070010	1110.77	-5.72354	2.84434	0.00159792	0.00679694	UFD1	7353
ENSG00000070018	0.0764855	-0.0207654	1.9383	0.9735	NA	LRP6	4040
ENSG00000070019	0.063249	-0.0207644	1.9383	0.973501	NA	GUCY2C	2984
ENSG00000070047	41.0809	1.03236	2.32172	0.114861	0.254755	PHRF1	57661
ENSG00000070061	259.952	-25.8387	3.04547	5.41081e-18	3.89308e-16	ELP1	8518
ENSG00000070081	1022.14	-0.0497418	0.562167	0.724444	0.933867	NUCB2	4925
ENSG00000070087	5.98283	4.93007	6.3778	0.0296064	0.0842802	PFN2	5217
ENSG00000070159	0.300386	-0.120976	1.93015	0.844896	NA	PTPN3	5774
ENSG00000070182	0.509797	0.347966	2.15265	0.603351	NA	SPTB	6710
ENSG00000070190	14.3987	-19.9172	6.39219	9.88516e-05	0.000588042	DAPP1	27071
ENSG00000070193	0.184515	-0.0207604	1.9383	0.973507	NA	FGF10	2255
ENSG00000070214	109.108	14.9223	5.90005	0.000424185	0.00212307	SLC44A1	23446
ENSG00000070269	98.2449	-1.0823	2.64925	0.15589	0.321937	TMEM260	54916
ENSG00000070366	145.495	1.47939	3.2125	0.121161	0.26586	SMG6	23293
ENSG00000070367	274.885	-8.83164	4.08367	0.00116609	0.00517425	EXOC5	10640
ENSG00000070371	0.468378	0.319261	1.72428	0.536624	NA	CLTCL1	8218
ENSG00000070388	0.715917	0.0400346	1.92618	0.948574	NA	FGF22	27006
ENSG00000070404	0.0745088	0.0797058	1.95192	0.899011	NA	FSTL3	10272
ENSG00000070413	102.119	-3.62666	4.48081	0.0267644	0.0773529	DGCR2	9993
ENSG00000070423	176.665	-5.52509	3.57784	0.00393509	0.0148781	RNF126	55658
ENSG00000070444	19.2859	-1.25666	2.60904	0.0974712	0.224202	MNT	4335
ENSG00000070476	323.65	0.809225	2.29614	0.213459	0.40001	ZXDC	79364
ENSG00000070495	539.885	-4.54498	2.73714	0.00289521	0.0113521	JMJD6	23210
ENSG00000070501	600.464	0.0896155	0.971224	0.748094	0.952333	POLB	5423
ENSG00000070526	0.146192	-0.0207649	1.9383	0.973501	NA	ST6GALNAC1	55808
ENSG00000070540	109.478	11.6896	6.44308	0.00190976	0.00793573	WIPI1	55062
ENSG00000070601	0.025422	-0.0207726	1.93831	0.973491	NA	FRMPD1	22844
ENSG00000070610	127.02	9.79526	5.69524	0.0025057	0.0100158	GBA2	57704
ENSG00000070614	0.292886	-0.0207585	1.9383	0.973509	NA	NDST1	3340
ENSG00000070669	5.32989	-0.738282	2.54292	0.32501	0.536698	ASNS	440
ENSG00000070718	686.027	-6.58895	3.42442	0.00190858	0.00793313	AP3M2	10947
ENSG00000070729	0.154799	0.231483	2.03604	0.719434	NA	CNGB1	1258
ENSG00000070731	0.0461288	-0.0207672	1.9383	0.973498	NA	ST6GALNAC2	10610
ENSG00000070748	0.198158	0.089472	1.95328	0.886716	NA	CHAT	1103
ENSG00000070756	9950.67	0.266656	0.658338	0.0527793	0.136086	PABPC1	26986
ENSG00000070759	27.456	10.5478	7.70901	0.00484714	0.0178344	TESK2	10420
ENSG00000070761	406.921	-8.20584	5.44657	0.00408652	0.0153819	CFAP20	29105
ENSG00000070770	2548.7	-12.1084	2.11548	2.07665e-09	3.54064e-08	CSNK2A2	1459
ENSG00000070778	6.44337	-0.0207444	1.9383	0.973527	0.987502	PTPN21	11099
ENSG00000070785	58.8293	0.963787	2.29845	0.135199	0.289813	EIF2B3	8891
ENSG00000070808	0.656983	0.595934	2.47778	0.42517	NA	CAMK2A	815
ENSG00000070814	646.235	-0.155025	0.926527	0.526254	0.757128	TCOF1	6949
ENSG00000070831	176.867	0.0546265	0.773629	0.798387	0.987502	CDC42	998
ENSG00000070882	832.639	-0.135968	1.06581	0.655112	0.876692	OSBPL3	26031
ENSG00000070886	0.197663	0.0821201	1.95217	0.895965	NA	EPHA8	2046
ENSG00000070915	0.0992177	0.161272	1.98862	0.799575	NA	SLC12A3	6559
ENSG00000070950	95.1522	-6.51108	4.68617	0.00550965	0.0198707	RAD18	56852
ENSG00000070961	1528.03	0.00684066	0.468305	0.95338	0.987502	ATP2B1	490
ENSG00000070985	0.130948	0.155074	1.98573	0.806984	NA	TRPM5	29850
ENSG00000071051	82.3256	-19.854	4.46905	1.22438e-06	1.18205e-05	NCK2	8440
ENSG00000071054	199.275	-0.496507	1.61522	0.248914	0.444842	MAP4K4	9448
ENSG00000071073	624.949	-12.2211	3.15053	1.6298e-05	0.000120953	MGAT4A	11320
ENSG00000071082	1721.76	-0.033723	0.287347	0.55725	0.787009	RPL31	6160
ENSG00000071127	1626.09	-0.256789	1.04265	0.317842	0.528104	WDR1	9948
ENSG00000071189	389.113	0.974895	2.31613	0.134349	0.288334	SNX13	23161
ENSG00000071203	0.025422	-0.0207726	1.93831	0.973491	NA	MS4A12	54860
ENSG00000071205	80.9692	-18.7643	4.69915	7.52747e-06	6.07176e-05	ARHGAP10	79658
ENSG00000071242	5.9801	-0.122233	1.97124	0.846696	0.987502	RPS6KA2	6196
ENSG00000071243	3483.56	0.243376	0.916385	0.248609	0.444838	ING3	54556
ENSG00000071246	0.235693	0.076328	1.93882	0.902611	NA	VASH1	22846
ENSG00000071282	58.6455	2.62495	4.66169	0.07416	0.179084	LMCD1	29995
ENSG00000071462	2137.13	0.0462101	0.458118	0.665913	0.886283	BUD23	114049
ENSG00000071537	1888.2	-8.30059	1.53082	2.68544e-08	3.70503e-07	SEL1L	6400
ENSG00000071539	83.6735	18.1433	6.73525	0.000264998	0.00140196	TRIP13	9319
ENSG00000071553	903.27	-11.9723	2.36753	8.8159e-08	1.08707e-06	ATP6AP1	537
ENSG00000071564	121.84	-3.04468	4.51503	0.0449083	0.119165	TCF3	6929
ENSG00000071575	417.095	0.515055	1.65639	0.24562	0.441367	TRIB2	28951
ENSG00000071626	64.2309	-1.09847	2.17302	0.0745333	0.179774	DAZAP1	26528
ENSG00000071655	35.5471	-5.75458	4.78668	0.00856324	0.0291174	MBD3	53615
ENSG00000071794	216.754	-1.07947	2.56872	0.142513	0.30147	HLTF	6596
ENSG00000071859	341.231	0.0848853	1.03884	0.780546	0.975597	FAM50A	9130
ENSG00000071889	15.621	-0.575743	2.12346	0.351727	0.568181	FAM3A	60343
ENSG00000071894	173.644	1.06167	2.51788	0.139843	0.297376	CPSF1	29894
ENSG00000071909	0.0461288	-0.0207672	1.9383	0.973498	NA	MYO3B	140469
ENSG00000071967	28.3071	-3.08351	5.23217	0.065055	0.160987	CYBRD1	79901
ENSG00000071991	0.025422	-0.0207726	1.93831	0.973491	NA	CDH19	28513
ENSG00000071994	769.04	-25.7784	4.08781	5.96859e-11	1.31127e-09	PDCD2	5134
ENSG00000072041	0.0320993	-0.0207672	1.9383	0.973498	NA	SLC6A15	55117
ENSG00000072042	832.323	-0.281025	1.24176	0.397398	0.619026	RDH11	51109
ENSG00000072062	31.9032	-0.46529	1.60157	0.281019	0.483167	PRKACA	5566
ENSG00000072071	0.161517	0.160388	1.98703	0.800508	NA	ADGRL1	22859
ENSG00000072080	0.0772786	-0.0207639	1.9383	0.973502	NA	SPP2	6694
ENSG00000072110	18.3716	-4.2877	4.58427	0.0177682	0.05461	ACTN1	87
ENSG00000072121	90.2104	-6.47973	6.44545	0.0138309	0.0440131	ZFYVE26	23503
ENSG00000072133	0.063249	-0.0207644	1.9383	0.973501	NA	RPS6KA6	27330
ENSG00000072134	2.55795	0.19867	2.0116	0.756074	0.957569	EPN2	22905
ENSG00000072135	38.1247	0.0445868	1.30182	0.912031	0.987502	PTPN18	26469
ENSG00000072163	8.22285	20.3759	6.2901	7.23202e-05	0.000446073	LIMS2	55679
ENSG00000072182	0.408184	0.0796733	1.95191	0.899052	NA	ASIC4	55515
ENSG00000072195	0.335283	0.250043	2.05198	0.699477	NA	SPEG	10290
ENSG00000072201	10.9747	-1.13782	2.64532	0.135544	0.290422	LNX1	84708
ENSG00000072210	87.9428	-0.0205788	1.72465	0.970291	0.987502	ALDH3A2	224
ENSG00000072274	8452.72	-3.65852	1.92038	0.00156669	0.00668384	TFRC	7037
ENSG00000072310	60.6876	-0.446368	1.95428	0.440284	0.665979	SREBF1	6720
ENSG00000072315	2.75651	-0.0207548	1.9383	0.973514	0.987502	TRPC5	7224
ENSG00000072364	248.742	-0.185043	0.964395	0.458298	0.685579	AFF4	27125
ENSG00000072401	347.761	1.09489	2.59043	0.140838	0.298908	UBE2D1	7321
ENSG00000072415	222.85	29.4874	5.62961	2.34302e-08	3.27658e-07	MPP5	64398
ENSG00000072422	0.0238513	0.0773378	1.95042	0.901933	NA	RHOBTB1	9886
ENSG00000072501	990.415	-8.80189	2.56899	9.56377e-05	0.000570575	SMC1A	8243
ENSG00000072506	389.49	-24.9746	2.9239	3.34857e-18	2.52283e-16	HSD17B10	3028
ENSG00000072518	12.4282	-0.374069	1.6333	0.423584	0.648857	MARK2	2011
ENSG00000072571	14.682	-21.4129	6.21348	4.09843e-05	0.000272031	HMMR	3161
ENSG00000072609	540.5	-0.198533	0.972867	0.423749	0.649041	CHFR	55743
ENSG00000072682	316.382	24.0394	5.86504	4.83762e-06	4.14859e-05	P4HA2	8974
ENSG00000072736	225.587	-4.45513	4.47329	0.014805	0.046618	NFATC3	4775
ENSG00000072756	389.431	-12.7205	2.92439	2.38375e-06	2.18208e-05	TRNT1	51095
ENSG00000072778	1100.99	-4.61777	3.52678	0.00639384	0.0225896	ACADVL	37
ENSG00000072786	644.389	-0.15658	1.06043	0.597971	0.824609	STK10	6793
ENSG00000072803	370.524	-23.229	2.90599	3.11714e-16	1.63112e-14	FBXW11	23291
ENSG00000072818	262.125	0.119362	0.873537	0.611901	0.836944	ACAP1	9744
ENSG00000072832	7.12607	-15.071	7.29492	0.0010134	0.00458724	CRMP1	1400
ENSG00000072840	33.1482	-1.02089	2.65878	0.183059	0.359676	EVC	2121
ENSG00000072849	2535.02	-0.0364258	0.480793	0.755567	0.957264	DERL2	51009
ENSG00000072858	66.8935	-4.29776	4.8268	0.0205142	0.0616477	SIDT1	54847
ENSG00000072864	80.4059	-9.24796	3.40518	0.000416141	0.00208942	NDE1	54820
ENSG00000072952	0.346555	0.182288	2.0006	0.774884	NA	MRVI1	10335
ENSG00000072958	1031.31	-5.03401	2.94183	0.00272512	0.0107821	AP1M1	8907
ENSG00000073008	14.9099	-0.0207777	1.93831	0.973484	0.987502	PVR	5817
ENSG00000073050	5.02875	-0.7533	1.96807	0.158971	0.326251	XRCC1	7515
ENSG00000073060	21.9128	1.15548	3.2511	0.228295	0.419669	SCARB1	949
ENSG00000073067	0.0731246	0.13467	1.9738	0.831323	NA	CYP2W1	54905
ENSG00000073111	60.6825	6.43247	6.98344	0.0174199	0.0537305	MCM2	4171
ENSG00000073146	0.0424096	0.0797021	1.95192	0.899016	NA	MOV10L1	54456
ENSG00000073150	0.114474	-0.0207716	1.9383	0.973492	NA	PANX2	56666
ENSG00000073169	75.2941	18.2353	6.66619	0.000242473	0.00129277	SELENOO	83642
ENSG00000073282	4.53062	-0.0208307	1.93831	0.973417	0.987502	TP63	8626
ENSG00000073331	1.2371	0.0797234	1.95193	0.898989	NA	ALPK1	80216
ENSG00000073350	153.479	-0.0373224	1.88727	0.951024	0.987502	LLGL2	3993
ENSG00000073417	111.138	-3.15837	4.66865	0.0446033	0.118552	PDE8A	5151
ENSG00000073464	0.109894	-0.0207708	1.9383	0.973493	NA	CLCN4	1183
ENSG00000073536	71.0314	-1.74426	3.95929	0.1408	0.298908	NLE1	54475
ENSG00000073578	600.323	-1.9166	3.03565	0.0477379	0.125342	SDHA	6389
ENSG00000073584	271.702	-4.1667	2.77585	0.00390369	0.0147749	SMARCE1	6605
ENSG00000073605	56.4892	-0.0763737	1.90981	0.901006	0.987502	GSDMB	55876
ENSG00000073614	1383.56	0.00250376	0.512234	0.984758	0.991991	KDM5A	5927
ENSG00000073670	0.104652	0.0796983	1.95192	0.89902	NA	ADAM11	4185
ENSG00000073711	62.319	11.6674	7.64068	0.00331819	0.0128047	PPP2R3A	5523
ENSG00000073712	0.104709	0.086379	1.95275	0.890602	NA	FERMT2	10979
ENSG00000073734	0.0662609	0.173067	1.99575	0.785724	NA	ABCB11	8647
ENSG00000073737	0.0292376	0.0797021	1.95192	0.899016	NA	DHRS9	10170
ENSG00000073754	0.0424096	0.0797021	1.95192	0.899016	NA	CD5L	922
ENSG00000073756	0.0772786	-0.0207639	1.9383	0.973502	NA	PTGS2	5743
ENSG00000073792	0.433763	-0.028342	1.91953	0.963463	NA	IGF2BP2	10644
ENSG00000073803	251.11	26.6929	4.40207	2.62315e-10	5.25726e-09	MAP3K13	9175
ENSG00000073849	31.1987	-0.726859	2.22322	0.250288	0.446522	ST6GAL1	6480
ENSG00000073861	444.013	1.46733	2.86332	0.0855123	0.201329	TBX21	30009
ENSG00000073905	0.220819	-0.0207783	1.93831	0.973484	NA	NA	NA
ENSG00000073910	0.397271	-0.0207685	1.9383	0.973496	NA	FRY	10129
ENSG00000073921	102.444	-8.42711	2.5755	0.000142058	0.000804177	PICALM	8301
ENSG00000073969	397.447	-25.3203	3.72742	2.4377e-12	6.68163e-11	NSF	4905
ENSG00000074047	1.67304	0.407992	2.22533	0.55222	NA	GLI2	2736
ENSG00000074054	261.655	-10.0974	3.11837	0.00013107	0.000750237	CLASP1	23332
ENSG00000074071	325.141	-10.2981	3.2179	0.000140198	0.00079554	MRPS34	65993
ENSG00000074181	3.65537	0.114221	1.95976	0.855872	0.987502	NOTCH3	4854
ENSG00000074201	1732.13	-0.0262076	0.583632	0.863679	0.987502	CLNS1A	1207
ENSG00000074211	0.213725	0.0736665	1.93998	0.906066	NA	PPP2R2C	5522
ENSG00000074219	0.135859	0.0888967	1.95317	0.887439	NA	TEAD2	8463
ENSG00000074266	1671.61	0.106092	0.617046	0.455011	0.682113	EED	8726
ENSG00000074276	0.107241	-0.19563	2.01713	0.760491	NA	CDHR2	54825
ENSG00000074317	0.0794994	-0.0207708	1.9383	0.973493	NA	SNCB	6620
ENSG00000074319	1049	-1.35036	2.51002	0.0684191	0.167697	TSG101	7251
ENSG00000074356	605.623	-0.0340318	0.535997	0.801907	0.987502	NCBP3	55421
ENSG00000074370	57.8504	-8.69971	3.57609	0.000723859	0.00343139	ATP2A3	489
ENSG00000074410	4.07011	1.16534	3.25822	0.225308	0.415208	CA12	771
ENSG00000074416	1.59286	0.15892	1.54266	0.739702	NA	MGLL	11343
ENSG00000074527	0.102797	0.202545	2.01453	0.7517	NA	NTN4	59277
ENSG00000074582	228.507	0.271285	1.54708	0.554196	0.783618	BCS1L	617
ENSG00000074590	6.10931	-0.0207708	1.9383	0.973493	0.987502	NUAK1	9891
ENSG00000074603	222.945	0.528543	1.97459	0.352995	0.569461	DPP8	54878
ENSG00000074621	31.5763	-3.61532	4.27775	0.0234968	0.0692583	SLC24A1	9187
ENSG00000074657	40.7239	-0.717349	1.91722	0.166531	0.337233	ZNF532	55205
ENSG00000074695	515.975	0.0857851	0.841649	0.711756	0.92455	LMAN1	3998
ENSG00000074696	655.1	-0.282328	1.19481	0.365549	0.582724	HACD3	51495
ENSG00000074706	384.732	0.126851	1.02195	0.661702	0.882431	IPCEF1	26034
ENSG00000074755	143.266	-1.95701	2.98889	0.0425095	0.114062	ZZEF1	23140
ENSG00000074800	6185.52	-0.0998134	0.6231	0.49624	0.726365	ENO1	2023
ENSG00000074803	0.137758	0.0797109	1.95193	0.899005	NA	SLC12A1	6557
ENSG00000074842	327.019	-29.8695	2.84381	1.75361e-26	8.70153e-24	MYDGF	56005
ENSG00000074855	0.175706	0.147593	1.98152	0.815886	NA	ANO8	57719
ENSG00000074935	302.292	-22.6597	4.28679	2.19e-08	3.07754e-07	TUBE1	51175
ENSG00000074964	0.0735593	0.0797058	1.95192	0.899011	NA	ARHGEF10L	55160
ENSG00000074966	77.2357	-30.757	5.61493	5.90223e-09	9.22183e-08	TXK	7294
ENSG00000075035	0.182335	-0.0207615	1.9383	0.973505	NA	WSCD2	9671
ENSG00000075043	0.308107	0.249463	2.05115	0.700046	NA	KCNQ2	3785
ENSG00000075073	0.0678316	0.0797004	1.95192	0.899018	NA	TACR2	6865
ENSG00000075089	297.139	-0.752916	2.1273	0.204237	0.38847	ACTR6	64431
ENSG00000075131	51.5202	-21.199	6.18944	4.36935e-05	0.000288417	TIPIN	54962
ENSG00000075142	1076.95	-0.00888211	0.833898	0.970382	0.987502	SRI	6717
ENSG00000075151	320.165	-10.2698	2.32719	2.77504e-06	2.49893e-05	EIF4G3	8672
ENSG00000075188	75.0667	-25.9923	5.7189	7.66956e-07	7.68315e-06	NUP37	79023
ENSG00000075213	1.98025	-0.0207584	1.9383	0.973509	0.987502	SEMA3A	10371
ENSG00000075218	44.4736	0.205942	1.87918	0.728249	0.936841	GTSE1	51512
ENSG00000075223	0.0735593	0.0797058	1.95192	0.899011	NA	SEMA3C	10512
ENSG00000075234	51.3733	-0.120816	1.7224	0.8251	0.987502	TTC38	55020
ENSG00000075239	187.971	-2.12545	3.2701	0.045558	0.120511	ACAT1	38
ENSG00000075240	82.5853	-0.273327	1.32376	0.458249	0.685579	GRAMD4	23151
ENSG00000075275	46.832	25.2954	4.60103	7.12904e-09	1.09251e-07	CELSR1	9620
ENSG00000075290	0.0575213	-0.020769	1.9383	0.973496	NA	WNT8B	7479
ENSG00000075292	880.983	-9.20141	1.98914	1.32799e-06	1.27337e-05	ZNF638	27332
ENSG00000075303	44.3774	-6.63123	6.05224	0.0108874	0.035917	SLC25A40	55972
ENSG00000075336	477.939	0.00951188	1.12973	0.977918	0.9894	TIMM21	29090
ENSG00000075340	0.723137	0.254545	1.65928	0.614386	NA	ADD2	119
ENSG00000075388	0.139657	-0.0207623	1.9383	0.973504	NA	FGF4	2249
ENSG00000075391	0.404557	0.211773	2.02153	0.741345	NA	RASAL2	9462
ENSG00000075399	15.8653	-4.06425	4.92969	0.0255534	0.0743306	VPS9D1	9605
ENSG00000075407	156.069	-3.57081	4.00198	0.0198286	0.059944	ZNF37A	7587
ENSG00000075413	652.458	-0.0652727	0.841414	0.782314	0.976017	MARK3	4140
ENSG00000075415	2980.07	0.00915754	0.310726	0.89538	0.987502	SLC25A3	5250
ENSG00000075420	289.854	-0.136887	0.866248	0.546323	0.775152	FNDC3B	64778
ENSG00000075426	1668.68	0.0159333	0.365346	0.850794	0.987502	FOSL2	2355
ENSG00000075461	0.0922577	-0.0207641	1.9383	0.973502	NA	CACNG4	27092
ENSG00000075539	810.522	-0.00322858	0.654039	0.985501	0.991991	FRYL	285527
ENSG00000075568	68.9583	-5.30221	4.65829	0.0100759	0.0336174	TMEM131	23505
ENSG00000075618	0.0757006	0.0797003	1.95192	0.899018	NA	FSCN1	6624
ENSG00000075624	12285.6	-0.0329371	0.303868	0.59845	0.825112	ACTB	60
ENSG00000075643	0.170639	-0.0207802	1.93831	0.973481	NA	MOCOS	55034
ENSG00000075651	1.01429	0.0789875	1.77974	0.889687	NA	PLD1	5337
ENSG00000075673	0.121724	0.148964	1.97897	0.813928	NA	ATP12A	479
ENSG00000075702	41.6766	14.7664	4.01487	2.52978e-05	0.000178711	WDR62	284403
ENSG00000075711	210.431	-11.5814	3.02055	2.06993e-05	0.000149906	DLG1	1739
ENSG00000075785	1771.94	-13.7429	2.1248	1.51927e-11	3.71807e-10	RAB7A	7879
ENSG00000075790	240.721	-6.89482	4.46317	0.0039477	0.0149137	BCAP29	55973
ENSG00000075826	113.631	-1.60862	3.79557	0.154574	0.320139	SEC31B	25956
ENSG00000075856	347.516	-8.7626	2.4051	5.46602e-05	0.000349738	SART3	9733
ENSG00000075884	622.299	-0.085886	0.798333	0.691202	0.907849	ARHGAP15	55843
ENSG00000075886	12.9896	-0.665637	2.6034	0.394606	0.616412	TUBA3D	113457
ENSG00000075891	0.118676	0.0796989	1.95192	0.89902	NA	PAX2	5076
ENSG00000075914	279.211	-6.13817	3.52547	0.00268519	0.0106417	EXOSC7	23016
ENSG00000075945	287.931	-9.92156	4.37357	0.000909605	0.00417652	KIFAP3	22920
ENSG00000075975	160.751	-24.8366	3.41115	7.70925e-14	2.75276e-12	MKRN2	23609
ENSG00000076003	1074.59	-0.148583	1.08797	0.631465	0.855146	MCM6	4175
ENSG00000076043	560.851	-2.1921	2.87388	0.026535	0.0767451	REXO2	25996
ENSG00000076053	460.46	-26.8239	3.12419	2.1898e-18	1.73139e-16	RBM7	10179
ENSG00000076067	11.9568	26.6547	4.84961	6.96002e-09	1.07232e-07	RBMS2	5939
ENSG00000076108	77.6772	0.28175	1.18755	0.362132	0.579202	BAZ2A	11176
ENSG00000076201	40.6471	-1.51104	3.16779	0.109529	0.245674	PTPN23	25930
ENSG00000076242	176.125	-6.76014	4.95185	0.00577803	0.0206985	MLH1	4292
ENSG00000076248	278.093	-2.11995	3.4787	0.0564005	0.143317	UNG	7374
ENSG00000076258	45.8612	-22.6204	6.01896	1.59599e-05	0.000118689	FMO4	2329
ENSG00000076321	101.716	-38.8125	5.58235	2.1564e-13	7.19967e-12	KLHL20	27252
ENSG00000076344	0.0735593	0.0797058	1.95192	0.899011	NA	RGS11	8786
ENSG00000076351	7.85859	-1.08479	3.16021	0.244683	0.440068	SLC46A1	113235
ENSG00000076356	0.161927	-0.0207616	1.9383	0.973505	NA	PLXNA2	5362
ENSG00000076382	190.438	17.8348	6.59681	0.000263331	0.00139416	SPAG5	10615
ENSG00000076513	205.986	-7.09369	4.50982	0.00371404	0.0141464	ANKRD13A	88455
ENSG00000076554	241.651	-6.23891	4.83048	0.00688742	0.0241143	TPD52	7163
ENSG00000076555	22.1271	-1.47003	3.2587	0.128587	0.278711	ACACB	32
ENSG00000076604	215.946	-7.50298	3.48946	0.00125486	0.00550362	TRAF4	9618
ENSG00000076641	1405.64	-6.40185	3.98598	0.00350834	0.0134519	PAG1	55824
ENSG00000076650	73.0892	-0.508876	1.78989	0.307753	0.515909	GPATCH1	55094
ENSG00000076662	25.9094	-1.53042	3.48792	0.140325	0.298153	ICAM3	3385
ENSG00000076685	128.301	-31.6175	4.84751	1.02503e-11	2.55636e-10	NT5C2	22978
ENSG00000076706	0.298561	0.285893	2.08621	0.662531	NA	MCAM	4162
ENSG00000076716	0.0461288	-0.0207672	1.9383	0.973498	NA	GPC4	2239
ENSG00000076770	1.45116	-0.888442	2.88802	0.298807	NA	MBNL3	55796
ENSG00000076826	0.0622995	-0.0207652	1.9383	0.9735	NA	CAMSAP3	57662
ENSG00000076864	0.299469	0.0860972	1.94286	0.890381	NA	RAP1GAP	5909
ENSG00000076924	332.659	2.09501	2.62902	0.0219776	0.0654236	XAB2	56949
ENSG00000076928	239.875	-0.192289	1.09183	0.519828	0.750509	ARHGEF1	9138
ENSG00000076944	121.295	0.0383471	0.935871	0.888457	0.987502	STXBP2	6813
ENSG00000076984	52.8699	15.7984	6.95467	0.00066797	0.00318703	MAP2K7	5609
ENSG00000077044	182.493	0.98159	2.38832	0.146083	0.30742	DGKD	8527
ENSG00000077063	0.0584751	0.149153	1.98039	0.81383	NA	CTTNBP2	83992
ENSG00000077080	0.0885384	0.0797058	1.95192	0.899011	NA	ACTL6B	51412
ENSG00000077092	2.77823	-1.05897	3.11908	0.249855	0.446081	RARB	5915
ENSG00000077097	914.268	-0.516255	1.44313	0.154412	0.319941	TOP2B	7155
ENSG00000077147	1079.68	-0.152479	0.899224	0.515779	0.746611	TM9SF3	56889
ENSG00000077150	281.274	-0.114478	0.788603	0.575175	0.80357	NFKB2	4791
ENSG00000077152	191.779	-8.44506	4.46591	0.00193801	0.00803686	UBE2T	29089
ENSG00000077157	247.787	0.155023	1.04585	0.595079	0.822118	PPP1R12B	4660
ENSG00000077232	432.325	-8.07127	2.6133	0.000216225	0.0011671	DNAJC10	54431
ENSG00000077235	365.288	0.0251993	0.855177	0.918385	0.987502	GTF3C1	2975
ENSG00000077238	547.253	0.382539	1.27468	0.228654	0.419889	IL4R	3566
ENSG00000077254	844.981	-4.97611	2.70094	0.00209956	0.00859291	USP33	23032
ENSG00000077264	0.375573	0.079699	1.95192	0.899019	NA	PAK3	5063
ENSG00000077274	0.0311498	-0.0207672	1.9383	0.973498	NA	CAPN6	827
ENSG00000077279	0.165242	0.232861	2.03755	0.717987	NA	DCX	1641
ENSG00000077312	59.2112	-19.9773	3.30179	2.42655e-10	4.88364e-09	SNRPA	6626
ENSG00000077327	1.56792	-0.0208225	1.93831	0.973427	NA	SPAG6	9576
ENSG00000077348	88.3966	-2.03952	3.7502	0.0797645	0.190224	EXOSC5	56915
ENSG00000077380	297.192	-0.64286	1.68874	0.145196	0.30591	DYNC1I2	1781
ENSG00000077420	513.717	-11.6074	2.89311	1.10113e-05	8.51435e-05	APBB1IP	54518
ENSG00000077454	9.92443	-1.74505	2.99482	0.0600299	0.150888	LRCH4	4034
ENSG00000077458	196.982	-4.37541	4.71262	0.0181822	0.0556685	FAM76B	143684
ENSG00000077463	60.0728	-0.375767	1.67291	0.436661	0.662682	SIRT6	51548
ENSG00000077498	0.0320993	-0.0207672	1.9383	0.973498	NA	TYR	7299
ENSG00000077514	245.657	-0.94863	2.19448	0.120335	0.264369	POLD3	10714
ENSG00000077522	3.76087	0.0870118	1.95285	0.889806	0.987502	ACTN2	88
ENSG00000077549	1075.78	-0.266118	1.04868	0.299796	0.506703	CAPZB	832
ENSG00000077585	1182.92	5.05683	4.00132	0.00730966	0.0254564	GPR137B	7107
ENSG00000077684	99.2902	-0.908079	2.26491	0.151998	0.316352	JADE1	79960
ENSG00000077713	15.0828	-22.3476	6.09692	2.13637e-05	0.000154251	SLC25A43	203427
ENSG00000077721	873.118	-0.0918377	0.605742	0.521457	0.752031	UBE2A	7319
ENSG00000077782	163.476	-10.6531	4.06107	0.000450517	0.00224274	FGFR1	2260
ENSG00000077800	0.110327	-0.0207619	1.9383	0.973505	NA	FKBP6	8468
ENSG00000077935	19.391	-1.69902	3.74627	0.130233	0.281337	SMC1B	27127
ENSG00000077942	0.11571	0.0765766	1.94993	0.902873	NA	FBLN1	2192
ENSG00000077943	0.244141	-0.020764	1.9383	0.973502	NA	ITGA8	8516
ENSG00000077984	2281.38	0.000526492	0.55704	0.997114	0.998286	CST7	8530
ENSG00000078018	0.0581885	0.0784525	1.95113	0.900557	NA	MAP2	4133
ENSG00000078043	437.852	0.0424582	0.372308	0.597381	0.824238	PIAS2	9063
ENSG00000078053	2.53949	-0.614477	2.50299	0.414797	0.639345	AMPH	273
ENSG00000078061	785.17	0.0683696	0.803185	0.757998	0.958937	ARAF	369
ENSG00000078070	258.533	-9.19456	4.26134	0.00115552	0.00513209	MCCC1	56922
ENSG00000078081	259.455	-34.2264	5.59005	9.61614e-11	2.05306e-09	LAMP3	27074
ENSG00000078098	0.327916	-0.294748	2.09885	0.654349	NA	FAP	2191
ENSG00000078114	216.167	6.41295	5.18754	0.00780208	0.0268786	NEBL	10529
ENSG00000078124	114.092	-3.34928	4.82817	0.0416104	0.112109	ACER3	55331
ENSG00000078140	502.026	-9.11672	2.40129	3.34449e-05	0.000228633	UBE2K	3093
ENSG00000078142	591.081	0.0655753	0.734945	0.740486	0.946827	PIK3C3	5289
ENSG00000078177	192.082	-4.1675	4.8474	0.0226736	0.067162	N4BP2	55728
ENSG00000078237	26.7733	0.133902	0.988597	0.626724	0.850406	TIGAR	57103
ENSG00000078246	341.971	-1.92921	3.70852	0.0900294	0.209922	TULP3	7289
ENSG00000078269	425.859	-6.09514	3.03937	0.0016363	0.00693354	SYNJ2	8871
ENSG00000078295	5.27989	1.00009	3.03967	0.265138	0.463928	ADCY2	108
ENSG00000078304	11196.1	-0.0206185	0.209247	0.60668	0.832255	PPP2R5C	5527
ENSG00000078319	182.168	-0.170722	1.01461	0.534126	0.764608	NA	NA
ENSG00000078328	0.131317	0.159187	1.98653	0.801948	NA	RBFOX1	54715
ENSG00000078369	610.106	-4.31745	3.44425	0.00718414	0.0250557	GNB1	2782
ENSG00000078399	0.0311498	-0.0207672	1.9383	0.973498	NA	HOXA9	3205
ENSG00000078403	125.632	-10.7238	2.66178	1.19186e-05	9.11017e-05	MLLT10	8028
ENSG00000078487	20.0699	14.5786	7.4201	0.00125145	0.0054937	ZCWPW1	55063
ENSG00000078549	0.329239	0.173615	1.99468	0.784925	NA	ADCYAP1R1	117
ENSG00000078589	284.174	0.0804127	0.99122	0.780082	0.975356	P2RY10	27334
ENSG00000078596	4931.54	-0.0703761	0.629015	0.657864	0.878984	ITM2A	9452
ENSG00000078618	829.077	-0.866674	1.82228	0.0781054	0.18698	NRDC	4898
ENSG00000078668	1618.98	-28.3419	2.30279	2.0095e-35	9.63892e-32	VDAC3	7419
ENSG00000078674	1128.6	-0.165308	0.684777	0.258917	0.456872	PCM1	5108
ENSG00000078687	168.909	-3.50487	3.39099	0.0122951	0.0398664	TNRC6C	57690
ENSG00000078699	152.664	-9.44107	3.04152	0.000188057	0.00103091	CBFA2T2	9139
ENSG00000078725	0.0311498	-0.0207672	1.9383	0.973498	NA	BRINP1	1620
ENSG00000078747	835.998	0.299833	1.07891	0.247935	0.443973	ITCH	83737
ENSG00000078795	0.775211	-0.0207619	1.9383	0.973505	NA	PKD2L2	27039
ENSG00000078804	230.461	30.8121	5.14499	3.16104e-10	6.2397e-09	TP53INP2	58476
ENSG00000078808	203.316	-9.66071	3.03721	0.000155819	0.000871449	SDF4	51150
ENSG00000078814	34.2955	0.0797434	1.95194	0.898964	0.987502	MYH7B	57644
ENSG00000078900	28.0806	-1.35146	3.37846	0.17565	0.349358	TP73	7161
ENSG00000078902	306.429	-8.43174	2.43541	9.08565e-05	0.000546811	TOLLIP	54472
ENSG00000078967	983.165	-0.105072	0.887364	0.66732	0.887745	UBE2D4	51619
ENSG00000079101	0.130948	0.155074	1.98573	0.806984	NA	CLUL1	27098
ENSG00000079102	0.120203	-0.0207618	1.9383	0.973505	NA	RUNX1T1	862
ENSG00000079112	0.129828	-0.119281	1.96885	0.85021	NA	CDH17	1015
ENSG00000079134	330.616	0.116525	0.68884	0.480704	0.710126	THOC1	9984
ENSG00000079150	41.4998	-2.86832	4.98102	0.0695925	0.169994	FKBP7	51661
ENSG00000079156	0.128028	-0.122239	1.97124	0.846688	NA	OSBPL6	114880
ENSG00000079215	0.0320993	-0.0207672	1.9383	0.973498	NA	SLC1A3	6507
ENSG00000079246	1854.48	-10.5514	2.47136	4.82113e-06	4.13692e-05	XRCC5	7520
ENSG00000079257	79.7096	-3.78301	4.60733	0.0257701	0.0748853	LXN	56925
ENSG00000079263	618.031	-11.5162	2.63256	2.59084e-06	2.35367e-05	SP140	11262
ENSG00000079277	557.466	-10.257	2.86627	5.4204e-05	0.000346973	MKNK1	8569
ENSG00000079308	0.501487	0.244287	1.64584	0.626619	NA	TNS1	7145
ENSG00000079313	2.75912	0.226456	1.69816	0.666052	0.886386	REXO1	57455
ENSG00000079332	8575.68	0.0277238	0.293589	0.650115	0.873172	SAR1A	56681
ENSG00000079335	221.669	-3.23681	4.66647	0.0415758	0.112037	CDC14A	8556
ENSG00000079337	0.75347	0.398799	2.03501	0.519122	NA	RAPGEF3	10411
ENSG00000079385	7.59834	0.197881	1.84873	0.734278	0.94166	CEACAM1	634
ENSG00000079387	103.71	-8.61812	5.81847	0.00422665	0.015872	SENP1	29843
ENSG00000079393	0.0530888	0.158415	1.9855	0.802802	NA	DUSP13	51207
ENSG00000079432	0.565426	0.115203	1.92342	0.851758	NA	CIC	23152
ENSG00000079435	14.4816	4.02499	5.87996	0.0423669	0.113764	LIPE	3991
ENSG00000079459	827.227	-0.0596548	0.609147	0.700053	0.914762	FDFT1	2222
ENSG00000079462	184.34	-0.319035	1.66286	0.517405	0.748061	PAFAH1B3	5050
ENSG00000079482	0.350932	0.0878692	1.95299	0.888729	NA	OPHN1	4983
ENSG00000079616	436.383	-10.1903	3.3933	0.000218389	0.00117701	KIF22	3835
ENSG00000079691	13.1102	-1.53303	3.47652	0.138463	0.29527	CARMIL1	55604
ENSG00000079739	48.0529	-21.5151	5.14225	3.63581e-06	3.18437e-05	PGM1	5236
ENSG00000079785	984.382	-0.247642	1.22578	0.461093	0.688221	DDX1	1653
ENSG00000079805	47.4512	-1.93654	2.67485	0.0294248	0.0838462	DNM2	1785
ENSG00000079819	32.1233	-25.3061	5.14436	1.41215e-07	1.65614e-06	EPB41L2	2037
ENSG00000079841	0.0846481	-0.0207672	1.9383	0.973498	NA	RIMS1	22999
ENSG00000079931	20.999	-22.1453	6.12008	2.46928e-05	0.000175212	MOXD1	26002
ENSG00000079950	160.94	-0.0801205	1.44346	0.859176	0.987502	STX7	8417
ENSG00000079974	51.8105	-11.6138	4.55859	0.000488763	0.00241197	RABL2B	11158
ENSG00000079999	246.699	0.0810017	1.00545	0.782268	0.976017	KEAP1	9817
ENSG00000080007	44.2649	-0.846994	2.80674	0.308147	0.51639	DDX43	55510
ENSG00000080031	0.268843	0.327593	2.13002	0.622114	NA	PTPRH	5794
ENSG00000080166	0.092517	-0.0207672	1.9383	0.973498	NA	DCT	1638
ENSG00000080189	101.102	-8.07268	4.50377	0.00236028	0.00949787	SLC35C2	51006
ENSG00000080200	0.0772786	-0.0207639	1.9383	0.973502	NA	CRYBG3	131544
ENSG00000080224	0.0320993	-0.0207672	1.9383	0.973498	NA	EPHA6	285220
ENSG00000080293	0.182696	-0.0207739	1.93831	0.973489	NA	SCTR	6344
ENSG00000080298	87.1672	-0.640864	1.95116	0.234716	0.427594	RFX3	5991
ENSG00000080345	825.086	-0.0277551	0.678151	0.880329	0.987502	RIF1	55183
ENSG00000080371	875.925	-9.45677	1.82981	8.34811e-08	1.03617e-06	RAB21	23011
ENSG00000080493	8.74575	-0.0207521	1.9383	0.973517	0.987502	SLC4A4	8671
ENSG00000080503	471.098	-0.0454644	0.595298	0.76692	0.965358	SMARCA2	6595
ENSG00000080511	0.0851772	-0.0207672	1.9383	0.973498	NA	RDH8	50700
ENSG00000080546	84.15	0.0747212	1.33389	0.856379	0.987502	SESN1	27244
ENSG00000080561	200.063	1.29578	3.4543	0.204189	0.388456	MID2	11043
ENSG00000080573	0.183108	0.079709	1.95193	0.899007	NA	COL5A3	50509
ENSG00000080603	6.07425	-0.369686	2.13805	0.576074	0.804514	SRCAP	10847
ENSG00000080608	1049.08	-0.697902	1.82872	0.152659	0.317176	PUM3	9933
ENSG00000080709	0.0885384	0.0797058	1.95192	0.899011	NA	KCNN2	3781
ENSG00000080802	543.012	-6.28561	3.22523	0.00182013	0.0076227	CNOT4	4850
ENSG00000080815	448.911	-1.5077	2.38981	0.040764	0.110345	PSEN1	5663
ENSG00000080819	50.6826	-0.117146	1.96708	0.852753	0.987502	CPOX	1371
ENSG00000080822	5865.15	-0.0441495	0.499067	0.715638	0.927692	CLDND1	56650
ENSG00000080823	127.121	-3.40825	4.48826	0.0320832	0.0900835	MOK	5891
ENSG00000080824	6396.07	-0.00509624	0.181734	0.887921	0.987502	HSP90AA1	3320
ENSG00000080839	121.66	-0.112328	1.01283	0.698343	0.913228	RBL1	5933
ENSG00000080845	84.101	-6.2712	4.86474	0.00692258	0.0242021	DLGAP4	22839
ENSG00000080854	7.73693	-38.0807	5.64152	9.72779e-13	2.90421e-11	IGSF9B	22997
ENSG00000080910	0.0607133	-0.0207677	1.9383	0.973497	NA	CFHR2	3080
ENSG00000080947	5.25274	-0.150756	1.43918	0.732844	0.940566	CROCCP3	114819
ENSG00000080986	202.125	-3.90568	4.09466	0.0164953	0.0512231	NDC80	10403
ENSG00000081014	39.3869	-18.9447	4.45478	2.71727e-06	2.45304e-05	AP4E1	23431
ENSG00000081019	348.7	-0.937651	2.08304	0.102891	0.233864	RSBN1	54665
ENSG00000081026	1.72386	0.0796988	1.95192	0.89902	NA	MAGI3	260425
ENSG00000081041	55.6728	-25.0444	5.87877	2.55152e-06	2.32677e-05	CXCL2	2920
ENSG00000081051	0.0424096	0.0797021	1.95192	0.899016	NA	AFP	174
ENSG00000081052	8.39892	1.5141	3.68776	0.166582	0.337289	COL4A4	1286
ENSG00000081059	362.787	-0.0046176	0.929015	0.986486	0.991991	TCF7	6932
ENSG00000081087	248.788	-10.577	2.40678	2.8281e-06	2.54073e-05	OSTM1	28962
ENSG00000081138	4.35116	-0.0207424	1.9383	0.973529	0.987502	CDH7	1005
ENSG00000081148	0.0948056	-0.0207741	1.93831	0.973489	NA	IMPG2	50939
ENSG00000081154	2006.4	-0.00998571	0.534146	0.942255	0.987502	PCNP	57092
ENSG00000081177	3.12162	-0.891937	2.89089	0.29728	0.503278	EXD2	55218
ENSG00000081181	35.7306	-4.06785	4.71675	0.0224473	0.0665875	ARG2	384
ENSG00000081189	0.178268	0.205334	2.01689	0.748595	NA	MEF2C	4208
ENSG00000081237	10545	-0.172673	0.589979	0.136521	0.292169	PTPRC	5788
ENSG00000081248	0.182144	0.0797133	1.95193	0.899002	NA	CACNA1S	779
ENSG00000081277	0.0753664	0.0797058	1.95192	0.899011	NA	PKP1	5317
ENSG00000081307	909.437	-8.34206	4.58392	0.00221934	0.00901159	UBA5	79876
ENSG00000081320	26764.3	-0.0434248	0.404542	0.630863	0.854411	STK17B	9262
ENSG00000081377	27.5405	17.0708	6.40296	0.000293606	0.00153302	CDC14B	8555
ENSG00000081386	50.4239	-20.666	6.2147	5.7717e-05	0.000366203	ZNF510	22869
ENSG00000081479	0.238338	-0.00115709	1.91845	0.998507	NA	LRP2	4036
ENSG00000081665	180.684	-2.67317	3.25995	0.0232125	0.0685185	ZNF506	440515
ENSG00000081692	34.3635	-4.67496	4.69593	0.0148779	0.0467962	JMJD4	65094
ENSG00000081721	411.58	-10.309	2.68073	2.4018e-05	0.000170929	DUSP12	11266
ENSG00000081760	8.85187	-0.256919	1.10992	0.367048	0.584337	AACS	65985
ENSG00000081791	61.4507	-21.7655	5.32569	5.26167e-06	4.45771e-05	DELE1	9812
ENSG00000081800	0.025422	-0.0207726	1.93831	0.973491	NA	SLC13A1	6561
ENSG00000081803	0.0424096	0.0797021	1.95192	0.899016	NA	CADPS2	93664
ENSG00000081842	0.0424096	0.0797021	1.95192	0.899016	NA	PCDHA6	56142
ENSG00000081853	0.0542079	0.072548	1.94731	0.907855	NA	PCDHGA2	56113
ENSG00000081870	347.457	-5.62428	3.45629	0.00332548	0.0128294	HSPB11	51668
ENSG00000081913	28.0954	-0.0207632	1.9383	0.973503	0.987502	PHLPP1	23239
ENSG00000081923	42.0831	-3.77662	4.16977	0.0191948	0.0581992	ATP8B1	5205
ENSG00000081985	91.6602	-3.05847	4.02669	0.031422	0.0886073	IL12RB2	3595
ENSG00000082014	125.058	-1.00136	3.01893	0.260785	0.45899	SMARCD3	6604
ENSG00000082068	102.708	-1.10408	2.32271	0.0942739	0.218033	WDR70	55100
ENSG00000082074	1306.97	-0.364694	1.28375	0.26233	0.460469	FYB1	2533
ENSG00000082126	0.0595942	0.079704	1.95192	0.899013	NA	MPP4	58538
ENSG00000082146	37.5053	-7.07064	7.21215	0.0143214	0.0452936	STRADB	55437
ENSG00000082153	5993.23	0.0852683	0.434892	0.318105	0.528339	BZW1	9689
ENSG00000082175	6.86556	0.189813	2.00553	0.766201	0.964875	PGR	5241
ENSG00000082196	0.0629927	-0.122245	1.97125	0.846682	NA	C1QTNF3	114899
ENSG00000082212	563.459	-9.35075	2.40259	2.39103e-05	0.000170332	ME2	4200
ENSG00000082213	320.339	-24.929	4.40267	2.86067e-09	4.73705e-08	C5orf22	55322
ENSG00000082258	985.418	-0.964033	2.1277	0.102441	0.232989	CCNT2	905
ENSG00000082269	81.0536	-22.5854	5.97675	1.49714e-05	0.000112032	FAM135A	57579
ENSG00000082293	0.106355	-0.0207625	1.9383	0.973504	NA	COL19A1	1310
ENSG00000082397	30.0016	-1.0709	3.14288	0.248238	0.444406	EPB41L3	23136
ENSG00000082438	0.260474	0.164896	1.659	0.750957	NA	COBLL1	22837
ENSG00000082458	47.3617	-0.0460808	1.6783	0.931482	0.987502	DLG3	1741
ENSG00000082497	0.344896	-0.0207711	1.9383	0.973493	NA	SERTAD4	56256
ENSG00000082512	350.519	-0.33163	1.38476	0.378344	0.597298	TRAF5	7188
ENSG00000082515	1024.08	-0.179156	1.02471	0.516151	0.746849	MRPL22	29093
ENSG00000082516	78.49	-13.2241	5.20064	0.000449176	0.00223733	GEMIN5	25929
ENSG00000082641	7.97076	-0.978155	2.70515	0.212529	0.398956	NFE2L1	4779
ENSG00000082684	0.237464	0.25226	2.0537	0.697089	NA	SEMA5B	54437
ENSG00000082701	76.6485	-8.42486	3.22851	0.000532994	0.0025994	GSK3B	2932
ENSG00000082781	0.105659	0.0797087	1.95193	0.899007	NA	ITGB5	3693
ENSG00000082805	96.8934	-6.50692	5.34658	0.00814142	0.0278476	ERC1	23085
ENSG00000082898	505.528	-11.2369	3.1388	4.77264e-05	0.000311043	XPO1	7514
ENSG00000082996	224.84	-28.3857	5.0416	3.04932e-09	5.03785e-08	RNF13	11342
ENSG00000083067	0.196545	0.0797065	1.95192	0.89901	NA	TRPM3	80036
ENSG00000083093	127.525	-32.713	4.22801	1.47527e-15	7.05284e-14	PALB2	79728
ENSG00000083097	30.4098	0.0317028	1.74905	0.954912	0.987502	DOP1A	23033
ENSG00000083099	248.556	-2.86867	4.16536	0.0418452	0.112678	LYRM2	57226
ENSG00000083123	15.1151	-1.69877	3.10848	0.073787	0.178303	BCKDHB	594
ENSG00000083168	638.238	0.0758982	0.667662	0.657536	0.878791	KAT6A	7994
ENSG00000083223	788.764	-0.0244144	0.535753	0.858621	0.987502	TUT7	79670
ENSG00000083290	0.199405	-0.0207704	1.9383	0.973494	NA	ULK2	9706
ENSG00000083307	0.109378	-0.0207616	1.9383	0.973505	NA	GRHL2	79977
ENSG00000083312	484.817	0.11078	1.09015	0.728429	0.936989	TNPO1	3842
ENSG00000083444	0.259211	0.0797092	1.95193	0.899007	NA	PLOD1	5351
ENSG00000083454	40.2017	0.338989	2.13692	0.610468	0.835677	P2RX5	5026
ENSG00000083457	1755.36	-0.402812	1.35286	0.24225	0.437223	ITGAE	3682
ENSG00000083520	995.926	0.0399479	0.76041	0.850093	0.987502	DIS3	22894
ENSG00000083535	262.491	-9.98208	3.65114	0.000381792	0.00193723	PIBF1	10464
ENSG00000083544	132.252	-0.0783956	0.67339	0.649595	0.872728	TDRD3	81550
ENSG00000083635	63.1019	-1.5595	2.99901	0.0838336	0.198061	NUFIP1	26747
ENSG00000083642	487.45	-0.155927	0.886996	0.4951	0.725286	PDS5B	23047
ENSG00000083720	357.761	-8.82507	3.39791	0.000533201	0.0025994	OXCT1	5019
ENSG00000083750	19.2549	-26.464	5.77464	6.38575e-07	6.48947e-06	RRAGB	10325
ENSG00000083782	0.0424096	0.0797021	1.95192	0.899016	NA	EPYC	1833
ENSG00000083799	3340.16	-7.15644	1.44477	4.04795e-07	4.32121e-06	CYLD	1540
ENSG00000083807	19.9358	0.0681635	1.94427	0.913284	0.987502	SLC27A5	10998
ENSG00000083812	97.2349	-13.6639	7.57114	0.00176258	0.00741189	ZNF324	25799
ENSG00000083814	12.6071	-0.50114	2.23747	0.457979	0.68543	ZNF671	79891
ENSG00000083817	66.1824	21.4239	6.09787	3.40971e-05	0.000232209	ZNF416	55659
ENSG00000083828	140.826	-1.27151	2.86529	0.128763	0.278926	ZNF586	54807
ENSG00000083838	33.8191	-0.720864	2.68135	0.368754	0.586209	ZNF446	55663
ENSG00000083844	195.621	-9.3206	2.76795	0.000104569	0.000615441	ZNF264	9422
ENSG00000083845	2776.51	-0.12126	0.537677	0.262293	0.46046	RPS5	6193
ENSG00000083857	3.53206	0.317278	2.11847	0.63179	0.855425	FAT1	2195
ENSG00000083896	1418.94	0.106179	0.49101	0.274527	0.475384	YTHDC1	91746
ENSG00000083937	673.777	-0.425116	1.41062	0.241366	0.436178	CHMP2B	25978
ENSG00000084070	1023.29	-0.0879518	0.939284	0.742416	0.947948	SMAP2	64744
ENSG00000084072	838.084	0.122212	0.777349	0.535638	0.765882	PPIE	10450
ENSG00000084073	1449.18	-0.0869556	1.01569	0.768825	0.966658	ZMPSTE24	10269
ENSG00000084090	1900.03	-0.0427915	0.502923	0.727525	0.93616	STARD7	56910
ENSG00000084092	45.2195	0.0909443	1.14536	0.790737	0.982363	NOA1	84273
ENSG00000084093	2091.78	0.0937276	0.936331	0.723917	0.933605	REST	5978
ENSG00000084110	0.130349	0.079697	1.95192	0.899022	NA	HAL	3034
ENSG00000084112	408.586	-4.59158	3.55283	0.00665441	0.0233781	SSH1	54434
ENSG00000084207	1047.46	0.00180032	0.49584	0.988586	0.992943	GSTP1	2950
ENSG00000084234	850.632	-11.6857	2.13901	1.01626e-08	1.50831e-07	APLP2	334
ENSG00000084444	66.2563	-21.8448	4.38259	1.00983e-07	1.22421e-06	FAM234B	57613
ENSG00000084463	1996.81	0.151997	0.698993	0.329318	0.541712	WBP11	51729
ENSG00000084623	1746.72	-0.00919964	0.485707	0.940078	0.987502	EIF3I	8668
ENSG00000084628	0.0716471	0.187798	2.00428	0.76853	NA	NKAIN1	79570
ENSG00000084636	0.67462	0.260454	1.64052	0.600219	NA	COL16A1	1307
ENSG00000084652	3410.32	0.00143936	0.663888	0.993655	0.996008	TXLNA	200081
ENSG00000084674	0.055001	0.072698	1.94741	0.907669	NA	APOB	338
ENSG00000084676	355.2	-9.93302	3.81555	0.000491366	0.00242232	NCOA1	8648
ENSG00000084693	26.7839	-0.111435	1.87249	0.852502	0.987502	AGBL5	60509
ENSG00000084710	2.4572	-0.299246	1.32418	0.406923	0.62984	EFR3B	22979
ENSG00000084731	5.62412	-0.0107796	1.93099	0.986189	0.991991	KIF3C	3797
ENSG00000084733	1540.5	-12.5857	2.39457	2.7319e-08	3.76552e-07	RAB10	10890
ENSG00000084734	0.0622995	-0.0207652	1.9383	0.9735	NA	GCKR	2646
ENSG00000084754	437.959	-0.0229993	0.957953	0.935061	0.987502	HADHA	3030
ENSG00000084764	0.0581885	0.0784525	1.95113	0.900557	NA	MAPRE3	22924
ENSG00000084774	62.1949	-1.30154	2.6206	0.0892904	0.208417	CAD	790
ENSG00000085063	987.321	-0.292624	1.09013	0.270935	0.471092	CD59	966
ENSG00000085117	1122.11	-0.0899748	0.664871	0.587326	0.814873	CD82	3732
ENSG00000085185	26.9307	23.4949	5.91922	7.77977e-06	6.25774e-05	BCORL1	63035
ENSG00000085224	2415.4	-1.38168	2.36599	0.0511284	0.132422	ATRX	546
ENSG00000085231	559.166	-12.5051	1.96849	3.87061e-11	8.74381e-10	AK6	102157402
ENSG00000085274	278.232	-22.8971	3.26464	5.05884e-13	1.57569e-11	MYNN	55892
ENSG00000085276	0.788459	0.0797216	1.95193	0.898991	NA	MECOM	2122
ENSG00000085365	208.113	1.2249	2.87476	0.143896	0.303647	SCAMP1	9522
ENSG00000085377	322.231	-28.4823	4.06758	5.0711e-13	1.57609e-11	PREP	5550
ENSG00000085382	201.788	-1.1077	2.39657	0.104574	0.237053	HACE1	57531
ENSG00000085415	392.909	-0.0526849	0.802228	0.814303	0.987502	SEH1L	81929
ENSG00000085433	404.375	0.076127	1.03372	0.802356	0.987502	WDR47	22911
ENSG00000085449	357.122	-3.31668	4.23511	0.0291305	0.0830897	WDFY1	57590
ENSG00000085465	0.0943988	-0.0207627	1.9383	0.973504	NA	OVGP1	5016
ENSG00000085491	181.294	-20.7003	4.51524	6.60819e-07	6.6919e-06	SLC25A24	29957
ENSG00000085511	76.3748	-0.123343	1.29755	0.754092	0.956322	MAP3K4	4216
ENSG00000085514	0.0716471	0.187798	2.00428	0.76853	NA	PILRA	29992
ENSG00000085552	2.05733	0.926725	2.94032	0.286536	0.490065	IGSF9	57549
ENSG00000085563	776.665	0.0876098	0.550303	0.481782	0.711134	ABCB1	5243
ENSG00000085644	27.8898	-13.4283	7.4924	0.0018259	0.00764246	ZNF213	7760
ENSG00000085662	675.097	-1.80169	3.18883	0.0677535	0.166303	AKR1B1	231
ENSG00000085719	452.986	-14.9343	3.46007	2.21487e-06	2.04701e-05	CPNE3	8895
ENSG00000085721	642.071	0.184469	1.13027	0.560018	0.789754	RRN3	54700
ENSG00000085733	899.082	-2.08096	3.27619	0.0487633	0.127374	CTTN	2017
ENSG00000085760	98.4252	-0.07082	1.75014	0.899312	0.987502	MTIF2	4528
ENSG00000085788	307.339	0.00742085	1.22727	0.984351	0.991991	DDHD2	23259
ENSG00000085831	9.97939	-0.0192895	1.93776	0.975376	0.988342	TTC39A	22996
ENSG00000085832	865.287	-0.616323	1.56997	0.125079	0.272627	EPS15	2060
ENSG00000085840	12.2138	6.51353	7.03972	0.0171419	0.0529755	ORC1	4998
ENSG00000085871	4.00955	0.0731966	1.94773	0.907052	0.987502	MGST2	4258
ENSG00000085872	56.8741	-19.4913	3.95763	1.25305e-07	1.48407e-06	CHERP	10523
ENSG00000085978	140.344	-5.19645	4.37552	0.00886915	0.030037	ATG16L1	55054
ENSG00000085982	19.0618	0.435058	2.04531	0.479726	0.709189	USP40	55230
ENSG00000085998	214.781	-7.68684	6.14456	0.00720135	0.0251096	POMGNT1	55624
ENSG00000085999	11.7771	3.13181	5.26172	0.0632852	0.157338	RAD54L	8438
ENSG00000086015	42.6653	0.873606	2.79438	0.289113	0.492814	MAST2	23139
ENSG00000086061	3712.83	-0.0647346	0.549565	0.625139	0.848735	DNAJA1	3301
ENSG00000086062	5399.96	-0.017509	0.256202	0.742159	0.947948	B4GALT1	2683
ENSG00000086065	502.672	-0.735359	1.80389	0.124565	0.271918	CHMP5	51510
ENSG00000086102	382.904	-8.42779	3.8996	0.00119105	0.00526388	NFX1	4799
ENSG00000086159	0.416638	-0.118994	1.94638	0.848769	NA	AQP6	363
ENSG00000086189	783.159	-0.364239	1.22844	0.230004	0.421519	DIMT1	27292
ENSG00000086200	68.0301	-8.41667	4.36181	0.00180797	0.00758064	IPO11	51194
ENSG00000086205	0.0715538	0.170075	1.99314	0.789139	NA	FOLH1	2346
ENSG00000086232	627.656	-0.84708	1.92614	0.104116	0.236165	EIF2AK1	27102
ENSG00000086289	38.1036	-0.0207723	1.93831	0.973491	0.987502	EPDR1	54749
ENSG00000086300	91.6424	-2.34373	4.39084	0.0856637	0.201521	SNX10	29887
ENSG00000086475	182.991	-23.0915	4.50184	4.99159e-08	6.5299e-07	SEPHS1	22929
ENSG00000086504	170.99	-9.07001	4.28576	0.00125247	0.00549652	MRPL28	10573
ENSG00000086544	8.87519	-0.0207692	1.9383	0.973495	0.987502	ITPKC	80271
ENSG00000086548	0.0581885	0.0784525	1.95113	0.900557	NA	CEACAM6	4680
ENSG00000086570	0.145117	0.08154	1.95211	0.896697	NA	FAT2	2196
ENSG00000086589	278.984	-1.67783	2.84494	0.0562698	0.143035	RBM22	55696
ENSG00000086598	3850.45	-0.242143	0.857218	0.201749	0.3857	TMED2	10959
ENSG00000086619	352.606	-0.163672	0.913842	0.489048	0.718908	ERO1B	56605
ENSG00000086666	1276.01	0.133767	0.839951	0.538849	0.768106	ZFAND6	54469
ENSG00000086696	0.0886332	-0.0207638	1.9383	0.973502	NA	HSD17B2	3294
ENSG00000086712	1293.51	0.0531633	0.944351	0.846662	0.987502	TXLNG	55787
ENSG00000086717	0.0320993	-0.0207672	1.9383	0.973498	NA	PPEF1	5475
ENSG00000086730	86.6787	-21.1809	3.84327	6.10523e-09	9.48751e-08	LAT2	7462
ENSG00000086758	433.46	-0.220086	0.962925	0.352131	0.568514	HUWE1	10075
ENSG00000086827	14.2415	-0.0482752	1.84581	0.935153	0.987502	ZW10	9183
ENSG00000086848	53.7897	0.456562	1.93622	0.422476	0.647782	ALG9	79796
ENSG00000086967	0.126362	0.183748	2.00221	0.773273	NA	MYBPC2	4606
ENSG00000086991	0.150104	-0.0207721	1.93831	0.973492	NA	NOX4	50507
ENSG00000087008	64.8195	-8.751	5.84808	0.00407367	0.0153415	ACOX3	8310
ENSG00000087053	393.665	-2.94773	4.39122	0.0453605	0.120077	MTMR2	8898
ENSG00000087074	2033.29	0.014292	0.612187	0.930235	0.987502	PPP1R15A	23645
ENSG00000087076	0.0579019	-0.0207738	1.93831	0.973489	NA	HSD17B14	51171
ENSG00000087077	16.8377	-19.9547	6.2749	8.48105e-05	0.000515599	TRIP6	7205
ENSG00000087085	0.10251	0.079704	1.95192	0.899013	NA	ACHE	43
ENSG00000087086	34155.7	0.60628	0.817698	0.00954578	0.0320046	FTL	2512
ENSG00000087087	1315.23	0.0657186	0.585847	0.650281	0.873313	SRRT	51593
ENSG00000087088	145.185	-0.628501	2.07821	0.287602	0.491047	BAX	581
ENSG00000087095	78.2307	23.4305	5.39917	1.93128e-06	1.80696e-05	NLK	51701
ENSG00000087111	91.8292	-0.379435	1.48237	0.34724	0.562692	PIGS	94005
ENSG00000087116	0.16208	0.254482	2.05671	0.6949	NA	ADAMTS2	9509
ENSG00000087152	46.4653	-1.74764	3.65299	0.112753	0.251211	ATXN7L3	56970
ENSG00000087157	209.843	-8.88276	2.7859	0.000164435	0.000913599	PGS1	9489
ENSG00000087191	924.568	-0.62639	1.72003	0.167078	0.337752	PSMC5	5705
ENSG00000087206	282.075	-22.8643	3.04929	1.46344e-14	5.81738e-13	UIMC1	51720
ENSG00000087237	7.31139	-0.412321	2.20536	0.5434	0.772604	CETP	1071
ENSG00000087245	0.104709	0.086379	1.95275	0.890602	NA	MMP2	4313
ENSG00000087258	5.7063	18.7978	3.95031	2.77598e-07	3.07279e-06	GNAO1	2775
ENSG00000087263	463.36	-10.6709	2.79712	2.51356e-05	0.000177653	OGFOD1	55239
ENSG00000087266	55.0864	0.642306	2.03372	0.260918	0.459168	SH3BP2	6452
ENSG00000087269	263.177	-0.0430873	0.916672	0.871388	0.987502	NOP14	8602
ENSG00000087274	340.344	-23.0723	3.14797	5.21471e-14	1.91407e-12	ADD1	118
ENSG00000087299	4.94368	1.36733	3.53688	0.191159	0.370625	L2HGDH	79944
ENSG00000087301	14.2506	-2.18663	3.89458	0.0735461	0.17781	TXNDC16	57544
ENSG00000087302	877.588	-0.343629	1.31015	0.314681	0.524529	RTRAF	51637
ENSG00000087303	185.712	24.0354	5.85757	4.75888e-06	4.08838e-05	NID2	22795
ENSG00000087338	314.871	1.93333	3.22833	0.0575062	0.145587	GMCL1	64395
ENSG00000087365	1517.63	-0.0576522	0.57771	0.689735	0.906584	SF3B2	10992
ENSG00000087448	52.1873	-3.36119	4.74642	0.03925	0.106628	KLHL42	57542
ENSG00000087460	28948.4	-0.00249884	0.252466	0.963179	0.987502	GNAS	2778
ENSG00000087470	912.933	-3.02512	3.42047	0.0191681	0.0581427	DNM1L	10059
ENSG00000087494	3.31355	-0.020764	1.9383	0.973502	0.987502	PTHLH	5744
ENSG00000087495	0.11768	-0.0207665	1.9383	0.973499	NA	PHACTR3	116154
ENSG00000087502	384.981	-1.73199	2.68589	0.0415651	0.112029	ERGIC2	51290
ENSG00000087510	0.025422	-0.0207726	1.93831	0.973491	NA	TFAP2C	7022
ENSG00000087586	174.556	-0.290605	1.99834	0.641102	0.864292	AURKA	6790
ENSG00000087589	270.83	21.8665	3.73813	9.07951e-10	1.66015e-08	CASS4	57091
ENSG00000087842	0.123407	-0.0207616	1.9383	0.973505	NA	PIR	8544
ENSG00000087884	15.9086	-31.0108	5.51958	2.65442e-09	4.42096e-08	AAMDC	28971
ENSG00000087903	232.474	-4.42768	4.91465	0.0198424	0.0599733	RFX2	5990
ENSG00000087995	54.477	-0.587816	1.84169	0.244033	0.439253	METTL2A	339175
ENSG00000088002	0.100502	-0.0207704	1.9383	0.973494	NA	SULT2B1	6820
ENSG00000088035	205.279	-1.08352	2.42957	0.117047	0.258732	ALG6	29929
ENSG00000088038	23.3118	-0.285592	1.89334	0.626215	0.850037	CNOT3	4849
ENSG00000088053	0.0848192	0.18034	1.99953	0.777164	NA	GP6	51206
ENSG00000088179	215.446	-0.267229	1.16204	0.378099	0.597032	PTPN4	5775
ENSG00000088205	1527.75	-0.0069804	0.258825	0.899994	0.987502	DDX18	8886
ENSG00000088247	11.1171	-2.4386	3.83999	0.0517316	0.133723	KHSRP	8570
ENSG00000088256	0.254996	0.185951	2.00298	0.77065	NA	GNA11	2767
ENSG00000088280	0.132888	0.0797069	1.95192	0.89901	NA	ASAP3	55616
ENSG00000088298	233.206	-26.8936	4.91066	7.68173e-09	1.17222e-07	EDEM2	55741
ENSG00000088305	0.411552	-0.0207695	1.9383	0.973495	NA	DNMT3B	1789
ENSG00000088325	254.579	-23.5842	5.84887	6.22518e-06	5.17506e-05	TPX2	22974
ENSG00000088340	0.403867	0.253711	1.94142	0.676698	NA	FER1L4	80307
ENSG00000088356	361.199	2.48904	3.70021	0.0433787	0.1159	PDRG1	81572
ENSG00000088367	0.388193	0.227802	2.03299	0.72345	NA	EPB41L1	2036
ENSG00000088386	1.00409	-0.108084	1.28929	0.783276	NA	SLC15A1	6564
ENSG00000088387	40.531	-0.949998	2.96178	0.277569	0.479153	DOCK9	23348
ENSG00000088448	6701.21	0.0133375	0.200512	0.735915	0.942993	ANKRD10	55608
ENSG00000088451	123.898	0.431752	1.9297	0.450325	0.676884	TGDS	23483
ENSG00000088538	0.257354	0.195163	2.00914	0.760069	NA	DOCK3	1795
ENSG00000088543	47.1306	21.7829	6.1126	2.92602e-05	0.000203016	C3orf18	51161
ENSG00000088682	294.375	-9.45093	3.51281	0.000430744	0.00215222	COQ9	57017
ENSG00000088726	0.0325061	-0.0207797	1.93831	0.973482	NA	TMEM40	55287
ENSG00000088727	60.2911	0.489284	1.60784	0.254151	0.451065	KIF9	64147
ENSG00000088756	0.235854	0.205485	2.01662	0.748375	NA	ARHGAP28	79822
ENSG00000088766	252.833	-3.72348	3.49005	0.0113899	0.0372757	CRLS1	54675
ENSG00000088782	0.0424096	0.0797021	1.95192	0.899016	NA	DEFB127	140850
ENSG00000088808	6.43564	0.389954	2.20382	0.567181	0.795957	PPP1R13B	23368
ENSG00000088812	71.9872	-0.667035	2.55479	0.382855	0.602384	ATRN	8455
ENSG00000088826	47.2588	1.50065	3.69208	0.170651	0.342588	SMOX	54498
ENSG00000088827	0.224384	0.249325	2.05114	0.700208	NA	SIGLEC1	6614
ENSG00000088832	1239.1	-4.0633	3.44305	0.00852263	0.0290131	FKBP1A	2280
ENSG00000088833	879.945	-0.19186	1.11324	0.532682	0.763247	NSFL1C	55968
ENSG00000088836	0.0848194	0.079704	1.95192	0.899013	NA	SLC4A11	83959
ENSG00000088854	29.7727	-0.243926	1.31677	0.514505	0.745367	C20orf194	25943
ENSG00000088876	19.3241	-0.888864	2.88888	0.298721	0.505304	ZNF343	79175
ENSG00000088881	0.313428	-0.0207726	1.93831	0.973491	NA	EBF4	57593
ENSG00000088882	28.8051	0.0756306	1.94932	0.904042	0.987502	CPXM1	56265
ENSG00000088888	46.6844	-8.40787	3.13764	0.000468856	0.00232089	MAVS	57506
ENSG00000088899	8.27082	-0.603925	2.49224	0.421456	0.646425	LZTS3	9762
ENSG00000088926	0.141981	-0.0207729	1.93831	0.973491	NA	F11	2160
ENSG00000088930	1024.07	-26.4897	3.17137	1.62138e-17	1.07026e-15	XRN2	22803
ENSG00000088970	53.0136	0.0251973	1.46792	0.956613	0.987502	KIZ	55857
ENSG00000088986	1116.79	-0.246851	0.994887	0.305241	0.513613	DYNLL1	8655
ENSG00000088992	78.0703	-12.5418	6.92656	0.00184378	0.00770159	TESC	54997
ENSG00000089006	823.192	0.0825426	0.95681	0.764106	0.963217	SNX5	27131
ENSG00000089009	1352.71	0.0818473	0.498098	0.448907	0.675215	RPL6	6128
ENSG00000089012	208.4	-0.00243119	1.4944	0.995897	0.997545	SIRPG	55423
ENSG00000089022	414.402	-0.215437	0.919751	0.328744	0.541137	MAPKAPK5	8550
ENSG00000089041	0.312853	0.079673	1.95191	0.899052	NA	P2RX7	5027
ENSG00000089048	391.341	-0.222429	0.967054	0.348834	0.564522	ESF1	51575
ENSG00000089050	20.5626	-0.735708	2.56378	0.331779	0.544475	RBBP9	10741
ENSG00000089053	1548.17	-0.771708	1.64218	0.0740879	0.17894	ANAPC5	51433
ENSG00000089057	135.296	-7.98166	5.68659	0.00510099	0.0186009	SLC23A2	9962
ENSG00000089060	42.7435	-3.26135	4.32133	0.0324767	0.0910994	SLC8B1	80024
ENSG00000089063	540.89	-26.007	3.29319	6.85223e-16	3.43731e-14	TMEM230	29058
ENSG00000089091	102.121	-9.26422	7.68516	0.00736909	0.0256572	DZANK1	55184
ENSG00000089094	33.9359	0.0346306	0.73855	0.865458	0.987502	KDM2B	84678
ENSG00000089101	0.0311498	-0.0207672	1.9383	0.973498	NA	CFAP61	26074
ENSG00000089123	300.187	-6.81239	6.19626	0.0107039	0.035401	TASP1	55617
ENSG00000089127	1256.11	-0.164691	1.13093	0.609296	0.834786	OAS1	4938
ENSG00000089154	298.823	-0.456611	1.57614	0.28055	0.482716	GCN1	10985
ENSG00000089157	5998.03	0.0176344	0.200343	0.647407	0.870916	RPLP0	6175
ENSG00000089159	91.5315	0.15698	1.53075	0.740642	0.946858	PXN	5829
ENSG00000089163	0.0660547	-0.0207762	1.93831	0.973486	NA	SIRT4	23409
ENSG00000089169	0.0320993	-0.0207672	1.9383	0.973498	NA	RPH3A	22895
ENSG00000089177	0.115176	0.19483	2.00912	0.760476	NA	KIF16B	55614
ENSG00000089195	421.1	0.0695334	0.799376	0.752276	0.955412	TRMT6	51605
ENSG00000089199	0.0311498	-0.0207672	1.9383	0.973498	NA	CHGB	1114
ENSG00000089220	1584.79	-0.208223	1.07731	0.469204	0.697833	PEBP1	5037
ENSG00000089225	0.0320993	-0.0207672	1.9383	0.973498	NA	TBX5	6910
ENSG00000089234	388.894	-11.5176	2.54312	1.29862e-06	1.24748e-05	BRAP	8315
ENSG00000089248	387.372	-10.8206	2.69668	1.24463e-05	9.45627e-05	ERP29	10961
ENSG00000089250	1.94044	0.137591	1.97585	0.827851	0.987502	NOS1	4842
ENSG00000089280	829.302	-0.395664	1.08408	0.11385	0.252825	FUS	2521
ENSG00000089289	476.595	-11.2338	3.36801	9.21387e-05	0.000553602	IGBP1	3476
ENSG00000089327	728.307	-0.529121	1.41058	0.131507	0.283419	FXYD5	53827
ENSG00000089335	136.097	1.61859	2.75171	0.0555687	0.141628	ZNF302	55900
ENSG00000089351	220.088	-1.01695	2.45626	0.145247	0.305974	GRAMD1A	57655
ENSG00000089356	0.0320993	-0.0207672	1.9383	0.973498	NA	FXYD3	5349
ENSG00000089472	0.0461288	-0.0207672	1.9383	0.973498	NA	HEPH	9843
ENSG00000089486	75.8251	-2.95009	3.72744	0.0272772	0.078635	CDIP1	29965
ENSG00000089558	6.13943	0.224496	2.0342	0.727623	0.936203	KCNH4	23415
ENSG00000089597	99.8263	-4.9465	5.1955	0.0168995	0.0523089	GANAB	23193
ENSG00000089639	78.1096	-8.0081	4.28934	0.00206022	0.00846252	GMIP	51291
ENSG00000089682	47.5704	-0.182276	1.4916	0.689253	0.906142	RBM41	55285
ENSG00000089685	64.9169	-21.1471	6.25116	4.89154e-05	0.000317641	BIRC5	332
ENSG00000089692	897.385	0.0224875	0.410423	0.817372	0.987502	LAG3	3902
ENSG00000089693	1193.12	-10.6076	1.93443	1.13841e-08	1.67331e-07	MLF2	8079
ENSG00000089723	7.02941	0.267126	2.06782	0.681615	0.90027	OTUB2	78990
ENSG00000089737	2008.78	-0.0117498	0.353141	0.885519	0.987502	DDX24	57062
ENSG00000089775	1468.56	-0.305484	1.11579	0.262543	0.460674	ZBTB25	7597
ENSG00000089818	801.499	-0.564701	1.77239	0.240394	0.43491	NECAP1	25977
ENSG00000089820	134.502	-20.925	4.13317	6.60479e-08	8.35851e-07	ARHGAP4	393
ENSG00000089847	0.171482	0.0797061	1.95192	0.899011	NA	ANKRD24	170961
ENSG00000089876	140.892	-37.5227	3.9114	7.33757e-23	1.42686e-20	DHX32	55760
ENSG00000089902	70.1978	-0.513166	1.68059	0.258017	0.455785	RCOR1	23186
ENSG00000089916	502.719	-0.734633	1.84429	0.135642	0.290545	GPATCH2L	55668
ENSG00000090006	492.906	1.30367	2.66263	0.0939746	0.217411	LTBP4	8425
ENSG00000090013	92.9589	-9.60994	5.60663	0.00255659	0.0101797	BLVRB	645
ENSG00000090020	64.0705	-0.317185	1.74645	0.546219	0.77508	SLC9A1	6548
ENSG00000090054	591.124	-24.8911	3.50028	2.63761e-13	8.58717e-12	SPTLC1	10558
ENSG00000090060	4525.3	-0.0507119	0.441044	0.611917	0.836944	PAPOLA	10914
ENSG00000090061	95.9102	22.9187	4.8601	3.7493e-07	4.04138e-06	CCNK	8812
ENSG00000090097	11.2518	-1.36391	3.50806	0.188567	0.367133	PCBP4	57060
ENSG00000090104	3118.62	-1.5651	2.13407	0.0236888	0.0696673	RGS1	5996
ENSG00000090238	252.933	-0.039876	1.1449	0.908734	0.987502	YPEL3	83719
ENSG00000090263	143.37	-23.5243	3.12714	1.24753e-14	5.02855e-13	MRPS33	51650
ENSG00000090266	839.709	-0.0753769	0.60992	0.616548	0.840694	NDUFB2	4708
ENSG00000090273	1313.29	-0.0189194	0.498505	0.880311	0.987502	NUDC	10726
ENSG00000090316	447.118	-10.7874	2.3466	1.09118e-06	1.06599e-05	MAEA	10296
ENSG00000090339	57.6485	-16.6943	4.33649	1.30215e-05	9.83102e-05	ICAM1	3383
ENSG00000090372	40.1189	-0.0200027	1.08973	0.951544	0.987502	STRN4	29888
ENSG00000090376	0.202907	-0.173988	1.99966	0.785023	NA	IRAK3	11213
ENSG00000090382	30.7998	-0.148952	0.940637	0.554776	0.784053	LYZ	4069
ENSG00000090402	0.0424096	0.0797021	1.95192	0.899016	NA	SI	6476
ENSG00000090432	297.694	-0.121262	1.00019	0.668295	0.888631	MUL1	79594
ENSG00000090447	0.535568	0.0742183	1.30074	0.853164	NA	TFAP4	7023
ENSG00000090470	123.098	-23.9745	3.13011	4.43832e-15	1.94718e-13	PDCD7	10081
ENSG00000090487	666.277	-12.3732	3.08007	9.68456e-06	7.57808e-05	SPG21	51324
ENSG00000090512	0.025422	-0.0207726	1.93831	0.973491	NA	FETUB	26998
ENSG00000090520	833.292	-0.34769	1.37519	0.344457	0.559704	DNAJB11	51726
ENSG00000090530	0.0674861	0.0797039	1.95192	0.899013	NA	P3H2	55214
ENSG00000090534	0.025422	-0.0207726	1.93831	0.973491	NA	THPO	7066
ENSG00000090539	0.185511	0.0784897	1.95115	0.900511	NA	CHRD	8646
ENSG00000090554	1.04463	-0.574532	2.44901	0.437654	NA	FLT3LG	2323
ENSG00000090565	2.86033	0.0222895	1.68193	0.966941	0.987502	RAB11FIP3	9727
ENSG00000090581	339.97	-10.348	2.21373	8.30058e-07	8.23193e-06	GNPTG	84572
ENSG00000090612	266.606	7.5597	6.34458	0.00829967	0.0283424	ZNF268	10795
ENSG00000090615	3681.59	-0.14174	0.799452	0.476064	0.705516	GOLGA3	2802
ENSG00000090621	865.721	0.279673	1.06039	0.277333	0.478861	PABPC4	8761
ENSG00000090659	0.212584	-0.0207601	1.9383	0.973507	NA	CD209	30835
ENSG00000090661	20.8886	-0.203902	2.00888	0.749303	0.953357	CERS4	79603
ENSG00000090674	151.693	-0.360852	1.62403	0.439786	0.66578	MCOLN1	57192
ENSG00000090686	557.252	-9.51976	3.15996	0.000226622	0.00121501	USP48	84196
ENSG00000090857	157.098	-4.93264	3.98506	0.00776232	0.0267673	PDPR	55066
ENSG00000090861	257.496	-8.94241	2.61122	9.46294e-05	0.000564793	AARS	16
ENSG00000090863	1822.62	-0.0662911	0.772158	0.753573	0.956001	GLG1	2734
ENSG00000090889	0.85465	-0.0207549	1.9383	0.973514	NA	KIF4A	24137
ENSG00000090905	223.768	-0.124054	0.669169	0.422917	0.648242	TNRC6A	27327
ENSG00000090924	54.7483	-0.764318	2.45736	0.285274	0.488468	PLEKHG2	64857
ENSG00000090932	17.3797	-0.020841	1.93831	0.973404	0.987502	DLL3	10683
ENSG00000090971	37.1217	7.30469	7.27653	0.0132976	0.0425702	NAT14	57106
ENSG00000090975	0.276315	0.229573	2.03445	0.721516	NA	PITPNM2	57605
ENSG00000090989	386.093	0.0240386	0.747567	0.908226	0.987502	EXOC1	55763
ENSG00000091009	247.014	-6.4672	4.55518	0.00516331	0.0187959	RBM27	54439
ENSG00000091010	0.0461288	-0.0207672	1.9383	0.973498	NA	POU4F3	5459
ENSG00000091039	328.112	-6.1997	3.81681	0.00338118	0.0130162	OSBPL8	114882
ENSG00000091073	10.5172	-1.28677	2.95183	0.136665	0.292367	DTX2	113878
ENSG00000091106	0.0983601	0.187364	2.00426	0.769062	NA	NLRC4	58484
ENSG00000091127	206.352	-6.64703	4.8119	0.00559222	0.0201482	PUS7	54517
ENSG00000091128	0.0461288	-0.0207672	1.9383	0.973498	NA	LAMB4	22798
ENSG00000091129	0.212281	0.0797079	1.95192	0.899008	NA	NRCAM	4897
ENSG00000091136	38.029	0.29957	1.76075	0.575288	0.80365	LAMB1	3912
ENSG00000091137	0.0699801	0.0797058	1.95192	0.899011	NA	SLC26A4	5172
ENSG00000091138	0.063249	-0.0207644	1.9383	0.973501	NA	SLC26A3	1811
ENSG00000091140	1109.96	-13.3241	2.30889	1.29375e-09	2.28711e-08	DLD	1738
ENSG00000091157	129.219	-22.3439	4.58547	1.76843e-07	2.02933e-06	WDR7	23335
ENSG00000091164	917.108	-11.5925	2.68163	3.19357e-06	2.83151e-05	TXNL1	9352
ENSG00000091181	10.4032	6.00524	6.85735	0.0202979	0.061086	IL5RA	3568
ENSG00000091262	14.2933	-0.231074	2.00268	0.715032	0.9273	ABCC6	368
ENSG00000091317	1802.64	-0.0581357	0.770441	0.784027	0.97682	CMTM6	54918
ENSG00000091409	47.9868	-0.0773169	1.35557	0.854083	0.987502	ITGA6	3655
ENSG00000091428	0.15971	0.167766	1.99279	0.791962	NA	RAPGEF4	11069
ENSG00000091436	3.7441	0.292819	1.97317	0.633467	0.85689	MAP3K20	51776
ENSG00000091482	0.0424096	0.0797021	1.95192	0.899016	NA	SMPX	23676
ENSG00000091483	97.0955	-30.4326	5.10844	3.94703e-10	7.63412e-09	FH	2271
ENSG00000091490	465.284	-6.14058	3.64995	0.00301129	0.0117498	SEL1L3	23231
ENSG00000091513	0.181903	0.0796992	1.95192	0.899019	NA	TF	7018
ENSG00000091527	1850.09	-0.131892	0.586056	0.277332	0.478861	CDV3	55573
ENSG00000091536	6.9646	20.997	2.9524	2.24269e-13	7.44702e-12	MYO15A	51168
ENSG00000091542	343.718	-24.9646	2.70826	7.89802e-21	9.16552e-19	ALKBH5	54890
ENSG00000091583	0.0424096	0.0797021	1.95192	0.899016	NA	APOH	350
ENSG00000091592	226.564	-3.65326	3.8381	0.0162964	0.0506929	NLRP1	22861
ENSG00000091622	0.297236	0.427083	2.24937	0.537079	NA	PITPNM3	83394
ENSG00000091640	263.104	-25.4583	2.92358	7.85709e-19	6.72997e-17	SPAG7	9552
ENSG00000091651	51.8343	0.310769	1.61323	0.513184	0.744152	ORC6	23594
ENSG00000091656	0.242041	0.163496	1.98963	0.796919	NA	ZFHX4	79776
ENSG00000091704	0.0886711	-0.0207661	1.9383	0.973499	NA	CPA1	1357
ENSG00000091732	51.5566	-0.908162	2.60802	0.229132	0.420456	ZC3HC1	51530
ENSG00000091831	0.121724	0.148964	1.97897	0.813928	NA	ESR1	2099
ENSG00000091844	0.0375706	-0.122243	1.97125	0.846684	NA	RGS17	26575
ENSG00000091879	138.054	0.213392	1.35478	0.591215	0.818549	ANGPT2	285
ENSG00000091947	22.9817	-0.0207958	1.93831	0.973461	0.987502	TMEM101	84336
ENSG00000091972	892.102	-28.7163	3.99366	1.30067e-13	4.4992e-12	CD200	4345
ENSG00000091986	0.0867589	0.079704	1.95192	0.899013	NA	CCDC80	151887
ENSG00000092010	979.921	-9.77609	2.09742	9.98411e-07	9.82033e-06	PSME1	5720
ENSG00000092020	300.546	-0.691148	1.87449	0.170931	0.342911	PPP2R3C	55012
ENSG00000092036	7.42645	-0.020847	1.93831	0.973396	0.987502	HAUS4	54930
ENSG00000092051	0.742054	-0.469761	2.30344	0.504899	NA	JPH4	84502
ENSG00000092054	0.184744	0.0797134	1.95193	0.899001	NA	MYH7	4625
ENSG00000092068	69.1415	16.3844	7.13544	0.000620392	0.0029824	SLC7A8	23428
ENSG00000092094	72.0272	-20.2345	3.69726	7.19813e-09	1.10076e-07	OSGEP	55644
ENSG00000092096	20.8055	-0.11787	1.57912	0.812314	0.987502	SLC22A17	51310
ENSG00000092098	6.90026	0.0788793	1.9514	0.90003	0.987502	RNF31	55072
ENSG00000092108	1061.36	0.0974987	0.723952	0.598789	0.825326	SCFD1	23256
ENSG00000092140	250.856	-3.68626	4.45286	0.0250815	0.0731488	G2E3	55632
ENSG00000092148	476.847	-0.0866866	1.04032	0.776193	0.972607	HECTD1	25831
ENSG00000092199	2695.53	-0.0294862	0.362669	0.716598	0.92841	HNRNPC	3183
ENSG00000092200	0.48364	0.0791189	1.80541	0.891177	NA	RPGRIP1	57096
ENSG00000092201	1170.74	0.148641	0.86365	0.502822	0.733538	SUPT16H	11198
ENSG00000092203	1332.65	-11.7008	2.45359	4.00887e-07	4.28585e-06	TOX4	9878
ENSG00000092208	179.343	-22.6151	4.03112	3.7179e-09	6.05486e-08	GEMIN2	8487
ENSG00000092295	0.0575213	-0.020769	1.9383	0.973496	NA	TGM1	7051
ENSG00000092330	693.506	-0.440446	1.53392	0.282158	0.484633	TINF2	26277
ENSG00000092345	0.0603873	0.0797058	1.95192	0.899011	NA	DAZL	1618
ENSG00000092421	0.215054	-0.0207633	1.9383	0.973503	NA	SEMA6A	57556
ENSG00000092439	930.215	-0.0326526	0.652031	0.851879	0.987502	TRPM7	54822
ENSG00000092445	0.406105	0.0616534	1.82373	0.916115	NA	TYRO3	7301
ENSG00000092470	109.737	-6.49253	3.42378	0.00200862	0.00827723	WDR76	79968
ENSG00000092529	3.72273	0.0950483	1.95443	0.879729	0.987502	CAPN3	825
ENSG00000092531	416.302	-1.21481	2.38225	0.0776106	0.186105	SNAP23	8773
ENSG00000092607	0.0238513	0.0773378	1.95042	0.901933	NA	TBX15	6913
ENSG00000092621	36.415	0.0729454	1.08131	0.820706	0.987502	PHGDH	26227
ENSG00000092758	9.15453	-0.0207727	1.93831	0.973491	0.987502	COL9A3	1299
ENSG00000092820	6422.13	-0.176818	0.72965	0.267146	0.466786	EZR	7430
ENSG00000092841	4457.91	-0.576487	1.16542	0.0455992	0.120598	MYL6	4637
ENSG00000092847	778.776	-11.5825	2.6049	1.86495e-06	1.74924e-05	AGO1	26523
ENSG00000092850	0.0431059	-0.020769	1.9383	0.973496	NA	TEKT2	27285
ENSG00000092853	199.57	-0.187689	1.15067	0.56202	0.791697	CLSPN	63967
ENSG00000092871	138.954	-26.5503	4.94468	1.38533e-08	2.0031e-07	RFFL	117584
ENSG00000092929	36.2417	-0.24632	1.4213	0.553103	0.78238	UNC13D	201294
ENSG00000092931	218.978	-25.5066	3.58088	2.41478e-13	7.95163e-12	MFSD11	79157
ENSG00000092964	552.531	-11.286	2.87756	1.5981e-05	0.000118785	DPYSL2	1808
ENSG00000092969	0.0238513	0.0773378	1.95042	0.901933	NA	TGFB2	7042
ENSG00000092978	249.501	-1.50107	2.67964	0.0632397	0.157252	GPATCH2	55105
ENSG00000093000	1164.79	-0.0705804	0.556953	0.596124	0.823051	NUP50	10762
ENSG00000093009	38.1544	14.9139	7.32194	0.00107754	0.00482147	CDC45	8318
ENSG00000093010	253.838	-7.03527	3.67623	0.00193924	0.00803965	COMT	1312
ENSG00000093072	70.7441	-22.3688	4.99662	1.09006e-06	1.06599e-05	ADA2	51816
ENSG00000093134	17.4761	-32.7943	5.63077	6.80589e-10	1.27339e-08	VNN3	55350
ENSG00000093144	148.831	-1.96272	3.11942	0.0489324	0.127723	ECHDC1	55862
ENSG00000093167	672.365	-9.11366	2.21909	1.17935e-05	9.04633e-05	LRRFIP2	9209
ENSG00000093183	340.261	-0.0867384	0.953572	0.750781	0.954665	SEC22C	9117
ENSG00000093217	17.0458	0.669053	2.60822	0.392931	0.614461	XYLB	9942
ENSG00000094631	209.505	-11.8482	4.7809	0.000550143	0.00267542	HDAC6	10013
ENSG00000094661	0.0836995	-0.122239	1.97124	0.846688	NA	OR1I1	126370
ENSG00000094755	0.0584751	0.149153	1.98039	0.81383	NA	GABRP	2568
ENSG00000094796	0.0699801	0.0797058	1.95192	0.899011	NA	KRT31	3881
ENSG00000094804	21.96	-14.0466	7.51766	0.00153559	0.00656525	CDC6	990
ENSG00000094841	378.147	0.122927	1.6176	0.809376	0.987502	UPRT	139596
ENSG00000094880	583.688	-0.0927238	1.01283	0.752295	0.955412	CDC23	8697
ENSG00000094914	36.259	-1.80332	3.54886	0.0950906	0.219494	AAAS	8086
ENSG00000094916	562.623	-12.5944	3.18062	1.16499e-05	8.95526e-05	CBX5	23468
ENSG00000094975	1389.51	-9.70401	1.34716	1.96541e-13	6.608e-12	SUCO	51430
ENSG00000095002	209.461	-10.4614	2.36921	2.64177e-06	2.39389e-05	MSH2	4436
ENSG00000095015	198.26	-24.0928	3.2731	4.25025e-14	1.5886e-12	MAP3K1	4214
ENSG00000095059	1.44969	-0.366177	2.17161	0.586755	NA	DHPS	1725
ENSG00000095066	24.8104	-1.3813	2.73378	0.0869515	0.203903	HOOK2	29911
ENSG00000095110	0.0779709	-0.0207719	1.93831	0.973492	NA	NXPE1	120400
ENSG00000095139	999.021	0.0066636	0.875034	0.97904	0.990188	ARCN1	372
ENSG00000095209	118.355	-35.41	3.75322	4.4283e-22	6.96639e-20	TMEM38B	55151
ENSG00000095261	523.282	-9.13292	3.36803	0.000422684	0.00211783	PSMD5	5711
ENSG00000095303	0.336182	0.291159	2.09165	0.657297	NA	PTGS1	5742
ENSG00000095319	361.96	-8.89215	1.96281	2.18413e-06	2.0199e-05	NUP188	23511
ENSG00000095321	29.6728	-4.35545	6.09291	0.0372784	0.102159	CRAT	1384
ENSG00000095370	24.7043	1.38318	3.5315	0.185496	0.363133	SH2D3C	10044
ENSG00000095380	551.945	-0.222415	1.11579	0.456638	0.68384	NANS	54187
ENSG00000095383	13.1327	-0.0608923	1.91776	0.921419	0.987502	TBC1D2	55357
ENSG00000095397	286.616	-0.40737	1.40019	0.261129	0.459483	WHRN	25861
ENSG00000095464	0.0699801	0.0797058	1.95192	0.899011	NA	PDE6C	5146
ENSG00000095485	327.286	-1.08828	2.38974	0.109043	0.24495	CWF19L1	55280
ENSG00000095539	0.0540274	-0.0207708	1.9383	0.973493	NA	SEMA4G	57715
ENSG00000095564	734.724	-1.69176	2.32646	0.0261109	0.0756769	BTAF1	9044
ENSG00000095574	799.116	-11.6822	2.51554	7.35813e-07	7.39926e-06	IKZF5	64376
ENSG00000095585	0.0424096	0.0797021	1.95192	0.899016	NA	BLNK	29760
ENSG00000095587	0.0565718	-0.020769	1.9383	0.973496	NA	TLL2	7093
ENSG00000095627	0.0848192	0.18034	1.99953	0.777164	NA	TDRD1	56165
ENSG00000095637	0.513285	-0.0207876	1.93831	0.973472	NA	SORBS1	10580
ENSG00000095739	63.1512	-23.4322	5.86054	7.04583e-06	5.7412e-05	BAMBI	25805
ENSG00000095752	0.128145	0.034702	1.93568	0.955652	NA	IL11	3589
ENSG00000095777	0.424657	-0.0813853	1.91758	0.894955	NA	MYO3A	53904
ENSG00000095787	961.15	-4.86847	2.15497	0.000972014	0.00442635	WAC	51322
ENSG00000095794	5159.21	0.0588478	0.627227	0.715382	0.927669	CREM	1390
ENSG00000095906	80.6784	-9.69156	2.65189	4.70628e-05	0.000307136	NUBP2	10101
ENSG00000095917	0.148832	0.16197	1.98894	0.798742	NA	TPSD1	23430
ENSG00000095932	0.025422	-0.0207726	1.93831	0.973491	NA	SMIM24	284422
ENSG00000095951	346.955	-6.37199	4.21838	0.00426534	0.0159922	HIVEP1	3096
ENSG00000095970	0.0508441	-0.0207736	1.93831	0.97349	NA	TREM2	54209
ENSG00000095981	0.0250765	-0.020769	1.9383	0.973496	NA	KCNK16	83795
ENSG00000096060	1187	-6.7752	3.48185	0.0018331	0.00766365	FKBP5	2289
ENSG00000096063	731.892	-0.154328	1.14637	0.640874	0.864066	SRPK1	6732
ENSG00000096070	18.4034	0.0793968	1.95173	0.899392	0.987502	BRPF3	27154
ENSG00000096080	115.903	-3.7051	4.30713	0.0223713	0.066411	MRPS18A	55168
ENSG00000096088	0.196088	0.165364	1.99133	0.794783	NA	PGC	5225
ENSG00000096092	561.762	-0.0332471	1.29174	0.933849	0.987502	TMEM14A	28978
ENSG00000096093	21.7325	-1.03674	3.09828	0.257017	0.454571	EFHC1	114327
ENSG00000096264	0.0461288	-0.0207672	1.9383	0.973498	NA	NCR2	9436
ENSG00000096384	11070	0.0374787	0.342582	0.60644	0.832142	HSP90AB1	3326
ENSG00000096401	809.611	-0.0962015	0.675192	0.56574	0.794786	CDC5L	988
ENSG00000096433	54.0163	-0.420741	1.73813	0.398536	0.6201	ITPR3	3710
ENSG00000096654	41.7812	-3.22175	5.28905	0.0593835	0.14955	ZNF184	7738
ENSG00000096696	0.143007	-0.122239	1.97124	0.846688	NA	DSP	1832
ENSG00000096717	208.795	-21.1088	4.13218	5.26213e-08	6.82796e-07	SIRT1	23411
ENSG00000096746	1089.98	-1.08174	2.17471	0.0783598	0.187412	HNRNPH3	3189
ENSG00000096872	106.811	-30.4846	5.37271	2.03739e-09	3.48196e-08	IFT74	80173
ENSG00000096968	277.425	-1.10558	2.43335	0.110994	0.24809	JAK2	3717
ENSG00000096996	17.6512	-29.7194	4.55961	1.2527e-11	3.09201e-10	IL12RB1	3594
ENSG00000097007	163.361	-11.3056	6.06043	0.00176838	0.00742911	ABL1	25
ENSG00000097021	72.7651	-3.02959	4.91529	0.0578193	0.146276	ACOT7	11332
ENSG00000097033	1117.89	-0.00274311	0.7231	0.989115	0.993257	SH3GLB1	51100
ENSG00000097046	187.729	-7.67215	7.36816	0.0118499	0.0385966	CDC7	8317
ENSG00000097096	305.866	21.8655	6.01818	2.38528e-05	0.000170006	SYDE2	84144
ENSG00000099139	24.6187	0.31508	1.4857	0.456299	0.683475	PCSK5	5125
ENSG00000099194	96.6794	-0.814043	2.29738	0.210766	0.396615	SCD	6319
ENSG00000099203	52.8165	0.203148	1.59845	0.6796	0.899088	TMED1	11018
ENSG00000099204	632.203	-6.18975	2.81869	0.00116501	0.00517102	ABLIM1	3983
ENSG00000099219	64.1596	-1.02202	3.01226	0.249194	0.445232	ERMP1	79956
ENSG00000099246	931.345	-0.167273	0.85884	0.432575	0.658374	RAB18	22931
ENSG00000099250	32.763	0.138399	1.97642	0.826891	0.987502	NRP1	8829
ENSG00000099251	24.2034	-2.2108	3.56721	0.0542221	0.139034	HSD17B7P2	158160
ENSG00000099256	3.30632	-1.21988	3.32833	0.214193	0.400759	PRTFDC1	56952
ENSG00000099260	0.025422	-0.0207726	1.93831	0.973491	NA	PALMD	54873
ENSG00000099282	0.248857	0.245155	2.04737	0.704637	NA	TSPAN15	23555
ENSG00000099284	12.5359	-0.588816	2.48082	0.432057	0.658047	H2AFY2	55506
ENSG00000099290	132.962	-13.5458	4.95966	0.000302506	0.00157491	WASHC2A	387680
ENSG00000099308	241.252	-23.9888	3.35096	1.85755e-13	6.25998e-12	MAST3	23031
ENSG00000099326	40.1112	1.25283	3.18274	0.180781	0.356655	MZF1	7593
ENSG00000099330	7.87291	-1.40022	3.55222	0.182859	0.359423	OCEL1	79629
ENSG00000099331	220.859	-0.0444454	0.804873	0.844363	0.987502	MYO9B	4650
ENSG00000099337	58.1686	-0.353029	1.7589	0.499373	0.730208	KCNK6	9424
ENSG00000099338	0.120391	0.0709668	1.94624	0.909812	NA	CATSPERG	57828
ENSG00000099341	1119.21	-0.0858102	0.569752	0.516614	0.747293	PSMD8	5714
ENSG00000099364	0.119688	-0.0207622	1.9383	0.973504	NA	FBXL19	54620
ENSG00000099365	0.291134	0.316161	2.11714	0.632833	NA	STX1B	112755
ENSG00000099377	0.0492733	0.0797003	1.95192	0.899018	NA	HSD3B7	80270
ENSG00000099381	61.5613	-23.7609	3.79874	8.22239e-11	1.77392e-09	SETD1A	9739
ENSG00000099385	80.5013	-1.04316	2.16937	0.0867475	0.203504	BCL7C	9274
ENSG00000099399	0.326105	0.44202	2.26859	0.52563	NA	MAGEB2	4113
[truncated: 29,481 more rows]
