# Supplementary material for: Transcriptional Activity and Stability of CD39+CD103+CD8+ T Cells in Human High-Grade Endometrial Cancer
Source: Int J Mol Sci. 2020 May 27;21(11):3770. doi: 10.3390/ijms21113770 (PMC7312498; doi:10.3390/ijms21113770)
Supplement: Supplementary file 1 [file ijms-21-03770-s001.zip › ijms-803815 Supplementary/Supplementary Table 3 GO analysis.xlsx]

## Sheet: MF Panther DB stable genes
Supplementary Table 3. GO molecular function analysis of Top-250 stable ACT genes (molecular function)				Molecular function
Binding (67)				Binding	67
	Mapped Ids			Catalytic acitvity	73
	CCNJ			Molecular function regulator	21
				Molecular transducer activity	12
				Structural molecule activity	4
	LGALSL			Transcription regulator activity	12
				Transporter activity	7
	HIST1H2BN			Total # function hits	189
	MYO1C
	HIST1H2BH
	CPNE2
	NKX3-1
	ADAMTSL4
	LYN
	JUP
	USP6NL
	PLCB1
	RNF135
	TRIB1
	ZNF567
	MSR1
	SMARCD3
	HSPA2
	TWNK
	GCH1
	RND1
	ATL2
	ATL2
	GDF7
	CAMK1D
	RALGPS1
	FOS
	CELSR1
	ATN1
	NR4A3
HUMAN|HGNC=6835|UniProtKB=P78559	MAP1A
HUMAN|HGNC=7459|UniProtKB=P03905	ND4
HUMAN|HGNC=2661|UniProtKB=O75553	DAB1
HUMAN|HGNC=11150|UniProtKB=P08621	SNRNP70
HUMAN|HGNC=16256|UniProtKB=Q9H489	TSPY26P
HUMAN|HGNC=28052|UniProtKB=Q9NQH7	XPNPEP3
HUMAN|HGNC=4389|UniProtKB=P09471	GNAO1
HUMAN|HGNC=5233|UniProtKB=P0DMV9	HSPA1B
HUMAN|HGNC=9235|UniProtKB=Q03181	PPARD
HUMAN|HGNC=16271|UniProtKB=Q9H4I0	RAD21L1
HUMAN|HGNC=14405|UniProtKB=Q9NQT8	KIF13B
HUMAN|HGNC=9769|UniProtKB=O15211	RGL2
HUMAN|HGNC=549|UniProtKB=O75106	AOC2
HUMAN|HGNC=6629|UniProtKB=Q6P1M3	LLGL2
HUMAN|HGNC=1090|UniProtKB=Q03001	DST
HUMAN|HGNC=23783|UniProtKB=Q8TCN5	ZNF507
HUMAN|HGNC=7599|UniProtKB=Q12965	MYO1C
HUMAN|HGNC=13999|UniProtKB=P57071	PRDM15
HUMAN|HGNC=24011|UniProtKB=Q9NYB9	ABI2
HUMAN|HGNC=18486|UniProtKB=O15018	PDZD2
HUMAN|HGNC=11177|UniProtKB=P35610	ACAT1
HUMAN|HGNC=1228|UniProtKB=P05155	SERPING1
HUMAN|HGNC=1748|UniProtKB=P12830	CDH1
HUMAN|HGNC=25294|UniProtKB=Q9H0D2	ZNF541
HUMAN|HGNC=2095|UniProtKB=P10909	CLU
HUMAN|HGNC=991|UniProtKB=Q16548	BCL2A1
HUMAN|HGNC=10637|UniProtKB=P02778	CXCL10
HUMAN|HGNC=6836|UniProtKB=P46821	MAP1B
HUMAN|HGNC=18309|UniProtKB=Q9NWH7	SPATA6
HUMAN|HGNC=1582|UniProtKB=P24385	CCND1
HUMAN|HGNC=7594|UniProtKB=Q9UKN7	MYO15A
HUMAN|HGNC=37165|UniProtKB=P0CJ75	MTRNR2L8
HUMAN|HGNC=25789|UniProtKB=Q7Z2Z2	EFL1
HUMAN|HGNC=579|UniProtKB=Q99767	APBA2
HUMAN|HGNC=4390|UniProtKB=P50148	GNAQ
HUMAN|HGNC=20310|UniProtKB=Q5TC63	GRTP1
HUMAN|HGNC=30287|UniProtKB=Q8N122	RPTOR
Catalytic activity (73)
HUMAN|HGNC=23434|UniProtKB=Q5T5M9	CCNJ	Homo sapiens
HUMAN|HGNC=6666|UniProtKB=Q9Y4K0	LOXL2	Homo sapiens
HUMAN|HGNC=18175|UniProtKB=Q9NZJ6	COQ3	Homo sapiens
HUMAN|HGNC=23213|UniProtKB=Q7Z7B1	PIGW	Homo sapiens
HUMAN|HGNC=15904|UniProtKB=Q9H8E8	KAT14	Homo sapiens
HUMAN|HGNC=7597|UniProtKB=O00159	MYO1C	Homo sapiens
HUMAN|HGNC=7158|UniProtKB=P39900	MMP12	Homo sapiens
HUMAN|HGNC=4976|UniProtKB=P50747	HLCS	Homo sapiens
HUMAN|HGNC=8967|UniProtKB=O95427	PIGN	Homo sapiens
HUMAN|HGNC=19706|UniProtKB=Q6UY14	ADAMTSL4	Homo sapiens
HUMAN|HGNC=1497|UniProtKB=O14936	CASK	Homo sapiens
HUMAN|HGNC=17687|UniProtKB=Q9Y2P8	RCL1	Homo sapiens
HUMAN|HGNC=6735|UniProtKB=P07948	LYN	Homo sapiens
HUMAN|HGNC=21055|UniProtKB=Q6UB35	MTHFD1L	Homo sapiens
HUMAN|HGNC=29216|UniProtKB=Q2M1Z3	ARHGAP31	Homo sapiens
HUMAN|HGNC=8021|UniProtKB=P21589	NT5E	Homo sapiens
HUMAN|HGNC=16858|UniProtKB=Q92738	USP6NL	Homo sapiens
HUMAN|HGNC=8875|UniProtKB=Q16877	PFKFB4	Homo sapiens
HUMAN|HGNC=15917|UniProtKB=Q9NQ66	PLCB1	Homo sapiens
HUMAN|HGNC=21158|UniProtKB=Q8IUD6	RNF135	Homo sapiens
HUMAN|HGNC=3388|UniProtKB=P54764	EPHA4	Homo sapiens
HUMAN|HGNC=16891|UniProtKB=Q96RU8	TRIB1	Homo sapiens
HUMAN|HGNC=93|UniProtKB=P24752	ACAT1	Homo sapiens
HUMAN|HGNC=291|UniProtKB=P30566	ASL	Homo sapiens
HUMAN|HGNC=5235|UniProtKB=P54652	HSPA2	Homo sapiens
HUMAN|HGNC=1719|UniProtKB=O60729	CDC14B	Homo sapiens
HUMAN|HGNC=14600|UniProtKB=O76081	RGS20	Homo sapiens
HUMAN|HGNC=1160|UniProtKB=Q96RR1	TWNK	Homo sapiens
HUMAN|HGNC=877|UniProtKB=P49419	ALDH7A1	Homo sapiens
HUMAN|HGNC=16877|UniProtKB=O95140	MFN2	Homo sapiens
HUMAN|HGNC=4193|UniProtKB=P30793	GCH1	Homo sapiens
HUMAN|HGNC=18314|UniProtKB=Q92730	RND1	Homo sapiens
HUMAN|HGNC=14631|UniProtKB=Q86TH1	ATL2	Homo sapiens
HUMAN|HGNC=10536|UniProtKB=Q9UL12	SARDH	Homo sapiens
HUMAN|HGNC=24047|UniProtKB=Q8NHH9	ATL2	Homo sapiens
HUMAN|HGNC=11217|UniProtKB=P38567	HYAL3	Homo sapiens
HUMAN|HGNC=19341|UniProtKB=Q8IU85	CAMK1D	Homo sapiens
HUMAN|HGNC=11809|UniProtKB=P35590	TIE1	Homo sapiens
HUMAN|HGNC=11732|UniProtKB=Q96S53	TESK2	Homo sapiens
HUMAN|HGNC=4472|UniProtKB=Q14330	GPR18	Homo sapiens
HUMAN|HGNC=7459|UniProtKB=P03905	ND4	Homo sapiens
HUMAN|HGNC=24768|UniProtKB=Q6ZV29	PNPLA7	Homo sapiens
HUMAN|HGNC=4015|UniProtKB=P22083	FUT4	Homo sapiens
HUMAN|HGNC=28052|UniProtKB=Q9NQH7	XPNPEP3	Homo sapiens
HUMAN|HGNC=4389|UniProtKB=P09471	GNAO1	Homo sapiens
HUMAN|HGNC=5233|UniProtKB=P0DMV9	HSPA1B	Homo sapiens
HUMAN|HGNC=14405|UniProtKB=Q9NQT8	KIF13B	Homo sapiens
HUMAN|HGNC=746|UniProtKB=P04424	ASL	Homo sapiens
HUMAN|HGNC=549|UniProtKB=O75106	AOC2	Homo sapiens
HUMAN|HGNC=6629|UniProtKB=Q6P1M3	LLGL2	Homo sapiens
HUMAN|HGNC=8926|UniProtKB=P46019	PHKA2	Homo sapiens
HUMAN|HGNC=16104|UniProtKB=Q8IXH6	TP53INP2	Homo sapiens
HUMAN|HGNC=7455|UniProtKB=P03886	ND1	Homo sapiens
HUMAN|HGNC=19129|UniProtKB=Q9Y617	PSAT1	Homo sapiens
HUMAN|HGNC=7599|UniProtKB=Q12965	MYO1C	Homo sapiens
HUMAN|HGNC=5322|UniProtKB=O43820	HYAL3	Homo sapiens
HUMAN|HGNC=11177|UniProtKB=P35610	ACAT1	Homo sapiens
HUMAN|HGNC=9605|UniProtKB=P35354	COX2	Homo sapiens
HUMAN|HGNC=1228|UniProtKB=P05155	SERPING1	Homo sapiens
HUMAN|HGNC=8547|UniProtKB=O15460	P4HA2	Homo sapiens
HUMAN|HGNC=9115|UniProtKB=O15305	PMM2	Homo sapiens
HUMAN|HGNC=15533|UniProtKB=Q9C004	SPRY4	Homo sapiens
HUMAN|HGNC=18590|UniProtKB=Q9NST1	PNPLA3	Homo sapiens
HUMAN|HGNC=29028|UniProtKB=Q2TAZ0	ATG2A	Homo sapiens
HUMAN|HGNC=16804|UniProtKB=O00308	WWP2	Homo sapiens
HUMAN|HGNC=1582|UniProtKB=P24385	CCND1	Homo sapiens
HUMAN|HGNC=1718|UniProtKB=Q9UNH5	CDC14A	Homo sapiens
HUMAN|HGNC=7594|UniProtKB=Q9UKN7	MYO15A	Homo sapiens
HUMAN|HGNC=25789|UniProtKB=Q7Z2Z2	EFL1	Homo sapiens
HUMAN|HGNC=4390|UniProtKB=P50148	GNAQ	Homo sapiens
HUMAN|HGNC=20310|UniProtKB=Q5TC63	GRTP1	Homo sapiens
HUMAN|HGNC=21062|UniProtKB=O95363	FARS2	Homo sapiens
HUMAN|HGNC=30287|UniProtKB=Q8N122	RPTOR	Homo sapiens
Molecular function regulator (21)
HUMAN|HGNC=23434|UniProtKB=Q5T5M9	CCNJ
HUMAN|HGNC=7597|UniProtKB=O00159	MYO1C	Homo sapiens
HUMAN|HGNC=19706|UniProtKB=Q6UY14	ADAMTSL4	Homo sapiens
HUMAN|HGNC=29216|UniProtKB=Q2M1Z3	ARHGAP31	Homo sapiens
HUMAN|HGNC=16858|UniProtKB=Q92738	USP6NL	Homo sapiens
HUMAN|HGNC=7941|UniProtKB=P23582	NPPC	Homo sapiens
HUMAN|HGNC=14600|UniProtKB=O76081	RGS20	Homo sapiens
HUMAN|HGNC=14631|UniProtKB=Q86TH1	ATL2	Homo sapiens
HUMAN|HGNC=4222|UniProtKB=Q7Z4P5	GDF7	Homo sapiens
HUMAN|HGNC=16851|UniProtKB=Q5JS13	RALGPS1	Homo sapiens
HUMAN|HGNC=16256|UniProtKB=Q9H489	TSPY26P	Homo sapiens
HUMAN|HGNC=9769|UniProtKB=O15211	RGL2	Homo sapiens
HUMAN|HGNC=6629|UniProtKB=Q6P1M3	LLGL2	Homo sapiens
HUMAN|HGNC=7599|UniProtKB=Q12965	MYO1C	Homo sapiens
HUMAN|HGNC=18486|UniProtKB=O15018	PDZD2	Homo sapiens
HUMAN|HGNC=1228|UniProtKB=P05155	SERPING1	Homo sapiens
HUMAN|HGNC=10637|UniProtKB=P02778	CXCL10	Homo sapiens
HUMAN|HGNC=1582|UniProtKB=P24385	CCND1	Homo sapiens
HUMAN|HGNC=7594|UniProtKB=Q9UKN7	MYO15A	Homo sapiens
HUMAN|HGNC=37165|UniProtKB=P0CJ75	MTRNR2L8	Homo sapiens
HUMAN|HGNC=20310|UniProtKB=Q5TC63	GRTP1	Homo sapiens
Molecular transducer activity (12)			Homo sapiens
1	HUMAN|HGNC=23434|UniProtKB=Q5T5M9	kinase activator
			growth factor
	2	GROWTH/DIFFERENTIATION FACTOR 7 (PTHR11848:SF160)		Homo sapiens
			G-protein coupled receptor
	3	CADHERIN EGF LAG SEVEN-PASS G-TYPE RECEPTOR 1 (PTHR24026:SF36)	cadherin	Homo sapiens
			-
	4	N-ARACHIDONYL GLYCINE RECEPTOR (PTHR24232:SF1)		Homo sapiens
			heterotrimeric G-protein
	5	GUANINE NUCLEOTIDE-BINDING PROTEIN G(O) SUBUNIT ALPHA (PTHR10218:SF302)		Homo sapiens
			C4 zinc finger nuclear receptor
	6	PEROXISOME PROLIFERATOR-ACTIVATED RECEPTOR DELTA (PTHR24082:SF15)	nucleic acid binding	Homo sapiens
			receptor
			-
	7	OLFACTORY RECEPTOR 52A1 (PTHR26450:SF98)		Homo sapiens
			chemokine
	8	C-X-C MOTIF CHEMOKINE 10 (PTHR10179:SF47)		Homo sapiens
			kinase activator
	9	G1/S-SPECIFIC CYCLIN-D1 (PTHR10177:SF67)		Homo sapiens
			receptor
	10	PROGESTIN AND ADIPOQ RECEPTOR FAMILY MEMBER 3 (PTHR20855:SF15)		Homo sapiens
			-
	11	HUMANIN-RELATED (PTHR33895:SF15)		Homo sapiens
			heterotrimeric G-protein
	12	GUANINE NUCLEOTIDE-BINDING PROTEIN G(Q) SUBUNIT ALPHA (PTHR10218:SF316)		Homo sapiens
Structural molecule acitivity (4)			Homo sapiens
1	HUMAN|HGNC=7597|UniProtKB=O00159	G-protein modulator
		actin binding motor protein
		cell junction protein	G-protein modulator
	2	UNCONVENTIONAL MYOSIN-IE (PTHR13140:SF341)	actin binding motor protein	Homo sapiens
			cell junction protein
			actin family cytoskeletal protein
	3	PAXILLIN (PTHR24216:SF11)		Homo sapiens
			G-protein modulator
	4	UNCONVENTIONAL MYOSIN-XV (PTHR13140:SF709)	actin binding motor protein	Homo sapiens
			cell junction protein
Transcription regulator activity (12)
HUMAN|HGNC=3319|UniProtKB=Q99607	ELF4	Homo sapiens
HUMAN|HGNC=7838|UniProtKB=Q99801	NKX3-1	Homo sapiens
HUMAN|HGNC=19311|UniProtKB=Q8IXF0	NPAS3	Homo sapiens
HUMAN|HGNC=3240|UniProtKB=Q06889	EGR3	Homo sapiens
HUMAN|HGNC=6207|UniProtKB=P14923	JUP	Homo sapiens
HUMAN|HGNC=28696|UniProtKB=Q8N184	ZNF567	Homo sapiens
HUMAN|HGNC=3033|UniProtKB=P54259	ATN1	Homo sapiens
HUMAN|HGNC=28052|UniProtKB=Q9NQH7	XPNPEP3	Homo sapiens
HUMAN|HGNC=9235|UniProtKB=Q03181	PPARD	Homo sapiens
HUMAN|HGNC=13999|UniProtKB=P57071	PRDM15	Homo sapiens
HUMAN|HGNC=1123|UniProtKB=Q13886	KLF9	Homo sapiens
HUMAN|HGNC=25294|UniProtKB=Q9H0D2	ZNF541	Homo sapiens
Transporter acitivity (7)
HUMAN|HGNC=17129|UniProtKB=Q6P5W5	SLC39A4	Homo sapiens
HUMAN|HGNC=7421|UniProtKB=P00403	COX2	Homo sapiens
HUMAN|HGNC=7414|UniProtKB=P00846	ATP6	Homo sapiens
HUMAN|HGNC=18798|UniProtKB=Q8WWI5	SLC44A1	Homo sapiens
HUMAN|HGNC=11444|UniProtKB=P61764	STXBP1	Homo sapiens
HUMAN|HGNC=7422|UniProtKB=P00414	COX3	Homo sapiens
HUMAN|HGNC=14472|UniProtKB=Q9BXS9	SLC26A6	Homo sapiens
