# Supplementary material for: Transcriptional Activity and Stability of CD39+CD103+CD8+ T Cells in Human High-Grade Endometrial Cancer
Source: Int J Mol Sci. 2020 May 27;21(11):3770. doi: 10.3390/ijms21113770 (PMC7312498; doi:10.3390/ijms21113770)
Supplement: Supplementary file 1 [file ijms-21-03770-s001.zip › ijms-803815 Supplementary/Supplementary Table 4 DP PMA vs control.xlsx]

## Sheet: Blad1
Supplementary Table 4. Differential expression data of CD103+CD39+ CD8+ PMA/ionomycin-treated versus untreated
	baseMean	log2FoldChange	lfcSE	pvalue	padj	symbol	entrez
ENSG00000000003	0.0749157	-0.0196693	0.934649	0.890854	NA	TSPAN6	7105
ENSG00000000005	0.0289509	0.00187464	0.92493	0.989499	NA	TNMD	64102
ENSG00000000419	209.169	-0.0548922	0.586839	0.405088	0.999485	DPM1	8813
ENSG00000000457	100.397	-1.79461	3.96941	0.0192741	0.177325	SCYL3	57147
ENSG00000000460	77.2392	6.75326	5.16087	0.00125691	0.0188224	C1orf112	55732
ENSG00000000938	13.4012	0.0092106	0.927244	0.948524	0.999485	FGR	2268
ENSG00000000971	0.0292376	0.00187464	0.92493	0.989499	NA	CFH	3075
ENSG00000001036	72.8474	2.08057	4.91201	0.0266817	0.228437	FUCA2	2519
ENSG00000001084	63.6475	3.76083	6.53263	0.0123093	0.12519	GCLC	2729
ENSG00000001167	98.4281	0.00702278	0.556603	0.925634	0.999485	NFYA	4800
ENSG00000001460	2.9834	-0.269044	1.69674	0.255677	0.961594	STPG1	90529
ENSG00000001461	811.858	-0.00337539	0.236377	0.891753	0.999485	NIPAL3	57185
ENSG00000001497	304.952	-0.0516627	0.591384	0.449924	0.999485	LAS1L	81887
ENSG00000001561	180.597	0.0559589	0.977516	0.700223	0.999485	ENPP4	22875
ENSG00000001617	0.0883255	0.00187199	0.92493	0.989513	NA	SEMA3F	6405
ENSG00000001626	0.188019	0.00187318	0.92493	0.989507	NA	CFTR	1080
ENSG00000001629	552.921	0.0112221	0.290938	0.71752	0.999485	ANKIB1	54467
ENSG00000001630	59.1571	0.159729	1.16894	0.28682	0.997683	CYP51A1	1595
ENSG00000001631	65.3402	0.0527664	0.574615	0.41298	0.999485	KRIT1	889
ENSG00000002016	230.421	-0.0156837	0.456741	0.782524	0.999485	RAD52	5893
ENSG00000002079	0.394162	0.00187222	0.92493	0.989512	NA	NA	NA
ENSG00000002330	55.035	-0.0622365	0.625999	0.377529	0.999485	BAD	572
ENSG00000002549	1910.09	-0.00253479	0.228243	0.915105	0.999485	LAP3	51056
ENSG00000002586	1189.91	-0.0137591	0.236301	0.527197	0.999485	CD99	4267
ENSG00000002587	0.636986	0.0350058	0.606676	0.65484	0.999485	HS3ST1	9957
ENSG00000002726	0.0678318	0.0249922	0.942239	0.862416	NA	AOC1	26
ENSG00000002745	10.3423	10.5866	8.81767	0.00172581	0.024167	WNT16	51384
ENSG00000002746	0.440296	0.00187117	0.92493	0.989518	0.999485	HECW1	23072
ENSG00000002822	158.557	-0.00753208	0.379135	0.868722	0.999485	MAD1L1	8379
ENSG00000002834	109.615	0.0105872	0.293695	0.737816	0.999485	LASP1	3927
ENSG00000002919	109.32	0.0109189	0.645042	0.903989	0.999485	SNX11	29916
ENSG00000002933	0.0753664	0.00187392	0.92493	0.989503	NA	TMEM176A	55365
ENSG00000003056	734.402	7.42045e-05	0.393251	0.998775	0.999656	M6PR	4074
ENSG00000003096	16.3153	-22.7637	5.83044	8.31564e-06	0.000364361	KLHL13	90293
ENSG00000003137	0.0461288	0.00187356	0.92493	0.989505	NA	CYP26B1	56603
ENSG00000003147	26.2355	19.0237	6.46744	7.45387e-05	0.00207378	ICA1	3382
ENSG00000003393	103	14.9228	5.20359	0.000105022	0.00265764	ALS2	57679
ENSG00000003400	37.7794	-0.29555	1.48578	0.117725	0.659682	CASP10	843
ENSG00000003402	2557.53	0.0198996	0.248142	0.340259	0.999485	CFLAR	8837
ENSG00000003436	0.227653	-0.0190003	0.93336	0.894411	NA	TFPI	7035
ENSG00000003509	357.405	-0.0174522	0.673523	0.854075	0.999485	NDUFAF7	55471
ENSG00000003756	1018.04	0.00207172	0.269266	0.944083	0.999485	RBM5	10181
ENSG00000003987	1.01748	0.145561	1.28239	0.422325	0.999485	MTMR7	9108
ENSG00000003989	0.0617437	-0.0211187	0.937346	0.883166	NA	SLC7A2	6542
ENSG00000004059	611.504	-0.0281371	0.388516	0.486704	0.999485	ARF5	381
ENSG00000004139	7.47165	0.536151	2.32896	0.109769	0.630374	SARM1	23098
ENSG00000004142	521.545	0.019567	0.371832	0.635073	0.999485	POLDIP2	26073
ENSG00000004399	5.66958	0.00188237	0.924931	0.989455	0.999485	PLXND1	23129
ENSG00000004455	459.545	0.158584	0.938449	0.127603	0.69916	AK2	204
ENSG00000004468	214.074	-0.0428247	0.588048	0.550268	0.999485	CD38	952
ENSG00000004478	265.04	-0.055855	0.628382	0.450362	0.999485	FKBP4	2288
ENSG00000004487	347.213	-0.146777	1.03664	0.240696	0.944621	KDM1A	23028
ENSG00000004534	4388.72	-0.00971917	0.278608	0.742524	0.999485	RBM6	10180
ENSG00000004660	15.5411	0.0067931	0.706623	0.946866	0.999485	CAMKK1	84254
ENSG00000004700	635.638	-0.00385542	0.267812	0.894849	0.999485	RECQL	5965
ENSG00000004766	39.3067	-19.7756	6.50879	6.01514e-05	0.00178251	VPS50	55610
ENSG00000004777	0.111141	-0.0314879	0.948891	0.827646	NA	ARHGAP33	115703
ENSG00000004779	882.628	-0.00599895	0.289629	0.851498	0.999485	NDUFAB1	4706
ENSG00000004809	0.0311498	0.00187341	0.92493	0.989505	NA	SLC22A16	85413
ENSG00000004838	3.16768	0.00187926	0.924931	0.989473	0.999485	ZMYND10	51364
ENSG00000004846	0.311436	0.0236319	0.939465	0.869503	NA	ABCB5	340273
ENSG00000004864	91.108	-0.0100906	0.516469	0.882044	0.999485	SLC25A13	10165
ENSG00000004866	36.7678	8.08728	4.88764	0.00066745	0.0112345	ST7	7982
ENSG00000004897	210.488	0.743134	1.82723	0.0127246	0.12859	CDC27	996
ENSG00000004939	2.14265	-0.211369	1.50896	0.315546	0.999485	SLC4A1	6521
ENSG00000004948	0.378048	0.00187575	0.92493	0.989492	NA	CALCR	799
ENSG00000004961	450.446	0.0467756	0.620474	0.540714	0.999485	HCCS	3052
ENSG00000004975	222.98	0.200028	1.21517	0.178807	0.845453	DVL2	1856
ENSG00000005001	0.0636559	-0.02112	0.937347	0.883159	NA	PRSS22	64063
ENSG00000005007	180.928	-0.0358795	0.407392	0.372016	0.999485	UPF1	5976
ENSG00000005020	17.7602	1.67304	4.45862	0.0365108	0.287173	SKAP2	8935
ENSG00000005022	2409.71	-0.000484921	0.335899	0.990185	0.999485	SLC25A5	292
ENSG00000005059	862.325	-0.00304312	0.253262	0.910892	0.999485	MCUB	55013
ENSG00000005073	0.0461288	0.00187356	0.92493	0.989505	NA	HOXA11	3207
ENSG00000005075	177.654	0.00529356	0.20261	0.790174	0.999485	POLR2J	5439
ENSG00000005100	315.022	0.801595	2.37744	0.0312865	0.256092	DHX33	56919
ENSG00000005102	0.0311498	0.00187341	0.92493	0.989505	NA	MEOX1	4222
ENSG00000005108	0.12464	0.00187476	0.92493	0.989498	NA	THSD7A	221981
ENSG00000005156	22.0107	-11.6839	8.77789	0.00128626	0.0192356	LIG3	3980
ENSG00000005175	260.395	-0.0011418	0.30623	0.973943	0.999485	RPAP3	79657
ENSG00000005187	48.0118	0.00186533	0.924929	0.989551	0.999485	ACSM3	6296
ENSG00000005189	1.16906	0.00186433	0.924929	0.989556	0.999485	REXO5	81691
ENSG00000005194	1059.56	-0.00312161	0.36021	0.942204	0.999485	CIAPIN1	57019
ENSG00000005206	49.1578	-0.536271	2.26914	0.0986516	0.590506	SPPL2B	56928
ENSG00000005238	52.8895	-0.0400646	0.925279	0.77251	0.999485	FAM214B	80256
ENSG00000005243	0.063249	0.00187274	0.92493	0.989509	NA	COPZ2	51226
ENSG00000005249	0.0250765	0.00187356	0.92493	0.989505	NA	PRKAR2B	5577
ENSG00000005302	1046.48	-0.58111	1.77443	0.0254373	0.219908	MSL3	10943
ENSG00000005339	216.644	0.0222886	0.497812	0.7203	0.999485	CREBBP	1387
ENSG00000005379	17.9993	-0.0924578	0.827466	0.354901	0.999485	TSPOAP1	9256
ENSG00000005381	0.121334	0.0249903	0.942236	0.862426	NA	MPO	4353
ENSG00000005436	233.692	0.020268	0.493599	0.744003	0.999485	GCFC2	6936
ENSG00000005448	119.801	-0.0143904	0.782036	0.900599	0.999485	WDR54	84058
ENSG00000005469	12.4945	-0.216317	1.52552	0.309454	0.999485	CROT	54677
ENSG00000005471	0.15318	0.00187371	0.92493	0.989504	NA	ABCB4	5244
ENSG00000005483	4177	0.00130452	0.102952	0.880491	0.999485	KMT2E	55904
ENSG00000005486	3579.98	-0.00256728	0.235568	0.917474	0.999485	RHBDD2	57414
ENSG00000005513	0.0238513	0.00187463	0.92493	0.989499	NA	SOX8	30812
ENSG00000005700	276.873	0.373509	1.59114	0.0716277	0.472799	IBTK	25998
ENSG00000005801	591.34	-0.0044282	0.316083	0.902639	0.999485	ZNF195	7748
ENSG00000005810	577.156	0.0134774	0.361165	0.745104	0.999485	MYCBP2	23077
ENSG00000005812	295.203	0.018901	0.429624	0.712661	0.999485	FBXL3	26224
ENSG00000005844	763.683	-1.47205	3.06555	0.0127565	0.128727	ITGAL	3683
ENSG00000005882	68.2382	-0.0354783	0.761585	0.742202	0.999485	PDK2	5164
ENSG00000005884	1.32152	0.000414712	0.923851	0.997674	0.999485	ITGA3	3675
ENSG00000005889	1129.97	-0.0133167	0.301071	0.676498	0.999485	ZFX	7543
ENSG00000005893	921.867	-0.000686066	0.297457	0.983745	0.999485	LAMP2	3920
ENSG00000005961	0.0813726	0.00187428	0.92493	0.989501	NA	ITGA2B	3674
ENSG00000006007	845.329	-0.0563173	0.60086	0.408396	0.999485	GDE1	51573
ENSG00000006015	104.405	0.0132482	0.504116	0.839521	0.999485	REX1BD	55049
ENSG00000006016	1.62578	0.134658	1.24294	0.445404	0.999485	CRLF1	9244
ENSG00000006025	114.511	-0.150766	1.05537	0.238388	0.944342	OSBPL7	114881
ENSG00000006042	0.571518	-0.0880729	1.08658	0.578479	0.999485	TMEM98	26022
ENSG00000006047	0.033291	0.00187464	0.92493	0.989499	NA	YBX2	51087
ENSG00000006062	47.9782	-0.193605	1.29642	0.248071	0.951641	MAP3K14	9020
ENSG00000006071	0.156739	0.0018739	0.92493	0.989503	NA	ABCC8	6833
ENSG00000006116	0.467246	0.00187063	0.92493	0.989521	0.999485	CACNG3	10368
ENSG00000006118	3.76181	0.0249917	0.942238	0.862419	0.999485	TMEM132A	54972
ENSG00000006125	564.366	-0.00932128	0.207433	0.630109	0.999485	AP2B1	163
ENSG00000006194	604.161	-0.0174299	0.489634	0.778892	0.999485	ZNF263	10127
ENSG00000006210	0.170172	-0.0211209	0.937348	0.883155	NA	CX3CL1	6376
ENSG00000006282	52.1958	-0.00722564	0.496787	0.911434	0.999485	SPATA20	64847
ENSG00000006283	0.321795	0.00187332	0.92493	0.989506	NA	CACNA1G	8913
ENSG00000006327	126.908	-0.00564212	0.470124	0.925839	0.999485	TNFRSF12A	51330
ENSG00000006377	0.063249	0.00187274	0.92493	0.989509	NA	DLX6	1750
ENSG00000006432	45.9485	-20.7616	3.70753	7.37579e-09	1.46058e-06	MAP3K9	4293
ENSG00000006451	1117.94	-0.00275823	0.228312	0.907606	0.999485	RALA	5898
ENSG00000006453	6.97812	-14.4588	8.38474	0.00058541	0.0101167	BAIAP2L1	55971
ENSG00000006459	1057.36	0.00220164	0.509547	0.973951	0.999485	KDM7A	80853
ENSG00000006468	331.075	0.074366	0.679114	0.328384	0.999485	ETV1	2115
ENSG00000006530	867.509	-0.0200367	0.42138	0.685898	0.999485	AGK	55750
ENSG00000006534	0.257446	0.00187253	0.92493	0.98951	NA	ALDH3B1	221
ENSG00000006555	54.9159	0.0659365	0.755942	0.493089	0.999485	TTC22	55001
ENSG00000006576	382.544	0.0238184	0.440754	0.644477	0.999485	PHTF2	57157
ENSG00000006607	93.4628	-0.00933071	0.569653	0.903935	0.999485	FARP2	9855
ENSG00000006611	0.0424096	0.00187479	0.92493	0.989498	NA	USH1C	10083
ENSG00000006625	195.094	0.015539	0.41215	0.752666	0.999485	GGCT	79017
ENSG00000006634	685.734	-0.00142971	0.154741	0.921151	0.999485	DBF4	10926
ENSG00000006638	0.264859	-0.0211231	0.937351	0.883143	NA	TBXA2R	6915
ENSG00000006652	1110.91	0.00502088	0.357842	0.906024	0.999485	IFRD1	3475
ENSG00000006695	214.98	0.122837	0.959967	0.292609	0.999485	COX10	1352
ENSG00000006704	0.192131	0.00187351	0.92493	0.989505	NA	GTF2IRD1	9569
ENSG00000006712	308.447	0.0219748	0.329629	0.505954	0.999485	PAF1	54623
ENSG00000006740	2.46152	-0.202445	1.47877	0.327018	0.999485	ARHGAP44	9912
ENSG00000006744	685.839	-0.00680843	0.325524	0.855213	0.999485	ELAC2	60528
ENSG00000006747	0.642479	-0.0177826	0.930681	0.900867	0.999485	SCIN	85477
ENSG00000006756	38.8134	-0.879698	3.17557	0.0765713	0.494572	ARSD	414
ENSG00000006757	7.66418	14.6288	8.34835	0.000555835	0.0097558	PNPLA4	8228
ENSG00000006788	0.0745088	0.00187392	0.92493	0.989503	NA	MYH13	8735
ENSG00000006831	164.34	-0.0043011	0.375432	0.924441	0.999485	ADIPOR2	79602
ENSG00000006837	2.77929	0.0018772	0.92493	0.989484	0.999485	CDKL3	51265
ENSG00000007001	0.0772786	0.00187275	0.92493	0.989509	NA	UPP2	151531
ENSG00000007038	18.1307	0.00187274	0.92493	0.989509	0.999485	PRSS21	10942
ENSG00000007047	6.35871	-0.0672429	1.011	0.652008	0.999485	MARK4	57787
ENSG00000007062	0.132272	0.00187471	0.92493	0.989498	NA	PROM1	8842
ENSG00000007080	206.2	-0.00557947	0.231664	0.814636	0.999485	CCDC124	115098
ENSG00000007129	247.241	-0.0170709	0.479257	0.777333	0.999485	CEACAM21	90273
ENSG00000007168	353.242	-0.0215474	0.366763	0.586115	0.999485	PAFAH1B1	5048
ENSG00000007171	0.102079	0.00187297	0.92493	0.989508	NA	NOS2	4843
ENSG00000007174	0.443477	0.00187266	0.92493	0.98951	0.999485	DNAH9	1770
ENSG00000007202	88.4057	-23.227	4.039	2.31046e-09	5.51691e-07	KIAA0100	9703
ENSG00000007216	0.109378	0.00187218	0.92493	0.989512	NA	SLC13A2	9058
ENSG00000007237	39.455	5.30879	5.11795	0.00225587	0.0302797	GAS7	8522
ENSG00000007255	109.988	-0.0216513	0.558652	0.767701	0.999485	TRAPPC6A	79090
ENSG00000007264	60.0627	0.0302344	0.764524	0.782635	0.999485	MATK	4145
ENSG00000007312	9.11627	1.1511	3.65466	0.055973	0.396198	CD79B	974
ENSG00000007314	0.332793	0.00186894	0.924929	0.98953	NA	SCN4A	6329
ENSG00000007341	142.696	0.0610344	0.569487	0.306418	0.999485	ST7L	54879
ENSG00000007350	0.154593	-0.0217467	0.937669	0.879716	NA	TKTL1	8277
ENSG00000007372	0.18836	-0.0189771	0.933314	0.894534	NA	PAX6	5080
ENSG00000007376	18.7341	0.0313351	0.908675	0.818992	0.999485	RPUSD1	113000
ENSG00000007384	0.20226	0.00187247	0.92493	0.989511	NA	RHBDF1	64285
ENSG00000007392	400.224	-0.117984	0.781919	0.154243	0.783882	LUC7L	55692
ENSG00000007402	0.447162	-0.0152474	0.492553	0.808938	0.999485	CACNA2D2	9254
ENSG00000007516	0.20199	0.00187688	0.92493	0.989486	NA	BAIAP3	8938
ENSG00000007520	60.9035	0.0162954	0.442686	0.763999	0.999485	TSR3	115939
ENSG00000007541	177.762	2.94141	4.20385	0.00555602	0.0652653	PIGQ	9091
ENSG00000007545	24.4153	0.00738248	0.622839	0.932257	0.999485	CRAMP1	57585
ENSG00000007866	0.0376456	0.00187217	0.92493	0.989512	NA	TEAD3	7005
ENSG00000007908	0.283167	0.0018765	0.92493	0.989488	NA	SELE	6401
ENSG00000007923	89.7493	-0.100726	0.851477	0.321894	0.999485	DNAJC11	55735
ENSG00000007933	0.115047	0.00187458	0.92493	0.989499	NA	FMO3	2328
ENSG00000007944	663.251	9.08926	4.63892	0.00041084	0.00760916	MYLIP	29116
ENSG00000007952	1.34326	0.166184	1.35439	0.382765	0.999485	NOX1	27035
ENSG00000007968	0.69267	-0.125229	1.2113	0.468637	0.999485	E2F2	1870
ENSG00000008018	2063.25	-0.00831922	0.233324	0.721636	0.999485	PSMB1	5689
ENSG00000008056	0.0292376	0.00187464	0.92493	0.989499	NA	SYN1	6853
ENSG00000008083	489.8	0.418139	1.47175	0.0338348	0.271841	JARID2	3720
ENSG00000008086	56.7176	-1.29878	3.90126	0.0489809	0.360626	CDKL5	6792
ENSG00000008118	0.025422	0.00187479	0.92493	0.989498	NA	CAMK1G	57172
ENSG00000008128	79.3746	-0.00988514	0.17278	0.492673	0.999485	CDK11A	728642
ENSG00000008130	94.0004	0.0127108	0.404694	0.794332	0.999485	NADK	65220
ENSG00000008196	0.360282	0.00187204	0.92493	0.989513	NA	TFAP2B	7021
ENSG00000008226	0.160412	0.00187484	0.92493	0.989497	NA	DLEC1	9940
ENSG00000008256	109.723	0.0698435	0.827529	0.524687	0.999485	CYTH3	9265
ENSG00000008277	90.1061	-7.73917	8.46875	0.0036527	0.0454414	ADAM22	53616
ENSG00000008282	391.701	-0.0638369	0.75532	0.510347	0.999485	SYPL1	6856
ENSG00000008283	34.3878	-17.2547	7.67059	0.000230015	0.00478567	CYB561	1534
ENSG00000008294	1224.95	0.0588124	0.504298	0.22524	0.928533	SPAG9	9043
ENSG00000008300	0.691196	-0.0288042	0.943444	0.841415	0.999485	CELSR3	1951
ENSG00000008311	62.8944	0.090356	1.05355	0.548623	0.999485	AASS	10157
ENSG00000008323	0.234598	0.00187376	0.92493	0.989503	NA	PLEKHG6	55200
ENSG00000008324	1799.98	0.000731572	0.163371	0.962418	0.999485	SS18L2	51188
ENSG00000008382	3.311	-0.287606	1.75478	0.240622	0.944621	MPND	84954
ENSG00000008394	0.0971334	0.0249915	0.942238	0.86242	NA	MGST1	4257
ENSG00000008405	976.852	2.89603	4.40823	0.00690555	0.0781669	CRY1	1407
ENSG00000008441	0.152854	0.00187227	0.92493	0.989512	NA	NFIX	4784
ENSG00000008513	438.809	-0.00351683	0.350403	0.932484	0.999485	ST3GAL1	6482
ENSG00000008516	0.119256	0.00187519	0.92493	0.989495	NA	MMP25	64386
ENSG00000008517	1090.2	-0.0543991	0.47152	0.21941	0.921115	IL32	9235
ENSG00000008710	7.04301	2.07464	3.66687	0.00913039	0.098641	PKD1	5310
ENSG00000008735	0.439323	0.0270101	0.943844	0.851492	0.999485	MAPK8IP2	23542
ENSG00000008838	72.2088	0.14874	1.20348	0.35853	0.999485	MED24	9862
ENSG00000008853	21.3976	0.234145	1.58423	0.289024	0.999485	RHOBTB2	23221
ENSG00000008869	466.579	0.0176755	0.507593	0.786178	0.999485	HEATR5B	54497
ENSG00000008952	1290.52	-0.0014698	0.124695	0.893477	0.999485	SEC62	7095
ENSG00000008988	3752.75	-0.00143264	0.0859309	0.837898	0.999485	RPS20	6224
ENSG00000009307	4173.06	0.00110235	0.149338	0.936452	0.999485	CSDE1	7812
ENSG00000009335	251.029	0.00660549	0.301939	0.844945	0.999485	UBE3C	9690
ENSG00000009413	461.991	0.00230183	0.235779	0.926135	0.999485	REV3L	5980
ENSG00000009694	23.1302	-0.227909	1.37693	0.196094	0.887272	TENM1	10178
ENSG00000009709	0.17444	0.0018742	0.92493	0.989501	NA	PAX7	5081
ENSG00000009724	0.201864	0.00187194	0.92493	0.989514	NA	MASP2	10747
ENSG00000009765	30.4446	-21.8184	5.94352	1.57891e-05	0.000623856	IYD	389434
ENSG00000009780	1689.6	-0.0394731	0.412542	0.317742	0.999485	FAM76A	199870
ENSG00000009790	471.816	-0.0655187	0.612321	0.322737	0.999485	TRAF3IP3	80342
ENSG00000009830	6.62778	-0.0866753	1.0624	0.573091	0.999485	POMT2	29954
ENSG00000009844	1563.3	-0.0122292	0.318199	0.726418	0.999485	VTA1	51534
ENSG00000009950	0.192906	0.0561567	0.998078	0.707042	NA	MLXIPL	51085
ENSG00000009954	410.871	-0.00405597	0.363523	0.92572	0.999485	BAZ1B	9031
ENSG00000010017	475.457	-0.0115907	0.287168	0.702319	0.999485	RANBP9	10048
ENSG00000010030	341.679	-1.17584	3.32713	0.0364067	0.28689	ETV7	51513
ENSG00000010072	180.916	0.291438	1.67416	0.198293	0.891038	SPRTN	83932
ENSG00000010165	196.719	0.0198598	0.482896	0.74187	0.999485	EEF1AKNMT	51603
ENSG00000010219	31.0085	-0.284692	1.75961	0.248859	0.952627	DYRK4	8798
ENSG00000010244	2137.81	0.00850575	0.261726	0.756308	0.999485	ZNF207	7756
ENSG00000010256	1663.94	-0.0214808	0.372598	0.5968	0.999485	UQCRC1	7384
ENSG00000010270	644.984	0.0152663	0.310629	0.640957	0.999485	STARD3NL	83930
ENSG00000010278	172.42	0.0136778	0.577178	0.860991	0.999485	CD9	928
ENSG00000010282	0.0320993	0.00187341	0.92493	0.989505	NA	HHATL	57467
ENSG00000010292	67.5436	0.0514927	0.897701	0.693128	0.999485	NCAPD2	9918
ENSG00000010295	67.735	-25.5948	5.50307	4.78633e-07	3.81818e-05	IFFO1	25900
ENSG00000010310	55.8442	0.049463	0.56155	0.435173	0.999485	GIPR	2696
ENSG00000010318	75.1571	0.0166315	0.649082	0.854289	0.999485	PHF7	51533
ENSG00000010319	0.316811	0.00187168	0.92493	0.989515	NA	SEMA3G	56920
ENSG00000010322	182.592	-0.0100095	0.300498	0.760409	0.999485	NISCH	11188
ENSG00000010327	0.612809	0.00142861	0.539446	0.984288	0.999485	STAB1	23166
ENSG00000010361	6.88738	-0.222361	1.38032	0.212298	0.910884	FUZ	80199
ENSG00000010379	0.208263	0.0277796	0.938865	0.846207	NA	SLC6A13	6540
ENSG00000010404	1711.98	-0.00459587	0.114654	0.619812	0.999485	IDS	3423
ENSG00000010438	0.0461288	0.00187356	0.92493	0.989505	NA	PRSS3	5646
ENSG00000010539	68.8226	0.0112529	0.521671	0.869984	0.999485	ZNF200	7752
ENSG00000010610	0.149173	0.0249899	0.942236	0.862428	NA	CD4	920
ENSG00000010626	23.7502	0.0780967	1.06803	0.620536	0.999485	LRRC23	10233
ENSG00000010704	0.168506	0.00187512	0.92493	0.989496	NA	HFE	3077
ENSG00000010803	12.2303	-0.0135901	0.884859	0.919494	0.999485	SCMH1	22955
ENSG00000010810	2837.68	-0.000311942	0.149139	0.982012	0.999485	FYN	2534
ENSG00000010818	205.163	-0.0314971	0.512938	0.610681	0.999485	HIVEP2	3097
ENSG00000010932	6.94032	0.00207256	0.248795	0.938005	0.999485	FMO1	2326
ENSG00000011007	629.963	0.00900567	0.259849	0.738695	0.999485	ELOA	6924
ENSG00000011009	542.784	-0.0374893	0.587199	0.610853	0.999485	LYPLA2	11313
ENSG00000011021	102.476	2.42107	5.27964	0.0218375	0.194275	CLCN6	1185
ENSG00000011028	1.58792	0.00174557	0.791393	0.988156	0.999485	MRC2	9902
ENSG00000011083	0.143008	0.00187583	0.92493	0.989492	NA	SLC6A7	6534
ENSG00000011105	0.0424096	0.00187479	0.92493	0.989498	NA	TSPAN9	10867
ENSG00000011114	122.717	0.0294452	0.414595	0.508754	0.999485	BTBD7	55727
ENSG00000011132	86.2166	0.0172062	0.353874	0.659764	0.999485	APBA3	9546
ENSG00000011143	7.07149	0.0140007	0.886095	0.917194	0.999485	MKS1	54903
ENSG00000011198	106.273	-0.0318968	0.654412	0.718006	0.999485	ABHD5	51099
ENSG00000011201	0.0250765	0.00187356	0.92493	0.989505	NA	ANOS1	3730
ENSG00000011243	128.774	17.2502	4.20914	8.33406e-06	0.000364361	AKAP8L	26993
ENSG00000011258	69.8063	0.125138	1.04376	0.352678	0.999485	MBTD1	54799
ENSG00000011260	619.901	0.00606051	0.195596	0.746793	0.999485	UTP18	51096
ENSG00000011275	644.227	0.00399026	0.165552	0.795364	0.999485	RNF216	54476
ENSG00000011295	1113.2	0.0118168	0.338541	0.757529	0.999485	TTC19	54902
ENSG00000011304	441.323	0.0196399	0.340696	0.584736	0.999485	PTBP1	5725
ENSG00000011332	0.0311498	0.00187341	0.92493	0.989505	NA	DPF1	8193
ENSG00000011347	0.0311498	0.00187341	0.92493	0.989505	NA	SYT7	9066
ENSG00000011376	63.6097	0.00740572	0.332548	0.846646	0.999485	LARS2	23395
ENSG00000011405	220.466	0.0480179	0.494572	0.3452	0.999485	PIK3C2A	5286
ENSG00000011422	277.985	6.70984	6.2487	0.00231132	0.03095	PLAUR	5329
ENSG00000011426	41.5257	-0.876395	3.1692	0.0768932	0.495887	ANLN	54443
ENSG00000011451	35.611	1.82098	3.67379	0.0136438	0.134931	WIZ	58525
ENSG00000011454	177.286	-0.0501595	0.524243	0.367259	0.999485	GPR21	2844
ENSG00000011465	1.55258	0.00186964	0.92493	0.989527	0.999485	DCN	1634
ENSG00000011478	14.7008	-0.980978	3.38831	0.0694843	0.461547	QPCTL	54814
ENSG00000011485	84.7137	0.0060661	0.377321	0.893877	0.999485	PPP5C	5536
ENSG00000011523	63.8579	-0.441635	1.98393	0.106642	0.619819	CEP68	23177
ENSG00000011566	92.0159	1.93556	4.35008	0.0215946	0.19283	MAP4K3	8491
ENSG00000011590	323.144	0.0551445	0.49093	0.244217	0.947316	ZBTB32	27033
ENSG00000011600	15.4007	-3.71355	6.53222	0.0127276	0.12859	TYROBP	7305
ENSG00000011638	141.828	-0.262121	1.24436	0.0804596	0.512603	TMEM159	57146
ENSG00000012048	112.541	-0.0927652	0.840268	0.366017	0.999485	BRCA1	672
ENSG00000012061	208.122	-0.00779658	0.325886	0.833986	0.999485	ERCC1	2067
ENSG00000012124	0.150293	-0.0196275	0.934569	0.891076	NA	CD22	933
ENSG00000012171	0.136941	0.00187349	0.92493	0.989505	NA	SEMA3B	7869
ENSG00000012174	57.9648	14.0939	8.51594	0.000664195	0.0112021	MBTPS2	51360
ENSG00000012211	11.979	-0.0782161	1.03427	0.603556	0.999485	PRICKLE3	4007
ENSG00000012223	0.135559	0.00187383	0.92493	0.989503	NA	LTF	4057
ENSG00000012232	21.8037	-0.00863142	0.658187	0.926111	0.999485	EXTL3	2137
ENSG00000012504	0.0877216	0.0018734	0.92493	0.989505	NA	NR1H4	9971
ENSG00000012660	849.57	-0.00711189	0.282374	0.817211	0.999485	ELOVL5	60481
ENSG00000012822	197.693	-0.0270881	0.510829	0.667629	0.999485	CALCOCO1	57658
ENSG00000012963	428.839	0.0086877	0.330007	0.817577	0.999485	UBR7	55148
ENSG00000012983	866.214	0.0442528	0.539831	0.471861	0.999485	MAP4K5	11183
ENSG00000013016	20.3284	11.3617	8.81513	0.00140947	0.0205227	EHD3	30845
ENSG00000013275	943.997	-0.0116675	0.321834	0.743679	0.999485	PSMC4	5704
ENSG00000013288	49.7711	0.551942	1.90542	0.0417751	0.319618	MAN2B2	23324
ENSG00000013293	0.0289509	0.00187464	0.92493	0.989499	NA	SLC7A14	57709
ENSG00000013297	50.9696	0.000161287	0.0550005	0.972676	0.999485	CLDN11	5010
ENSG00000013306	578.968	-0.000452869	0.344023	0.991114	0.999485	SLC25A39	51629
ENSG00000013364	221.191	0.000714143	0.252395	0.979063	0.999485	MVP	9961
ENSG00000013374	305.792	-0.0386205	0.389592	0.281916	0.994024	NUB1	51667
ENSG00000013375	68.839	0.77626	2.97002	0.0879367	0.544443	PGM3	5238
ENSG00000013392	19.5784	4.46078	7.01388	0.00951943	0.102058	RWDD2A	112611
ENSG00000013441	13672.1	-0.0077731	0.109383	0.333609	0.999485	CLK1	1195
ENSG00000013503	9.56294	-0.0936738	1.08629	0.54962	0.999485	POLR3B	55703
ENSG00000013523	2.30827	0.0715312	1.0383	0.641217	0.999485	ANGEL1	23357
ENSG00000013561	254.123	-0.0232041	0.374426	0.563764	0.999485	RNF14	9604
ENSG00000013563	0.100686	0.00187305	0.92493	0.989507	NA	DNASE1L1	1774
ENSG00000013573	8.4158	0.0830144	0.892633	0.483284	0.999485	DDX11	1663
ENSG00000013583	0.694194	0.00186438	0.924929	0.989556	0.999485	HEBP1	50865
ENSG00000013588	0.0311498	0.00187341	0.92493	0.989505	NA	GPRC5A	9052
ENSG00000013619	155.861	-0.0937336	0.852595	0.371644	0.999485	MAMLD1	10046
ENSG00000013725	1517.38	0.00281903	0.123642	0.791535	0.999485	CD6	923
ENSG00000013810	109.584	-0.01414	0.723669	0.892336	0.999485	TACC3	10460
ENSG00000014123	309.561	-2.23017	3.55162	0.00652187	0.0747285	UFL1	23376
ENSG00000014138	7.51445	0.0601253	1.00867	0.689641	0.999485	POLA2	23649
ENSG00000014164	37.2242	0.197992	1.37609	0.282658	0.994859	ZC3H3	23144
ENSG00000014216	130.595	-0.0448482	0.634034	0.574936	0.999485	CAPN1	823
ENSG00000014641	2697.47	-0.00039099	0.216209	0.985997	0.999485	MDH1	4190
ENSG00000014824	198.17	0.160689	0.983484	0.149652	0.76961	SLC30A9	10463
ENSG00000014914	2.90168	0.00187934	0.924931	0.989472	0.999485	MTMR11	10903
ENSG00000014919	75.2743	-0.130689	1.16706	0.415966	0.999485	COX15	1355
ENSG00000015133	452.484	-0.0749465	0.631292	0.257995	0.964915	CCDC88C	440193
ENSG00000015153	258.584	-0.0145395	0.411099	0.768469	0.999485	YAF2	10138
ENSG00000015171	386.232	-0.0372653	0.595009	0.620508	0.999485	ZMYND11	10771
ENSG00000015285	8.44336	0.0136902	0.386147	0.763377	0.999485	WAS	7454
ENSG00000015413	0.0915371	0.0018732	0.92493	0.989507	NA	DPEP1	1800
ENSG00000015475	216.323	-0.0182871	0.484533	0.764292	0.999485	BID	637
ENSG00000015479	84.719	-0.00116106	0.197386	0.953192	0.999485	MATR3	9782
ENSG00000015520	0.393582	0.00187168	0.92493	0.989515	NA	NPC1L1	29881
ENSG00000015532	193.423	-0.00326193	0.143489	0.799709	0.999485	XYLT2	64132
ENSG00000015568	0.0349049	-0.0211193	0.937346	0.883163	NA	RGPD5	84220
ENSG00000015592	0.0603873	0.00187377	0.92493	0.989503	NA	STMN4	81551
ENSG00000015676	159.195	-0.0031784	0.316443	0.930359	0.999485	NUDCD3	23386
ENSG00000016082	0.025422	0.00187479	0.92493	0.989498	NA	ISL1	3670
ENSG00000016391	1.14217	0.0018757	0.92493	0.989493	0.999485	CHDH	55349
ENSG00000016402	0.0424098	0.0249917	0.942238	0.862419	NA	IL20RA	53832
ENSG00000016490	0.0848192	0.00187524	0.92493	0.989495	NA	CLCA1	1179
ENSG00000016864	379.896	-0.016591	0.36206	0.68319	0.999485	GLT8D1	55830
ENSG00000017260	206.531	0.0254414	0.385325	0.536159	0.999485	ATP2C1	27032
ENSG00000017483	267.28	0.0672597	0.722276	0.446993	0.999485	SLC38A5	92745
ENSG00000018189	27.8936	-0.327218	1.86332	0.209005	0.906396	RUFY3	22902
ENSG00000018236	0.0271268	0.00187341	0.92493	0.989505	NA	CNTN1	1272
ENSG00000018280	4.48262	0.315491	1.8398	0.220819	0.924123	SLC11A1	6556
ENSG00000018408	58.0989	-0.00177909	0.145985	0.894169	0.999485	WWTR1	25937
ENSG00000018510	157.331	-0.00566432	0.352231	0.891657	0.999485	AGPS	8540
ENSG00000018607	0.0320993	0.00187341	0.92493	0.989505	NA	NA	NA
ENSG00000018610	106.036	0.090111	0.719942	0.249458	0.953207	CXorf56	63932
ENSG00000018625	0.232454	-0.0583058	1.00192	0.696845	NA	ATP1A2	477
ENSG00000018699	211.955	-0.339533	1.83061	0.17683	0.841268	TTC27	55622
ENSG00000018869	10.8978	25.6302	5.54713	5.4069e-07	4.21338e-05	ZNF582	147948
ENSG00000019102	0.0678318	0.0249922	0.942239	0.862416	NA	VSIG2	23584
ENSG00000019144	0.667656	0.00119899	0.395992	0.980383	0.999485	PHLDB1	23187
ENSG00000019169	0.0461288	0.00187356	0.92493	0.989505	NA	MARCO	8685
ENSG00000019186	0.119386	0.00187143	0.92493	0.989517	NA	CYP24A1	1591
ENSG00000019485	31.1655	0.00147635	0.57803	0.985131	0.999485	PRDM11	56981
ENSG00000019505	0.0695363	0.00187392	0.92493	0.989503	NA	SYT13	57586
ENSG00000019549	0.0999309	0.00187442	0.92493	0.9895	NA	SNAI2	6591
ENSG00000019582	21813.1	-0.0267636	0.187708	0.0624225	0.427112	CD74	972
ENSG00000019991	0.025422	0.00187479	0.92493	0.989498	NA	HGF	3082
ENSG00000019995	227.393	0.0160344	0.48041	0.791991	0.999485	ZRANB1	54764
ENSG00000020129	60.5358	-0.0210078	0.495862	0.735819	0.999485	NCDN	23154
ENSG00000020181	0.179485	0.0018715	0.92493	0.989516	NA	ADGRA2	25960
ENSG00000020219	0.025422	0.00187479	0.92493	0.989498	NA	NA	NA
ENSG00000020256	10.1976	-0.0776459	1.03063	0.604798	0.999485	ZFP64	55734
ENSG00000020426	222.748	0.00846615	0.382383	0.853813	0.999485	MNAT1	4331
ENSG00000020577	95.7784	4.4424	5.20029	0.00379027	0.0468757	SAMD4A	23034
ENSG00000020633	584.857	-0.00146771	0.276571	0.961764	0.999485	RUNX3	864
ENSG00000020922	354.344	-0.0327639	0.421757	0.459689	0.999485	MRE11	4361
ENSG00000021300	18.0116	-11.568	8.90219	0.00136739	0.0201364	PLEKHB1	58473
ENSG00000021355	429.374	-0.0219157	0.324023	0.494981	0.999485	SERPINB1	1992
ENSG00000021461	0.0271268	0.00187341	0.92493	0.989505	NA	CYP3A43	64816
ENSG00000021488	18.5812	-25.0639	5.56784	9.46569e-07	6.2727e-05	SLC7A9	11136
ENSG00000021574	118.653	-0.00634336	0.232581	0.789507	0.999485	SPAST	6683
ENSG00000021645	0.319985	-0.0417303	0.965329	0.775128	NA	NRXN3	9369
ENSG00000021762	10.9888	-15.7035	8.11373	0.000397879	0.0074165	OSBPL5	114879
ENSG00000021776	348.728	0.0140699	0.298682	0.652789	0.999485	AQR	9716
ENSG00000021826	0.239364	-0.0233941	0.938724	0.870703	NA	CPS1	1373
ENSG00000021852	0.0641985	0.0018729	0.92493	0.989508	NA	C8B	732
ENSG00000022267	0.220243	0.00187464	0.92493	0.989498	NA	FHL1	2273
ENSG00000022277	488.144	0.000822614	0.254492	0.976139	0.999485	RTF2	51507
ENSG00000022355	0.0848192	0.00187524	0.92493	0.989495	NA	GABRA1	2554
ENSG00000022556	49.3525	0.00185889	0.924928	0.989587	0.999485	NLRP2	55655
ENSG00000022567	28.6637	0.156229	1.22048	0.338035	0.999485	SLC45A4	57210
ENSG00000022840	2009.16	-0.00462354	0.148584	0.725207	0.999485	RNF10	9921
ENSG00000022976	6.82315	-0.19202	1.41847	0.327463	0.999485	ZNF839	55778
ENSG00000023041	501.445	-0.0212433	0.436727	0.681774	0.999485	ZDHHC6	64429
ENSG00000023171	141.102	-0.0397406	0.500107	0.476722	0.999485	GRAMD1B	57476
ENSG00000023191	868.652	-0.0075118	0.280922	0.805284	0.999485	RNH1	6050
ENSG00000023228	297.694	-0.00995613	0.356879	0.810922	0.999485	NDUFS1	4719
ENSG00000023287	3257.19	0.0136042	0.214457	0.464713	0.999485	RB1CC1	9821
ENSG00000023318	1393.26	-0.00445233	0.180974	0.796206	0.999485	ERP44	23071
ENSG00000023330	322.067	-0.0358234	0.731633	0.725448	0.999485	ALAS1	211
ENSG00000023445	10684	0.00708146	0.220238	0.745946	0.999485	BIRC3	330
ENSG00000023516	309.134	-0.0189071	0.499898	0.765968	0.999485	AKAP11	11215
ENSG00000023572	501.103	-0.0062655	0.206152	0.755698	0.999485	GLRX2	51022
ENSG00000023608	145.86	0.017296	0.338881	0.63625	0.999485	SNAPC1	6617
ENSG00000023697	113.898	-0.0908293	0.785277	0.320782	0.999485	DERA	51071
ENSG00000023734	2639.74	0.0167343	0.218748	0.350334	0.999485	STRAP	11171
ENSG00000023839	44.9296	-24.1999	5.62492	2.19248e-06	0.000125523	ABCC2	1244
ENSG00000023892	230.299	-0.0641617	0.729409	0.482471	0.999485	DEF6	50619
ENSG00000023902	265.863	-0.0147944	0.398232	0.753868	0.999485	PLEKHO1	51177
ENSG00000023909	175.667	0.02078	0.3625	0.595684	0.999485	GCLM	2730
ENSG00000024048	1450.73	-0.0406068	0.428494	0.332181	0.999485	UBR2	23304
ENSG00000024422	0.397411	0.0249883	0.942234	0.862437	NA	EHD2	30846
ENSG00000024526	0.0885384	0.00187407	0.92493	0.989502	NA	DEPDC1	55635
ENSG00000024862	432.813	-0.0162223	0.335279	0.655623	0.999485	CCDC28A	25901
ENSG00000025039	7.72149	-16.5149	7.78566	0.00029004	0.0057994	RRAGD	58528
ENSG00000025156	295.49	0.00615818	0.521432	0.929135	0.999485	HSF2	3298
ENSG00000025293	465.468	-0.0431717	0.36365	0.161	0.805334	PHF20	51230
ENSG00000025423	0.174599	0.00187548	0.92493	0.989494	NA	HSD17B6	8630
ENSG00000025434	2.32671	0.00187997	0.924931	0.989469	0.999485	NR1H3	10062
ENSG00000025708	120.418	-0.0589698	0.504143	0.223301	0.927136	TYMP	1890
ENSG00000025770	246.651	0.00625484	0.384536	0.893217	0.999485	NCAPH2	29781
ENSG00000025772	276.738	0.0130818	0.449807	0.815934	0.999485	TOMM34	10953
ENSG00000025796	1379.08	0.00535556	0.302036	0.874775	0.999485	SEC63	11231
ENSG00000025800	1576.47	-0.000787359	0.217545	0.972018	0.999485	KPNA6	23633
ENSG00000026025	3689.75	-0.0190511	0.235904	0.327013	0.999485	VIM	7431
ENSG00000026036	0.107031	0.00187181	0.92493	0.989514	NA	RTEL1-TNFRSF6B	100533107
ENSG00000026103	1107.97	-0.0497872	0.575986	0.451592	0.999485	FAS	355
ENSG00000026297	262.339	0.0107428	0.281592	0.71792	0.999485	RNASET2	8635
ENSG00000026508	6451.27	0.00772553	0.140532	0.490334	0.999485	CD44	960
ENSG00000026559	0.610119	0.00187765	0.92493	0.989482	0.999485	KCNG1	3755
ENSG00000026652	34.9277	0.00805886	0.71283	0.93763	0.999485	AGPAT4	56895
ENSG00000026751	2256.2	0.0148459	0.304621	0.641977	0.999485	SLAMF7	57823
ENSG00000026950	376.791	-0.0495723	0.555799	0.425295	0.999485	BTN3A1	11119
ENSG00000027001	38.3296	0.208408	1.49719	0.318318	0.999485	MIPEP	4285
ENSG00000027075	1480.9	0.0129912	0.263245	0.619574	0.999485	PRKCH	5583
ENSG00000027644	0.227491	0.00187364	0.92493	0.989504	NA	INSRR	3645
ENSG00000027697	1455.81	0.0732755	0.640255	0.285713	0.995826	IFNGR1	3459
ENSG00000027847	69.1113	-0.914792	2.90667	0.0474455	0.352117	B4GALT7	11285
ENSG00000027869	412.49	0.00334294	0.231454	0.889815	0.999485	SH2D2A	9047
ENSG00000028116	280.129	-0.0284562	0.435601	0.560087	0.999485	VRK2	7444
ENSG00000028137	1022.33	0.0208568	0.325421	0.525325	0.999485	TNFRSF1B	7133
ENSG00000028203	532.39	-0.00164613	0.342914	0.96755	0.999485	VEZT	55591
ENSG00000028277	150.834	-0.00756837	0.277062	0.800105	0.999485	POU2F2	5452
ENSG00000028310	415.385	0.0480956	0.391692	0.154405	0.784467	BRD9	65980
ENSG00000028528	1083.51	-0.00448066	0.223937	0.845119	0.999485	SNX1	6642
ENSG00000028839	376.46	0.0372081	0.544685	0.570534	0.999485	TBPL1	9519
ENSG00000029153	26.4788	-0.506623	2.2353	0.111589	0.637134	ARNTL2	56938
ENSG00000029363	1365.76	0.00287386	0.165411	0.853557	0.999485	BCLAF1	9774
ENSG00000029364	675.512	-0.0102148	0.330341	0.78467	0.999485	SLC39A9	55334
ENSG00000029534	0.510433	0.062009	1.0121	0.680862	0.999485	ANK1	286
ENSG00000029639	159.258	-0.0525816	0.631125	0.489403	0.999485	TFB1M	51106
ENSG00000029725	329.97	0.115805	0.760079	0.145238	0.757458	RABEP1	9135
ENSG00000029993	120.156	0.0770193	0.755805	0.39839	0.999485	HMGB3	3149
ENSG00000030066	729.433	0.0693168	0.640868	0.324819	0.999485	NUP160	23279
ENSG00000030110	169.553	0.0465415	0.6602	0.581873	0.999485	BAK1	578
ENSG00000030304	0.158566	0.00187374	0.92493	0.989504	NA	MUSK	4593
ENSG00000030419	164.82	1.54127	3.94582	0.0301376	0.248787	IKZF2	22807
ENSG00000030582	142.434	-0.137967	1.03248	0.277862	0.992343	GRN	2896
ENSG00000031003	106.854	-0.123004	0.969086	0.299958	0.999485	FAM13B	51306
ENSG00000031081	64.9869	-0.0713531	0.930355	0.586035	0.999485	ARHGAP31	57514
ENSG00000031691	1.28643	2.98972	5.9289	0.0173147	0.163364	CENPQ	55166
ENSG00000031698	2079.16	0.00244547	0.198101	0.901563	0.999485	SARS	6301
ENSG00000031823	305.746	0.00847745	0.337505	0.827343	0.999485	RANBP3	8498
ENSG00000032219	2605.84	-0.0299336	0.34355	0.345146	0.999485	ARID4A	5926
ENSG00000032389	159.287	-0.0440734	0.571663	0.516288	0.999485	EIPR1	7260
ENSG00000032444	87.2732	-0.0698279	0.73006	0.432389	0.999485	PNPLA6	10908
ENSG00000032742	112.487	-0.0400634	0.69775	0.670708	0.999485	IFT88	8100
ENSG00000033011	177.127	-0.00258896	0.441613	0.963182	0.999485	ALG1	56052
ENSG00000033030	268.706	0.00689227	0.281866	0.822581	0.999485	ZCCHC8	55596
ENSG00000033050	171.254	0.0211806	0.449392	0.695106	0.999485	ABCF2	10061
ENSG00000033100	27.1767	0.0886999	0.801855	0.355419	0.999485	CHPF2	54480
ENSG00000033122	62.578	-0.0693828	0.763804	0.471532	0.999485	LRRC7	57554
ENSG00000033170	260.881	-0.00720046	0.385931	0.877463	0.999485	FUT8	2530
ENSG00000033178	1639.74	0.00119637	0.274414	0.968521	0.999485	UBA6	55236
ENSG00000033327	30.0303	-0.00549782	0.666039	0.953689	0.999485	GAB2	9846
ENSG00000033627	0.179611	0.0249888	0.942234	0.862434	NA	ATP6V0A1	535
ENSG00000033800	953.584	-0.0215707	0.372064	0.594095	0.999485	PIAS1	8554
ENSG00000033867	620.686	-0.00255668	0.235516	0.917793	0.999485	SLC4A7	9497
ENSG00000034053	101.316	-0.419501	2.15104	0.171924	0.830603	APBA2	321
ENSG00000034152	574.928	0.00643777	0.346857	0.874172	0.999485	MAP2K3	5606
ENSG00000034239	0.0772786	0.00187275	0.92493	0.989509	NA	EFCAB1	79645
ENSG00000034510	2511.46	-0.0127324	0.135756	0.192883	0.880555	TMSB10	9168
ENSG00000034533	373.719	-0.0770076	0.646116	0.2601	0.967433	ASTE1	28990
ENSG00000034677	4076.51	0.0524584	0.38463	0.107583	0.622709	RNF19A	25897
ENSG00000034693	652.339	-0.0194148	0.49314	0.754969	0.999485	PEX3	8504
ENSG00000034713	596.297	-0.00663251	0.308694	0.848787	0.999485	GABARAPL2	11345
ENSG00000034971	0.109896	0.00187449	0.92493	0.989499	NA	MYOC	4653
ENSG00000035115	32.5013	-0.0911364	1.10942	0.574657	0.999485	SH3YL1	26751
ENSG00000035141	246.346	0.0079659	0.310718	0.819192	0.999485	FAM136A	84908
ENSG00000035403	105.766	-0.00153656	0.581516	0.984642	0.999485	VCL	7414
ENSG00000035499	0.0238513	0.00187463	0.92493	0.989499	NA	DEPDC1B	55789
ENSG00000035664	512.39	-0.0577744	0.564833	0.336964	0.999485	DAPK2	23604
ENSG00000035681	887.661	-0.0059896	0.321049	0.870547	0.999485	NSMAF	8439
ENSG00000035687	1084.32	0.0685154	0.523864	0.165166	0.81647	ADSS	159
ENSG00000035720	32.637	0.00227256	0.893685	0.986724	0.999485	STAP1	26228
ENSG00000035862	4.48937	-0.0489619	0.967513	0.735629	0.999485	TIMP2	7077
ENSG00000035928	683.764	-0.00174275	0.243655	0.946464	0.999485	RFC1	5981
ENSG00000036054	371.838	0.0100411	0.270646	0.722727	0.999485	TBC1D23	55773
ENSG00000036257	222.749	-0.00573367	0.280677	0.852181	0.999485	CUL3	8452
ENSG00000036448	0.209446	0.0018743	0.92493	0.9895	NA	MYOM2	9172
ENSG00000036473	0.0622995	0.00187292	0.92493	0.989508	NA	OTC	5009
ENSG00000036530	15.4286	0.245638	1.62001	0.276366	0.991364	CYP46A1	10858
ENSG00000036549	632.883	-0.067649	0.665724	0.375254	0.999485	ZZZ3	26009
ENSG00000036565	0.0735593	0.00187392	0.92493	0.989503	NA	SLC18A1	6570
ENSG00000036672	22.7862	1.24641	3.43088	0.0341532	0.273486	USP2	9099
ENSG00000036828	0.202243	-0.0315372	0.948986	0.827394	NA	CASR	846
ENSG00000037042	43.8544	-0.0348878	0.466249	0.499253	0.999485	TUBG2	27175
ENSG00000037241	107.084	-0.0386379	0.480664	0.462771	0.999485	RPL26L1	51121
ENSG00000037280	19.9108	-0.198942	1.48044	0.339107	0.999485	FLT4	2324
ENSG00000037474	1175.61	-0.000669782	0.324903	0.985846	0.999485	NSUN2	54888
ENSG00000037637	130.589	0.023798	0.514992	0.713768	0.999485	FBXO42	54455
ENSG00000037749	52.0869	0.122412	1.12997	0.431032	0.999485	MFAP3	4238
ENSG00000037757	17.4793	-24.0049	5.66882	2.80748e-06	0.000150495	MRI1	84245
ENSG00000037897	149.403	0.0542526	0.601941	0.433804	0.999485	METTL1	4234
ENSG00000037965	0.0752052	0.024991	0.942237	0.862423	NA	HOXC8	3224
ENSG00000038002	380.051	-0.625424	2.47968	0.0859439	0.537173	AGA	175
ENSG00000038210	314.276	0.0749906	0.661812	0.299463	0.999485	PI4K2B	55300
ENSG00000038219	1442.68	-0.000249189	0.171948	0.988016	0.999485	BOD1L1	259282
ENSG00000038274	1764.12	-0.0384204	0.451728	0.415721	0.999485	MAT2B	27430
ENSG00000038295	0.422058	0.0507729	0.986204	0.732092	0.999485	TLL1	7092
ENSG00000038358	54.2301	0.0211692	0.387304	0.624614	0.999485	EDC4	23644
ENSG00000038382	0.363325	0.00187565	0.92493	0.989493	NA	TRIO	7204
ENSG00000038427	0.103036	0.00187166	0.92493	0.989515	NA	VCAN	1462
ENSG00000038532	73.9244	0.017868	0.506345	0.783057	0.999485	CLEC16A	23274
ENSG00000038945	102.377	5.37233	3.86559	0.000876648	0.0139732	MSR1	4481
ENSG00000039068	100.578	-9.08464	6.02862	0.000937923	0.0147131	CDH1	999
ENSG00000039123	368.805	0.0117622	0.273559	0.676498	0.999485	MTREX	23517
ENSG00000039139	0.0603873	0.00187377	0.92493	0.989503	NA	DNAH5	1767
ENSG00000039319	58.0122	-0.0278898	0.575854	0.709159	0.999485	ZFYVE16	9765
ENSG00000039523	50.3565	11.7563	8.74639	0.00125262	0.0188083	RIPOR1	79567
ENSG00000039537	0.0601007	0.00187377	0.92493	0.989503	NA	C6	729
ENSG00000039560	0.0325061	-0.0208253	0.936804	0.88472	NA	RAI14	26064
ENSG00000039600	0.634758	0.00187285	0.92493	0.989509	0.999485	SOX30	11063
ENSG00000039650	65.249	-0.0125529	0.49999	0.846459	0.999485	PNKP	11284
ENSG00000039987	0.0546596	0.00187515	0.92493	0.989496	NA	BEST2	54831
ENSG00000040199	142.337	0.00597512	0.449934	0.916854	0.999485	PHLPP2	23035
ENSG00000040275	202.731	7.54492	6.36439	0.00179985	0.0250372	SPDL1	54908
ENSG00000040341	21.4526	8.01453	8.50454	0.00336702	0.0425159	STAU2	27067
ENSG00000040487	15.711	-4.48259	7.08823	0.00966198	0.103192	PQLC2	54896
ENSG00000040531	58.511	-20.0119	6.50078	5.52644e-05	0.00166704	CTNS	1497
ENSG00000040608	0.0271268	0.00187341	0.92493	0.989505	NA	RTN4R	65078
ENSG00000040633	52.7816	-0.0487945	0.945938	0.728877	0.999485	PHF23	79142
ENSG00000040731	0.167019	0.00187407	0.92493	0.989502	NA	CDH10	1008
ENSG00000040933	228.856	-0.0782645	0.629426	0.227162	0.929455	INPP4A	3631
ENSG00000041353	0.0303566	0.00187341	0.92493	0.989505	NA	RAB27B	5874
ENSG00000041357	1643.5	-0.0139457	0.334287	0.706117	0.999485	PSMA4	5685
ENSG00000041802	571.521	0.0249009	0.390872	0.556511	0.999485	LSG1	55341
ENSG00000041880	47.8064	-17.5194	7.49803	0.000199963	0.00430465	PARP3	10039
ENSG00000042062	1.71361	0.0237106	0.902235	0.862361	0.999485	RIPOR3	140876
ENSG00000042088	770.337	0.0310345	0.418786	0.486401	0.999485	TDP1	55775
ENSG00000042286	28.8368	4.26302	6.90403	0.0102783	0.108466	AIFM2	84883
ENSG00000042304	2.62076	-0.022633	0.938201	0.87486	0.999485	C2orf83	56918
ENSG00000042317	0.0610502	0.00187379	0.92493	0.989503	NA	SPATA7	55812
ENSG00000042429	56.5019	0.0657477	0.581872	0.27461	0.987869	MED17	9440
ENSG00000042445	27.8653	-1.47393	4.19522	0.0431882	0.328191	RETSAT	54884
ENSG00000042493	734.743	-0.0785672	0.848874	0.478055	0.999485	CAPG	822
ENSG00000042753	298.108	-0.0109566	0.290565	0.724116	0.999485	AP2S1	1175
ENSG00000042781	0.61763	0.00187119	0.92493	0.989518	0.999485	USH2A	7399
ENSG00000042832	41.1279	0.97884	2.74289	0.0297739	0.24724	TG	7038
ENSG00000042980	28.6108	-0.116093	1.16155	0.481744	0.999485	ADAM28	10863
ENSG00000043039	9.03141	0.128608	1.1707	0.428154	0.999485	BARX2	8538
ENSG00000043093	1239.92	0.0117839	0.289354	0.700179	0.999485	DCUN1D1	54165
ENSG00000043143	52.4289	-18.9964	6.78952	9.25733e-05	0.00243757	JADE2	23338
ENSG00000043355	1.04707	0.00187681	0.92493	0.989486	0.999485	ZIC2	7546
ENSG00000043462	408.948	0.00314578	0.299786	0.92605	0.999485	LCP2	3937
ENSG00000043514	59.564	-0.344931	1.6955	0.124065	0.684008	TRIT1	54802
ENSG00000043591	37.3406	0.0376428	0.94606	0.792482	0.999485	ADRB1	153
ENSG00000044090	31.9676	0.0867117	1.07361	0.578796	0.999485	CUL7	9820
ENSG00000044115	664.622	0.0369623	0.454329	0.445039	0.999485	CTNNA1	1495
ENSG00000044446	51.9793	14.8319	4.47935	5.11104e-05	0.00156416	PHKA2	5256
ENSG00000044459	0.0311498	0.00187341	0.92493	0.989505	NA	CNTLN	54875
ENSG00000044524	0.0349049	-0.0211193	0.937346	0.883163	NA	EPHA3	2042
ENSG00000044574	17622.9	0.0074235	0.112208	0.372714	0.999485	HSPA5	3309
ENSG00000046604	0.0311498	0.00187341	0.92493	0.989505	NA	DSG2	1829
ENSG00000046647	85.0889	0.0213353	0.718223	0.835151	0.999485	GEMIN8	54960
ENSG00000046651	1191.16	-0.028726	0.352923	0.396298	0.999485	OFD1	8481
ENSG00000046653	32.3987	0.059992	0.766554	0.552196	0.999485	GPM6B	2824
ENSG00000046774	5.17226	-0.000284115	0.923425	0.998405	0.999485	MAGEC2	51438
ENSG00000046889	0.110826	0.00187071	0.92493	0.989521	NA	PREX2	80243
ENSG00000047056	184.529	-0.0195145	0.407174	0.679756	0.999485	WDR37	22884
ENSG00000047188	667.915	-0.0374986	0.478224	0.476668	0.999485	YTHDC2	64848
ENSG00000047230	0.0905744	0.00187401	0.92493	0.989502	NA	CTPS2	56474
ENSG00000047249	180.875	-0.0429236	0.590326	0.551609	0.999485	ATP6V1H	51606
ENSG00000047315	1035.05	0.00147448	0.288642	0.963659	0.999485	POLR2B	5431
ENSG00000047346	279.519	0.00322594	0.538558	0.964432	0.999485	FAM214A	56204
ENSG00000047365	1576.46	0.00614063	0.187371	0.728011	0.999485	ARAP2	116984
ENSG00000047410	3108.46	-0.0327472	0.294232	0.165767	0.817286	TPR	7175
ENSG00000047457	10.014	-0.052609	0.958611	0.711766	0.999485	CP	1356
ENSG00000047578	63.3209	-1.74932	3.29646	0.0100429	0.106315	KIAA0556	23247
ENSG00000047579	114.815	-0.0341546	0.53658	0.600831	0.999485	DTNBP1	84062
ENSG00000047597	0.172339	0.00187416	0.92493	0.989501	NA	XK	7504
ENSG00000047617	0.0504985	0.00187408	0.92493	0.989502	NA	ANO2	57101
ENSG00000047621	139.762	-0.155791	1.03167	0.200058	0.894685	C12orf4	57102
ENSG00000047634	65.2575	0.0830498	0.837534	0.434706	0.999485	SCML1	6322
ENSG00000047644	178.596	0.00997253	0.48934	0.87499	0.999485	WWC3	55841
ENSG00000047648	0.131748	0.00187469	0.92493	0.989498	NA	ARHGAP6	395
ENSG00000047662	4.9807	0.00187869	0.924931	0.989476	0.999485	FAM184B	27146
ENSG00000047849	354.506	-0.00192822	0.338786	0.961381	0.999485	MAP4	4134
ENSG00000047932	393.681	-0.00893888	0.40044	0.854601	0.999485	GOPC	57120
ENSG00000048028	117.956	0.390705	2.05163	0.178154	0.844938	USP28	57646
ENSG00000048052	59.5504	2.72728	4.81209	0.0112718	0.116989	HDAC9	9734
ENSG00000048140	108.259	0.0561671	0.638859	0.459989	0.999485	TSPAN17	26262
ENSG00000048162	1454.56	0.0544008	0.489892	0.251342	0.955134	NOP16	51491
ENSG00000048342	0.173358	0.00187468	0.92493	0.989498	NA	CC2D2A	57545
ENSG00000048392	197.219	0.0904253	0.671755	0.190893	0.873205	RRM2B	50484
ENSG00000048405	967.337	-0.00307968	0.269481	0.916827	0.999485	ZNF800	168850
ENSG00000048462	0.146917	0.00187384	0.92493	0.989503	NA	TNFRSF17	608
ENSG00000048471	50.8412	-0.0766063	0.897289	0.530157	0.999485	SNX29	92017
ENSG00000048540	0.0250765	0.00187356	0.92493	0.989505	NA	LMO3	55885
ENSG00000048544	470.266	-0.0152853	0.361718	0.709407	0.999485	MRPS10	55173
ENSG00000048545	0.0678316	0.00187528	0.92493	0.989495	NA	GUCA1A	2978
ENSG00000048649	692.794	-0.0121982	0.304168	0.709675	0.999485	RSF1	51773
ENSG00000048707	59.4294	0.0128309	0.25166	0.59999	0.999485	VPS13D	55187
ENSG00000048740	1222.71	0.00126339	0.260709	0.964471	0.999485	CELF2	10659
ENSG00000048828	233.983	-0.0256656	0.483245	0.6612	0.999485	FAM120A	23196
ENSG00000048991	231.09	0.00858513	0.251422	0.740114	0.999485	R3HDM1	23518
ENSG00000049089	3.08771	0.00186908	0.924929	0.98953	0.999485	COL9A2	1298
ENSG00000049130	0.194689	0.00187435	0.92493	0.9895	NA	KITLG	4254
ENSG00000049167	99.8304	0.17069	1.37016	0.37504	0.999485	ERCC8	1161
ENSG00000049192	4.24501	0.00187721	0.92493	0.989484	0.999485	ADAMTS6	11174
ENSG00000049239	40.1388	0.00223532	0.427091	0.966816	0.999485	H6PD	9563
ENSG00000049245	381.586	0.136693	0.939313	0.205246	0.903189	VAMP3	9341
ENSG00000049246	32.6029	0.106406	1.13143	0.511016	0.999485	PER3	8863
ENSG00000049247	2.06909	0.224777	1.55361	0.299498	0.999485	UTS2	10911
ENSG00000049249	6642.62	0.0502305	0.469531	0.267761	0.977681	TNFRSF9	3604
ENSG00000049283	0.063249	0.00187274	0.92493	0.989509	NA	EPN3	55040
ENSG00000049323	0.0565718	0.00187392	0.92493	0.989503	NA	LTBP1	4052
ENSG00000049449	45.6301	0.721557	2.67172	0.0730753	0.480191	RCN1	5954
ENSG00000049540	0.0320993	0.00187341	0.92493	0.989505	NA	ELN	2006
ENSG00000049541	213.771	-0.0496115	0.426439	0.196496	0.887897	RFC2	5982
ENSG00000049618	356.313	-0.00240925	0.239973	0.924425	0.999485	ARID1B	57492
ENSG00000049656	290.315	0.00884192	0.214093	0.665635	0.999485	CLPTM1L	81037
ENSG00000049759	1.63748	-0.042552	0.845014	0.727995	0.999485	NEDD4L	23327
ENSG00000049768	2.39336	0.137984	1.25129	0.435965	0.999485	FOXP3	50943
ENSG00000049769	20.679	-0.0698133	0.822043	0.520459	0.999485	PPP1R3F	89801
ENSG00000049860	609.034	-0.0152427	0.281464	0.587514	0.999485	HEXB	3074
ENSG00000049883	127.992	19.4381	4.2836	1.62843e-06	9.74618e-05	PTCD2	79810
ENSG00000050130	833.961	-0.00825595	0.378333	0.855494	0.999485	JKAMP	51528
ENSG00000050165	241.38	17.0454	6.66243	0.000151276	0.00345025	DKK3	27122
ENSG00000050327	0.0349049	-0.0211193	0.937346	0.883163	NA	ARHGEF5	7984
ENSG00000050344	49.5052	0.101708	1.11807	0.526659	0.999485	NFE2L3	9603
ENSG00000050393	255.361	-0.438008	1.77144	0.066882	0.449943	MCUR1	63933
ENSG00000050405	216.436	-0.0536612	0.639112	0.487088	0.999485	LIMA1	51474
ENSG00000050426	377.879	2.4053	4.52983	0.013086	0.13072	LETMD1	25875
ENSG00000050438	7.994	-0.0159904	0.68752	0.869916	0.999485	SLC4A8	9498
ENSG00000050555	0.219569	-0.0325959	0.950886	0.821945	NA	LAMC3	10319
ENSG00000050628	0.0530888	0.00187491	0.92493	0.989497	NA	PTGER3	5733
ENSG00000050730	527.246	0.0381954	0.452792	0.42149	0.999485	TNIP3	79931
ENSG00000050748	63.5318	-0.70881	2.64978	0.0748946	0.488047	MAPK9	5601
ENSG00000050767	8.9037	-16.1249	7.98304	0.00034323	0.00659739	COL23A1	91522
ENSG00000050820	0.273958	-0.0211199	0.937347	0.88316	NA	BCAR1	9564
ENSG00000051009	56.2879	0.350079	1.93566	0.197894	0.891038	FAM160A2	84067
ENSG00000051108	9172.8	0.00819034	0.168294	0.571523	0.999485	HERPUD1	9709
ENSG00000051128	0.0424096	0.00187479	0.92493	0.989498	NA	HOMER3	9454
ENSG00000051180	3.77318	0.0958101	1.11277	0.55314	0.999485	RAD51	5888
ENSG00000051341	77.9708	0.0352977	0.883005	0.788067	0.999485	POLQ	10721
ENSG00000051382	90.0964	-0.0258379	0.450307	0.623047	0.999485	PIK3CB	5291
ENSG00000051523	784.225	-0.0288806	0.302515	0.259407	0.966808	CYBA	1535
ENSG00000051596	64.0242	-0.0121938	0.308515	0.715413	0.999485	THOC3	84321
ENSG00000051620	167.493	-0.57706	2.02556	0.0471151	0.350438	HEBP2	23593
ENSG00000051825	180.458	0.280049	1.50365	0.147684	0.762753	MPHOSPH9	10198
ENSG00000052126	36.8519	0.0522881	0.758095	0.608571	0.999485	PLEKHA5	54477
ENSG00000052344	0.0970692	0.00187563	0.92493	0.989493	NA	PRSS8	5652
ENSG00000052723	418.088	-0.00818979	0.271447	0.777018	0.999485	SIKE1	80143
ENSG00000052749	215.318	0.0282785	0.403912	0.512342	0.999485	RRP12	23223
ENSG00000052795	20.6522	16.4838	4.7094	3.39804e-05	0.00113936	FNIP2	57600
ENSG00000052802	1051.65	0.00758702	0.308377	0.826273	0.999485	MSMO1	6307
ENSG00000052841	2308.05	8.09873e-05	0.268463	0.997809	0.999485	TTC17	55761
ENSG00000052850	0.282568	0.00187276	0.92493	0.989509	NA	ALX4	60529
ENSG00000053108	1.13862	0.103273	1.13289	0.527211	0.999485	FSTL4	23105
ENSG00000053254	253.392	-0.0253507	0.341158	0.448206	0.999485	FOXN3	1112
ENSG00000053371	56.6179	-10.7497	8.86503	0.00167292	0.0235047	AKR7A2	8574
ENSG00000053372	153.963	0.0501839	0.717519	0.595984	0.999485	MRTO4	51154
ENSG00000053501	123.26	-0.00320502	0.470149	0.957939	0.999485	USE1	55850
ENSG00000053524	13.4664	3.73361	4.63323	0.0040728	0.0498208	MCF2L2	23101
ENSG00000053702	6.6675	0.00187942	0.924931	0.989472	0.999485	NRIP2	83714
ENSG00000053747	1.28221	0.00187256	0.92493	0.98951	0.999485	LAMA3	3909
ENSG00000053770	589.724	0.0142056	0.368179	0.737565	0.999485	AP5M1	55745
ENSG00000053900	575.128	-0.0364301	0.50903	0.537476	0.999485	ANAPC4	29945
ENSG00000053918	0.331529	0.00187283	0.92493	0.989509	NA	KCNQ1	3784
ENSG00000054116	399.118	0.00169112	0.327886	0.964668	0.999485	TRAPPC3	27095
ENSG00000054118	2182.85	-0.00692937	0.183146	0.681145	0.999485	THRAP3	9967
ENSG00000054148	136.619	-0.166136	0.739495	0.0361026	0.284894	PHPT1	29085
ENSG00000054179	0.0740742	0.00187269	0.92493	0.989509	NA	ENTPD2	954
ENSG00000054219	108.239	-20.1436	6.37495	4.79038e-05	0.00148797	LY75	4065
ENSG00000054267	5972.63	-0.00320369	0.0797491	0.607534	0.999485	ARID4B	51742
ENSG00000054277	27.5213	-0.0844346	1.06544	0.58643	0.999485	OPN3	23596
ENSG00000054282	154.624	-0.0366852	0.55641	0.589879	0.999485	SDCCAG8	10806
ENSG00000054356	0.318596	0.00187256	0.92493	0.98951	NA	PTPRN	5798
ENSG00000054392	0.0622995	0.00187292	0.92493	0.989508	NA	HHAT	55733
ENSG00000054523	95.9925	0.0408176	0.490699	0.445629	0.999485	KIF1B	23095
ENSG00000054598	0.0603873	0.00187377	0.92493	0.989503	NA	FOXC1	2296
ENSG00000054611	67.6972	-0.0354351	0.387533	0.336249	0.999485	TBC1D22A	25771
ENSG00000054654	4459.06	0.00170896	0.131145	0.883593	0.999485	SYNE2	23224
ENSG00000054690	0.124764	-0.0190474	0.933453	0.89416	NA	PLEKHH1	57475
ENSG00000054793	3.16352	0.00187709	0.92493	0.989485	0.999485	ATP9A	10079
ENSG00000054938	1.57672	0.00187073	0.92493	0.98952	0.999485	CHRDL2	25884
ENSG00000054965	60.0956	-0.152895	1.02773	0.208274	0.906368	FAM168A	23201
ENSG00000054967	89.3365	0.00842458	0.581535	0.915581	0.999485	RELT	84957
ENSG00000054983	36.2689	-0.653873	2.70208	0.104915	0.612957	GALC	2581
ENSG00000055044	9084.74	0.00586896	0.0956909	0.412945	0.999485	NOP58	51602
ENSG00000055070	371.004	0.00440474	0.267208	0.879337	0.999485	SZRD1	26099
ENSG00000055118	0.0311498	0.00187341	0.92493	0.989505	NA	KCNH2	3757
ENSG00000055130	547.095	0.00446132	0.213819	0.836113	0.999485	CUL1	8454
ENSG00000055147	214.276	0.298693	1.73967	0.211894	0.910242	FAM114A2	10827
ENSG00000055163	712.549	0.00336505	0.34772	0.93476	0.999485	CYFIP2	26999
ENSG00000055208	1078.81	-0.030988	0.425677	0.499376	0.999485	TAB2	23118
ENSG00000055211	346.806	-0.0136563	0.345148	0.724984	0.999485	GINM1	116254
ENSG00000055332	1868.55	-0.00329637	0.24591	0.899631	0.999485	EIF2AK2	5610
ENSG00000055483	365.965	0.102838	0.78087	0.232442	0.937152	USP36	57602
ENSG00000055609	994.667	-0.0143879	0.206481	0.401376	0.999485	KMT2C	58508
ENSG00000055732	0.30066	-0.0197205	0.934747	0.890582	NA	MCOLN3	55283
ENSG00000055813	0.0271268	0.00187341	0.92493	0.989505	NA	CCDC85A	114800
ENSG00000055917	1739.65	0.0127495	0.286228	0.668731	0.999485	PUM2	23369
ENSG00000055950	190.795	-5.09441	4.82535	0.00206759	0.0282482	MRPL43	84545
ENSG00000055955	4.14687	0.0723716	1.01581	0.626207	0.999485	ITIH4	3700
ENSG00000055957	0.339347	0.0368406	0.651808	0.669642	NA	ITIH1	3697
ENSG00000056050	198.288	-1.92913	4.20826	0.0192896	0.177325	HPF1	54969
ENSG00000056097	968.678	0.0212023	0.474454	0.716716	0.999485	ZFR	51663
ENSG00000056277	104.805	15.5421	8.09481	0.0004112	0.00760916	ZNF280C	55609
ENSG00000056291	0.456197	0.116591	1.18171	0.491143	0.999485	NPFFR2	10886
ENSG00000056487	0.207646	0.00186995	0.92493	0.989525	NA	PHF21B	112885
ENSG00000056558	742.289	0.014618	0.372823	0.734119	0.999485	TRAF1	7185
ENSG00000056586	152.884	-6.75757	6.22234	0.00224023	0.030142	RC3H2	54542
ENSG00000056736	0.0695363	0.00187392	0.92493	0.989503	NA	IL17RB	55540
ENSG00000056972	6.94489	0.0838755	1.05624	0.58461	0.999485	TRAF3IP2	10758
ENSG00000056998	0.0949584	0.0018744	0.92493	0.9895	NA	GYG2	8908
ENSG00000057252	569.377	0.00276226	0.238674	0.912669	0.999485	SOAT1	6646
ENSG00000057294	0.242733	0.00187022	0.92493	0.989523	NA	PKP2	5318
ENSG00000057468	11.3055	-0.0211179	0.937345	0.883171	0.999485	MSH4	4438
ENSG00000057608	1610.47	0.00211679	0.255511	0.938833	0.999485	GDI2	2665
ENSG00000057657	7780.34	0.0134043	0.211243	0.462218	0.999485	PRDM1	639
ENSG00000057663	509.012	0.000125368	0.234494	0.995958	0.999485	ATG5	9474
ENSG00000057704	11.8301	0.0111625	0.254667	0.662149	0.999485	TMCC3	57458
ENSG00000057757	579.142	0.0128107	0.4551	0.822613	0.999485	PITHD1	57095
ENSG00000057935	1.61208	0.00186645	0.924929	0.989544	0.999485	MTA3	57504
ENSG00000058056	60.7723	2.3952	5.33809	0.0233066	0.205069	USP13	8975
ENSG00000058063	540.874	-0.0237754	0.463417	0.669263	0.999485	ATP11B	23200
ENSG00000058085	12.4708	0.00186584	0.924929	0.989548	0.999485	LAMC2	3918
ENSG00000058091	165.871	25.9277	5.51416	3.65745e-07	3.48957e-05	CDK14	5218
ENSG00000058262	1985.03	0.0249611	0.3407	0.456635	0.999485	SEC61A1	29927
ENSG00000058272	1829.56	-0.0109974	0.265582	0.686409	0.999485	PPP1R12A	4659
ENSG00000058335	0.254355	0.00187301	0.92493	0.989508	NA	RASGRF1	5923
ENSG00000058404	0.253392	-0.000391656	0.905881	0.99775	NA	CAMK2B	816
ENSG00000058453	75.2637	-0.0246568	0.497574	0.688392	0.999485	CROCC	9696
ENSG00000058600	1600.45	0.00218915	0.233994	0.92907	0.999485	POLR3E	55718
ENSG00000058668	1208.03	-0.0451651	0.41734	0.237106	0.942156	ATP2B4	493
ENSG00000058673	1.15161	0.137426	1.254	0.439947	0.999485	ZC3H11A	9877
ENSG00000058729	442.507	20.8347	3.81844	1.64238e-08	2.83525e-06	RIOK2	55781
ENSG00000058799	156.04	-1.99262	4.71968	0.026463	0.227026	YIPF1	54432
ENSG00000058804	250.293	18.5676	5.60542	4.21828e-05	0.00134474	NDC1	55706
ENSG00000058866	1.40338	-0.174145	1.38195	0.369139	0.999485	DGKG	1608
ENSG00000059122	41.1132	0.284667	1.42692	0.111982	0.63894	FLYWCH1	84256
ENSG00000059145	62.44	-11.3816	8.54662	0.00130499	0.0194213	UNKL	64718
ENSG00000059377	8.95642	-0.101802	1.12177	0.52827	0.999485	TBXAS1	6916
ENSG00000059378	633.671	-0.0413706	0.556193	0.531063	0.999485	PARP12	64761
ENSG00000059573	351.349	-0.0159069	0.531269	0.819385	0.999485	ALDH18A1	5832
ENSG00000059588	175.334	-0.00315269	0.475688	0.959245	0.999485	TARBP1	6894
ENSG00000059691	131.332	-1.19579	3.0856	0.0253685	0.219539	GATB	5188
ENSG00000059728	443.299	-0.00620336	0.215534	0.772248	0.999485	MXD1	4084
ENSG00000059758	560.297	-0.0180964	0.330998	0.604661	0.999485	CDK17	5128
ENSG00000059769	102.326	0.00177219	0.833322	0.988719	0.999485	DNAJC25	548645
ENSG00000059804	4574.99	0.0438582	0.396692	0.214452	0.915227	SLC2A3	6515
ENSG00000059915	3.95291	-0.0137522	0.366035	0.744347	0.999485	PSD	5662
ENSG00000060069	87.5931	1.41354	3.33476	0.0204131	0.185325	CTDP1	9150
ENSG00000060138	856.058	-0.00739574	0.295236	0.820672	0.999485	YBX3	8531
ENSG00000060140	19.0982	0.00185418	0.924928	0.989613	0.999485	STYK1	55359
ENSG00000060237	621.568	0.0269728	0.437785	0.588505	0.999485	WNK1	65125
ENSG00000060303	0.0848194	0.0249922	0.942239	0.862416	NA	NA	NA
ENSG00000060339	727.558	-0.00382004	0.236571	0.877454	0.999485	CCAR1	55749
ENSG00000060491	28.2757	0.24953	1.33336	0.12961	0.706248	OGFR	11054
ENSG00000060558	49.5948	-5.76256	7.78858	0.00640562	0.0734965	GNA15	2769
ENSG00000060566	27.8332	-8.74036	8.71826	0.00283462	0.0369863	CREB3L3	84699
ENSG00000060642	270.089	3.90011	5.96316	0.00848059	0.0926918	PIGV	55650
ENSG00000060656	0.266336	0.00187139	0.92493	0.989517	NA	PTPRU	10076
ENSG00000060688	1381.44	0.0115379	0.315509	0.739716	0.999485	SNRNP40	9410
ENSG00000060709	0.238127	0.00187378	0.92493	0.989503	NA	RIMBP2	23504
ENSG00000060718	0.100502	0.00187433	0.92493	0.9895	NA	COL11A1	1301
ENSG00000060762	714.217	0.0111669	0.336034	0.769133	0.999485	MPC1	51660
ENSG00000060971	279.717	-0.0388606	0.392006	0.283127	0.994859	ACAA1	30
ENSG00000060982	541.403	0.12285	1.06669	0.382994	0.999485	BCAT1	586
ENSG00000061273	157.26	0.0220534	0.409833	0.637706	0.999485	HDAC7	51564
ENSG00000061337	9.84009	1.6825	4.47883	0.0364636	0.286936	LZTS1	11178
ENSG00000061455	0.541288	0.00186597	0.924929	0.989547	0.999485	PRDM6	93166
ENSG00000061492	0.0461288	0.00187356	0.92493	0.989505	NA	WNT8A	7478
ENSG00000061656	30.6158	0.0124066	0.878154	0.925837	0.999485	SPAG4	6676
ENSG00000061676	12.7579	-2.86129	5.82428	0.0185277	0.172016	NCKAP1	10787
ENSG00000061794	249.17	-0.0171151	0.623402	0.841971	0.999485	MRPS35	60488
ENSG00000061936	303.86	-0.00460202	0.338229	0.907352	0.999485	SFSWAP	6433
ENSG00000061938	49.5177	-0.0148996	0.37777	0.733557	0.999485	TNK2	10188
ENSG00000061987	593.016	0.00259452	0.338275	0.947907	0.999485	MON2	23041
ENSG00000062038	0.210197	0.00186959	0.92493	0.989527	NA	CDH3	1001
ENSG00000062096	0.0461288	0.00187356	0.92493	0.989505	NA	ARSF	416
ENSG00000062194	2006.83	0.000305686	0.251503	0.990998	0.999485	GPBP1	65056
ENSG00000062282	0.530723	-0.0181397	0.681287	0.850448	0.999485	DGAT2	84649
ENSG00000062485	587.385	-0.00142791	0.281375	0.963624	0.999485	CS	1431
ENSG00000062524	2.12323	0.00186766	0.924929	0.989538	0.999485	LTK	4058
ENSG00000062582	27.8905	-0.0624353	0.531334	0.230437	0.93496	MRPS24	64951
ENSG00000062598	1727.58	-0.00400777	0.256538	0.884316	0.999485	ELMO2	63916
ENSG00000062650	1999.45	0.00326319	0.231929	0.892758	0.999485	WAPL	23063
ENSG00000062716	4965.21	0.013127	0.178582	0.346582	0.999485	VMP1	81671
ENSG00000062725	411.572	-0.0375403	0.492787	0.498495	0.999485	APPBP2	10513
ENSG00000062822	1.58355	-0.18742	1.42757	0.34822	0.999485	POLD1	5424
ENSG00000063015	0.53664	0.00187296	0.92493	0.989508	0.999485	SEZ6	124925
ENSG00000063046	2937.14	-0.00675182	0.113943	0.433645	0.999485	EIF4B	1975
ENSG00000063127	6.64002	-0.0465961	0.905917	0.7268	0.999485	SLC6A16	28968
ENSG00000063169	13.509	-0.0937277	1.09449	0.553822	0.999485	BICRA	29998
ENSG00000063176	8.0579	-0.0567905	0.62281	0.432882	0.999485	SPHK2	56848
ENSG00000063177	2331.3	-0.00558019	0.154207	0.680981	0.999485	RPL18	6141
ENSG00000063180	13.7516	-0.195386	1.46835	0.344094	0.999485	CA11	770
ENSG00000063241	12.9051	0.00186556	0.924929	0.989549	0.999485	ISOC2	79763
ENSG00000063244	58.8439	0.0230323	0.386356	0.586541	0.999485	U2AF2	11338
ENSG00000063245	8.33792	-0.0354667	0.442552	0.449468	0.999485	EPN1	29924
ENSG00000063322	216.467	-2.19778	3.77897	0.00864106	0.094262	MED29	55588
ENSG00000063438	33.8108	-0.214699	1.52407	0.313505	0.999485	AHRR	57491
ENSG00000063515	0.0678318	0.0249922	0.942239	0.862416	NA	GSC2	2928
ENSG00000063587	230.502	-0.128043	1.09107	0.37485	0.999485	ZNF275	10838
ENSG00000063601	35.2085	0.350529	1.65004	0.104676	0.612039	MTMR1	8776
ENSG00000063660	0.556384	0.00163481	0.697361	0.987011	0.999485	GPC1	2817
ENSG00000063761	0.467246	0.00187063	0.92493	0.989521	0.999485	ADCK1	57143
ENSG00000063854	220.811	-0.00333835	0.380142	0.94235	0.999485	HAGH	3029
ENSG00000063978	819.464	-0.00532615	0.228238	0.819747	0.999485	RNF4	6047
ENSG00000064012	1596.61	-0.00356984	0.177765	0.833685	0.999485	CASP8	841
ENSG00000064042	0.387985	-0.0416026	0.96581	0.775974	NA	LIMCH1	22998
ENSG00000064102	106.945	-0.258385	1.57366	0.222554	0.92609	INTS13	55726
ENSG00000064115	148.566	0.104662	0.933466	0.375984	0.999485	TM7SF3	51768
ENSG00000064195	0.0715538	0.00187495	0.92493	0.989497	NA	DLX3	1747
ENSG00000064199	20.3647	0.0076603	0.921158	0.956853	0.999485	SPA17	53340
ENSG00000064201	0.0819938	0.00187421	0.92493	0.989501	NA	TSPAN32	10077
ENSG00000064205	0.170134	0.00187497	0.92493	0.989497	NA	WISP2	8839
ENSG00000064225	0.0565718	0.00187392	0.92493	0.989503	NA	ST3GAL6	10402
ENSG00000064270	11.2848	-14.5608	8.30022	0.000556691	0.00976065	ATP2C2	9914
ENSG00000064300	0.0461288	0.00187356	0.92493	0.989505	NA	NGFR	4804
ENSG00000064309	0.242009	0.00186889	0.924929	0.989531	NA	CDON	50937
ENSG00000064313	511.215	-0.0661537	0.577707	0.264109	0.972843	TAF2	6873
ENSG00000064393	290.598	0.0116756	0.288975	0.702584	0.999485	HIPK2	28996
ENSG00000064419	157.056	-0.00739844	0.477925	0.90465	0.999485	TNPO3	23534
ENSG00000064490	100.48	-0.0367784	0.551311	0.583295	0.999485	RFXANK	8625
ENSG00000064545	94.8368	0.140734	1.24425	0.419901	0.999485	TMEM161A	54929
ENSG00000064547	29.4199	-0.0265727	0.403091	0.54392	0.999485	LPAR2	9170
ENSG00000064601	156.427	-0.00567716	0.342762	0.887468	0.999485	CTSA	5476
ENSG00000064607	129.164	-0.0191974	0.624272	0.822653	0.999485	SUGP2	10147
ENSG00000064651	1866.29	-0.0132399	0.289996	0.661189	0.999485	SLC12A2	6558
ENSG00000064652	28.4319	0.046488	0.977264	0.752579	0.999485	SNX24	28966
ENSG00000064666	181.384	0.0683362	0.801145	0.51433	0.999485	CNN2	1265
ENSG00000064687	40.4798	0.00173544	0.799054	0.988365	0.999485	ABCA7	10347
ENSG00000064692	0.0932537	0.00187554	0.92493	0.989493	NA	SNCAIP	9627
ENSG00000064703	204.604	0.0595561	0.570737	0.325345	0.999485	DDX20	11218
ENSG00000064726	254.815	-0.00390024	0.327907	0.918331	0.999485	BTBD1	53339
ENSG00000064763	10.6044	19.2908	6.82549	8.65615e-05	0.00230904	FAR2	55711
ENSG00000064787	0.647504	0.00187402	0.92493	0.989502	0.999485	BCAS1	8537
ENSG00000064886	0.0292376	0.00187464	0.92493	0.989499	NA	CHI3L2	1117
ENSG00000064932	46.618	-0.000108452	0.28111	0.997235	0.999485	SBNO2	22904
ENSG00000064933	104.178	-0.0383627	0.644862	0.649854	0.999485	PMS1	5378
ENSG00000064961	151.19	0.102176	0.910318	0.370506	0.999485	HMG20B	10362
ENSG00000064995	255.112	-0.00622172	0.253145	0.815731	0.999485	TAF11	6882
ENSG00000064999	18.1716	19.5982	6.71084	7.32264e-05	0.00204064	ANKS1A	23294
ENSG00000065000	88.8315	-0.0152231	0.322304	0.660217	0.999485	AP3D1	8943
ENSG00000065029	44.4782	0.0159602	0.603237	0.846424	0.999485	ZNF76	7629
ENSG00000065054	0.0238513	0.00187463	0.92493	0.989499	NA	SLC9A3R2	9351
ENSG00000065057	33.5273	-0.073423	1.01656	0.620808	0.999485	NTHL1	4913
ENSG00000065060	39.1829	-0.354605	1.53621	0.0731855	0.480632	UHRF1BP1	54887
ENSG00000065135	1714.33	-0.00960231	0.226018	0.660956	0.999485	GNAI3	2773
ENSG00000065150	455.438	0.311	1.58584	0.131381	0.712206	IPO5	3843
ENSG00000065154	1925.44	-0.00100815	0.134178	0.933473	0.999485	OAT	4942
ENSG00000065183	421.368	0.0295482	0.485073	0.607062	0.999485	WDR3	10885
ENSG00000065243	243.151	-0.00537747	0.189116	0.766218	0.999485	PKN2	5586
ENSG00000065268	131.396	-0.02238	0.473298	0.698957	0.999485	WDR18	57418
ENSG00000065308	6.20106	0.157909	1.21411	0.326594	0.999485	TRAM2	9697
ENSG00000065320	0.139479	0.0018759	0.92493	0.989491	NA	NTN1	9423
ENSG00000065325	0.0292376	0.00187464	0.92493	0.989499	NA	GLP2R	9340
ENSG00000065328	72.1946	-1.15762	3.67314	0.0560331	0.396198	MCM10	55388
ENSG00000065357	388.741	-24.0571	4.16787	1.83345e-09	4.7478e-07	DGKA	1606
ENSG00000065361	65.1541	0.0492362	0.740311	0.621044	0.999485	ERBB3	2065
ENSG00000065413	1454.72	0.0158574	0.367623	0.704492	0.999485	ANKRD44	91526
ENSG00000065427	797.959	-0.00111923	0.268928	0.969771	0.999485	KARS	3735
ENSG00000065457	108.636	0.125826	0.902821	0.224439	0.927645	ADAT1	23536
ENSG00000065485	19.4822	0.533083	2.4266	0.131205	0.711922	PDIA5	10954
ENSG00000065491	12.9814	-0.0525941	0.677441	0.538674	0.999485	TBC1D22B	55633
ENSG00000065518	797.418	-0.00330378	0.119785	0.744579	0.999485	NDUFB4	4710
ENSG00000065526	445.39	0.0558253	0.540253	0.32062	0.999485	SPEN	23013
ENSG00000065534	4.90349	0.0529801	0.855346	0.662943	0.999485	MYLK	4638
ENSG00000065548	1180.28	0.00161925	0.180332	0.926579	0.999485	ZC3H15	55854
ENSG00000065559	173.409	-0.0103813	0.434179	0.847759	0.999485	MAP2K4	6416
ENSG00000065600	42.1418	0.625086	2.50301	0.0894604	0.551628	TMEM206	55248
ENSG00000065609	0.0311498	0.00187341	0.92493	0.989505	NA	SNAP91	9892
ENSG00000065613	509.19	0.00707894	0.374485	0.874714	0.999485	SLK	9748
ENSG00000065615	217.404	0.0413818	0.495965	0.445725	0.999485	CYB5R4	51167
ENSG00000065618	0.35623	-0.0214551	0.878449	0.871389	NA	COL17A1	1308
ENSG00000065621	14.4467	0.204597	1.15335	0.133922	0.719724	GSTO2	119391
ENSG00000065665	484.547	-0.0231671	0.405578	0.611878	0.999485	SEC61A2	55176
ENSG00000065675	302.593	-0.0263062	0.472325	0.640683	0.999485	PRKCQ	5588
ENSG00000065717	0.106065	-0.0202206	0.935682	0.887926	NA	TLE2	7089
ENSG00000065802	199.288	0.0144155	0.35135	0.715788	0.999485	ASB1	51665
ENSG00000065809	2271.42	0.00791041	0.193648	0.659441	0.999485	FAM107B	83641
ENSG00000065833	0.108428	0.00187229	0.92493	0.989512	NA	ME1	4199
ENSG00000065882	234.572	-0.0683445	0.827956	0.536204	0.999485	TBC1D1	23216
ENSG00000065883	378.654	-0.00360889	0.311243	0.919152	0.999485	CDK13	8621
ENSG00000065911	1851.77	0.0266209	0.391382	0.52291	0.999485	MTHFD2	10797
ENSG00000065923	9.12814	0.0892003	0.941796	0.481257	0.999485	SLC9A7	84679
ENSG00000065970	37.1582	1.14566	3.40518	0.0433815	0.329214	FOXJ2	55810
ENSG00000065978	5641.5	0.00413534	0.0926955	0.565344	0.999485	YBX1	4904
ENSG00000065989	75.7919	-0.101956	1.06049	0.490455	0.999485	PDE4A	5141
ENSG00000066027	424.089	-0.00961721	0.290113	0.758995	0.999485	PPP2R5A	5525
ENSG00000066032	0.10867	0.00187543	0.92493	0.989494	NA	CTNNA2	1496
ENSG00000066044	848.99	-0.0059931	0.192566	0.744441	0.999485	ELAVL1	1994
ENSG00000066056	21.3875	-1.81161	4.66132	0.033556	0.270246	TIE1	7075
ENSG00000066084	47.8845	0.322726	1.51394	0.094902	0.572747	DIP2B	57609
ENSG00000066117	37.8889	-0.0154577	0.492625	0.806264	0.999485	SMARCD1	6602
ENSG00000066135	0.512187	-0.040594	0.898368	0.760605	0.999485	KDM4A	9682
ENSG00000066136	400.868	-0.0290812	0.421113	0.526504	0.999485	NFYC	4802
ENSG00000066185	0.163047	0.00187375	0.92493	0.989504	NA	ZMYND12	84217
ENSG00000066230	0.776948	0.0719839	1.03971	0.639455	0.999485	SLC9A3	6550
ENSG00000066248	0.120149	0.00187277	0.92493	0.989509	NA	NGEF	25791
ENSG00000066279	283.941	-25.8877	5.53842	4.14602e-07	3.51254e-05	ASPM	259266
ENSG00000066294	277.98	0.0607004	0.586921	0.337357	0.999485	CD84	8832
ENSG00000066322	634.017	-0.00212439	0.192134	0.911119	0.999485	ELOVL1	64834
ENSG00000066336	0.0753664	0.00187392	0.92493	0.989503	NA	SPI1	6688
ENSG00000066379	266.128	0.00271916	0.303958	0.937255	0.999485	ZNRD1	30834
ENSG00000066382	0.0311498	0.00187341	0.92493	0.989505	NA	MPPED2	744
ENSG00000066405	0.0320993	0.00187341	0.92493	0.989505	NA	CLDN18	51208
ENSG00000066422	272.741	0.0509832	0.5843	0.448443	0.999485	ZBTB11	27107
ENSG00000066427	215.593	0.0865371	0.769688	0.33609	0.999485	ATXN3	4287
ENSG00000066455	338.94	0.048543	0.656431	0.558451	0.999485	GOLGA5	9950
ENSG00000066468	19.5675	-0.0211122	0.937338	0.883201	0.999485	FGFR2	2263
ENSG00000066557	663.511	0.0337116	0.530722	0.600333	0.999485	LRRC40	55631
ENSG00000066583	444.145	-0.0156826	0.586882	0.843673	0.999485	ISOC1	51015
ENSG00000066629	0.150874	0.00187509	0.92493	0.989496	NA	EML1	2009
ENSG00000066651	219.957	0.637431	2.4396	0.0754346	0.490414	TRMT11	60487
ENSG00000066654	2920.32	-0.0111547	0.275301	0.697081	0.999485	THUMPD1	55623
ENSG00000066697	43.8735	-20.1511	4.05364	2.24495e-07	2.51914e-05	MSANTD3	91283
ENSG00000066735	0.220222	-0.0206972	0.936566	0.885398	NA	KIF26A	26153
ENSG00000066739	299.886	-0.00331668	0.315216	0.926947	0.999485	ATG2B	55102
ENSG00000066777	607.554	0.035665	0.432465	0.427134	0.999485	ARFGEF1	10565
ENSG00000066813	0.0325061	-0.0208253	0.936804	0.88472	NA	ACSM2B	348158
ENSG00000066827	11.0029	-0.00384068	0.88013	0.977138	0.999485	ZFAT	57623
ENSG00000066855	15.0056	-0.0397798	0.742273	0.699308	0.999485	MTFR1	9650
ENSG00000066923	18.2882	-6.79841	8.08693	0.00458618	0.0547091	STAG3	10734
ENSG00000066926	471.883	0.00465538	0.459973	0.937107	0.999485	FECH	2235
ENSG00000066933	182.552	0.00575584	0.467553	0.9238	0.999485	MYO9A	4649
ENSG00000067057	545.785	0.0398865	0.444865	0.377744	0.999485	PFKP	5214
ENSG00000067064	2633.22	0.00525807	0.147477	0.682262	0.999485	IDI1	3422
ENSG00000067066	2744.77	-0.00831813	0.181831	0.607922	0.999485	SP100	6672
ENSG00000067082	1160.46	0.00613505	0.167959	0.685216	0.999485	KLF6	1316
ENSG00000067141	0.322086	0.00187192	0.92493	0.989514	NA	NEO1	4756
ENSG00000067167	4869.44	-0.00758695	0.169378	0.609082	0.999485	TRAM1	23471
ENSG00000067177	4.00917	-0.028055	0.943169	0.845538	0.999485	PHKA1	5255
ENSG00000067182	100.79	0.0237127	0.458176	0.664926	0.999485	TNFRSF1A	7132
ENSG00000067191	0.643779	0.00186523	0.924929	0.989551	0.999485	CACNB1	782
ENSG00000067208	245.467	0.0791499	0.643995	0.239139	0.944621	EVI5	7813
ENSG00000067221	0.522772	0.0984267	1.12055	0.544312	0.999485	STOML1	9399
ENSG00000067225	5634.57	0.0148898	0.221116	0.433601	0.999485	PKM	5315
ENSG00000067248	699.081	0.0209899	0.273775	0.387696	0.999485	DHX29	54505
ENSG00000067334	3296.58	-0.00210634	0.133209	0.858998	0.999485	DNTTIP2	30836
ENSG00000067365	11.1598	0.0758891	0.944333	0.566431	0.999485	METTL22	79091
ENSG00000067369	877.953	-0.0177075	0.262432	0.46077	0.999485	TP53BP1	7158
ENSG00000067445	38.7063	-25.6912	5.58065	5.73904e-07	4.37133e-05	TRO	7216
ENSG00000067533	4100.98	0.00998667	0.154757	0.409594	0.999485	RRP15	51018
ENSG00000067560	3572.13	-0.00365343	0.177952	0.829938	0.999485	RHOA	387
ENSG00000067596	428.07	-0.0146355	0.271869	0.585609	0.999485	DHX8	1659
ENSG00000067601	4.21139	0.00185854	0.924928	0.989589	0.999485	PMS2P4	5382
ENSG00000067606	29.8893	0.00185233	0.924928	0.989623	0.999485	PRKCZ	5590
ENSG00000067704	337.523	-1.17758	2.92091	0.0212299	0.190582	IARS2	55699
ENSG00000067715	0.0349049	-0.0211193	0.937346	0.883163	NA	SYT1	6857
ENSG00000067798	0.122526	0.0249915	0.942238	0.86242	NA	NAV3	89795
ENSG00000067829	298.738	-0.0387728	0.462835	0.430143	0.999485	IDH3G	3421
ENSG00000067836	0.145532	0.00187369	0.92493	0.989504	NA	ROGDI	79641
ENSG00000067840	0.0289509	0.00187464	0.92493	0.989499	NA	PDZD4	57595
ENSG00000067842	0.305395	0.0249886	0.942234	0.862435	NA	ATP2B3	492
ENSG00000067900	1245.44	-0.0121679	0.178836	0.395303	0.999485	ROCK1	6093
ENSG00000067955	1388.44	0.0272509	0.372279	0.472979	0.999485	CBFB	865
ENSG00000067992	2182.01	0.00188138	0.19785	0.924269	0.999485	PDK3	5165
ENSG00000068001	8.65625	0.346939	1.93267	0.201787	0.898283	HYAL2	8692
ENSG00000068024	50.5795	-0.0281133	0.52932	0.670732	0.999485	HDAC4	9759
ENSG00000068028	123.276	-0.0243235	0.377194	0.545043	0.999485	RASSF1	11186
ENSG00000068078	0.15506	0.00187427	0.92493	0.989501	NA	FGFR3	2261
ENSG00000068079	277.233	-0.128763	0.966807	0.267189	0.977467	IFI35	3430
ENSG00000068097	111.738	-4.80564	5.82752	0.00446812	0.0534144	HEATR6	63897
ENSG00000068120	117.416	0.00160064	0.517024	0.981414	0.999485	COASY	80347
ENSG00000068137	0.218564	0.00187455	0.92493	0.989499	NA	PLEKHH3	79990
ENSG00000068305	139.749	0.105917	0.665788	0.109417	0.629543	MEF2A	4205
ENSG00000068308	335.758	0.0144487	0.398968	0.760482	0.999485	OTUD5	55593
ENSG00000068323	107.357	-1.44858	4.11828	0.0426431	0.324925	TFE3	7030
ENSG00000068354	288.447	-0.171429	1.09708	0.19091	0.873205	TBC1D25	4943
ENSG00000068366	378.515	0.0308086	0.398603	0.452456	0.999485	ACSL4	2182
ENSG00000068383	0.0557787	0.00187392	0.92493	0.989503	NA	INPP5A	3632
ENSG00000068394	138.746	-19.0433	6.84373	9.42852e-05	0.00245503	GPKOW	27238
ENSG00000068400	644.055	-0.00189135	0.192938	0.921349	0.999485	GRIPAP1	56850
ENSG00000068438	388.693	-0.00829653	0.347816	0.837719	0.999485	FTSJ1	24140
ENSG00000068489	0.420127	0.00187316	0.92493	0.989507	0.999485	PRR11	55771
ENSG00000068615	0.0454433	0.00187521	0.92493	0.989495	NA	REEP1	65055
ENSG00000068650	15.0765	12.9458	8.67327	0.000915592	0.0144707	ATP11A	23250
ENSG00000068654	79.0413	7.43577	3.81936	0.000373558	0.00706487	POLR1A	25885
ENSG00000068697	1660.56	-0.0142753	0.276113	0.605687	0.999485	LAPTM4A	9741
ENSG00000068724	29.3213	0.0826072	0.706295	0.291251	0.999485	TTC7A	57217
ENSG00000068745	1330.2	-0.0273325	0.400511	0.524821	0.999485	IP6K2	51447
ENSG00000068781	0.0375706	0.00187233	0.92493	0.989511	NA	STON1-GTF2A1L	286749
ENSG00000068784	24.6717	0.253618	1.64772	0.269603	0.980173	SRBD1	55133
ENSG00000068796	351.528	-0.0140853	0.427758	0.787617	0.999485	KIF2A	3796
ENSG00000068831	28.088	-0.0305334	0.946283	0.83238	0.999485	RASGRP2	10235
ENSG00000068878	1268.58	0.0905543	0.646673	0.162724	0.809882	PSME4	23198
ENSG00000068885	57.9326	0.0750236	0.860712	0.513392	0.999485	IFT80	57560
ENSG00000068903	1260.1	-0.00831191	0.29074	0.79354	0.999485	SIRT2	22933
ENSG00000068912	1625.8	0.0229851	0.362329	0.547279	0.999485	ERLEC1	27248
ENSG00000068971	20.7186	0.0450557	0.68451	0.616365	0.999485	PPP2R5B	5526
ENSG00000068976	4.40177	0.00187504	0.92493	0.989496	0.999485	PYGM	5837
ENSG00000068985	0.465444	-0.0218572	0.396414	0.623868	0.999485	PAGE1	8712
ENSG00000069011	0.0715509	0.00187405	0.92493	0.989502	NA	PITX1	5307
ENSG00000069020	398.259	0.0149123	0.27685	0.587768	0.999485	MAST4	375449
ENSG00000069188	0.175964	0.00187493	0.92493	0.989497	NA	SDK2	54549
ENSG00000069206	0.0967236	0.00187441	0.92493	0.9895	NA	ADAM7	8756
ENSG00000069248	195.121	0.0303852	0.542783	0.654244	0.999485	NUP133	55746
ENSG00000069275	676.855	-0.0270524	0.325712	0.36718	0.999485	NUCKS1	64710
ENSG00000069329	1468.24	-0.0171389	0.304259	0.579898	0.999485	VPS35	55737
ENSG00000069345	818.38	0.0260248	0.337168	0.42211	0.999485	DNAJA2	10294
ENSG00000069399	77.1869	-0.245473	1.39167	0.163352	0.811077	BCL3	602
ENSG00000069424	152.937	-0.0901632	0.669505	0.190037	0.871899	KCNAB2	8514
ENSG00000069493	16160	0.000663195	0.170627	0.967776	0.999485	CLEC2D	29121
ENSG00000069509	173.785	20.521	6.26504	3.81025e-05	0.00124532	FUNDC1	139341
ENSG00000069535	6.95228	0.372981	2.00728	0.188154	0.868713	MAOB	4129
ENSG00000069667	1278.25	0.127314	0.846411	0.168444	0.825618	RORA	6095
ENSG00000069702	388.247	-0.0165143	0.352018	0.67213	0.999485	TGFBR3	7049
ENSG00000069812	0.169054	0.00187536	0.92493	0.989494	NA	HES2	54626
ENSG00000069849	3245.5	0.00519452	0.213964	0.808608	0.999485	ATP1B3	483
ENSG00000069869	0.0757006	0.00187515	0.92493	0.989496	NA	NEDD4	4734
ENSG00000069943	134.25	-0.319493	1.72857	0.170716	0.828598	PIGB	9488
ENSG00000069956	811.979	0.0261393	0.399764	0.546815	0.999485	MAPK6	5597
ENSG00000069966	222.483	-0.040923	0.475552	0.418155	0.999485	GNB5	10681
ENSG00000069974	3784.86	0.0289853	0.396396	0.48461	0.999485	RAB27A	5873
ENSG00000069998	396.016	-0.0502612	0.583151	0.455606	0.999485	HDHD5	27440
ENSG00000070010	1110.77	-0.00178253	0.226982	0.939963	0.999485	UFD1	7353
ENSG00000070018	0.0764855	0.00187269	0.92493	0.989509	NA	LRP6	4040
ENSG00000070019	0.063249	0.00187274	0.92493	0.989509	NA	GUCY2C	2984
ENSG00000070047	41.0809	0.31689	1.44624	0.0823121	0.519833	PHRF1	57661
ENSG00000070061	259.952	0.0486611	0.521763	0.383571	0.999485	ELP1	8518
ENSG00000070081	1022.14	0.0256954	0.320273	0.387095	0.999485	NUCB2	4925
ENSG00000070087	5.98283	-25.452	5.52494	5.87909e-07	4.45086e-05	PFN2	5217
ENSG00000070159	0.300386	0.00184898	0.900948	0.989305	NA	PTPN3	5774
ENSG00000070182	0.509797	0.00187253	0.92493	0.98951	0.999485	SPTB	6710
ENSG00000070190	14.3987	-0.105831	1.13567	0.516255	0.999485	DAPP1	27071
ENSG00000070193	0.184515	0.00187207	0.92493	0.989513	NA	FGF10	2255
ENSG00000070214	109.108	-0.0227132	0.768118	0.838734	0.999485	SLC44A1	23446
ENSG00000070269	98.2449	-2.33835	4.48118	0.0136737	0.135066	TMEM260	54916
ENSG00000070366	145.495	-0.000494521	0.607688	0.995326	0.999485	SMG6	23293
ENSG00000070367	274.885	-0.0233348	0.431714	0.642013	0.999485	EXOC5	10640
ENSG00000070371	0.468378	-0.0152181	0.670539	0.872259	0.999485	CLTCL1	8218
ENSG00000070388	0.715917	0.0704781	1.03518	0.645401	0.999485	FGF22	27006
ENSG00000070404	0.0745088	0.00187392	0.92493	0.989503	NA	FSTL3	10272
ENSG00000070413	102.119	-0.00192606	0.490493	0.976072	0.999485	DGCR2	9993
ENSG00000070423	176.665	-0.00422141	0.287213	0.894846	0.999485	RNF126	55658
ENSG00000070444	19.2859	0.0679261	0.636964	0.333303	0.999485	MNT	4335
ENSG00000070476	323.65	0.0208593	0.565487	0.780092	0.999485	ZXDC	79364
ENSG00000070495	539.885	0.0036098	0.200433	0.85623	0.999485	JMJD6	23210
ENSG00000070501	600.464	0.051102	0.56394	0.417933	0.999485	POLB	5423
ENSG00000070526	0.146192	0.001873	0.92493	0.989508	NA	ST6GALNAC1	55808
ENSG00000070540	109.478	0.031698	0.749687	0.765889	0.999485	WIPI1	55062
ENSG00000070601	0.025422	0.00187479	0.92493	0.989498	NA	FRMPD1	22844
ENSG00000070610	127.02	0.0248392	0.615169	0.76425	0.999485	GBA2	57704
ENSG00000070614	0.292886	0.00187144	0.92493	0.989516	NA	NDST1	3340
ENSG00000070669	5.32989	0.0479253	0.850415	0.694491	0.999485	ASNS	440
ENSG00000070718	686.027	0.446788	1.63195	0.0430728	0.32761	AP3M2	10947
ENSG00000070729	0.154799	0.00187465	0.92493	0.989498	NA	CNGB1	1258
ENSG00000070731	0.0461288	0.00187356	0.92493	0.989505	NA	ST6GALNAC2	10610
ENSG00000070748	0.198158	0.00187244	0.92493	0.989511	NA	CHAT	1103
ENSG00000070756	9950.67	0.00153585	0.0685082	0.780947	0.999485	PABPC1	26986
ENSG00000070759	27.456	0.00139163	0.924885	0.992204	0.999485	TESK2	10420
ENSG00000070761	406.921	-0.00352701	0.529576	0.960263	0.999485	CFAP20	29105
ENSG00000070770	2548.7	0.00922011	0.207715	0.635162	0.999485	CSNK2A2	1459
ENSG00000070778	6.44337	0.00186447	0.924929	0.989555	0.999485	PTPN21	11099
ENSG00000070785	58.8293	0.337517	1.52234	0.0833745	0.524227	EIF2B3	8891
ENSG00000070808	0.656983	0.00187492	0.92493	0.989497	0.999485	CAMK2A	815
ENSG00000070814	646.235	9.76067e-05	0.302034	0.997733	0.999485	TCOF1	6949
ENSG00000070831	176.867	0.139523	0.870089	0.140681	0.741834	CDC42	998
ENSG00000070882	832.639	0.536781	1.94611	0.0505347	0.368385	OSBPL3	26031
ENSG00000070886	0.197663	0.00187424	0.92493	0.989501	NA	EPHA8	2046
ENSG00000070915	0.0992177	0.0018742	0.92493	0.989501	NA	SLC12A3	6559
ENSG00000070950	95.1522	1.74337	3.67216	0.0155704	0.150104	RAD18	56852
ENSG00000070961	1528.03	-0.0128842	0.231268	0.546839	0.999485	ATP2B1	490
ENSG00000070985	0.130948	0.00187444	0.92493	0.9895	NA	TRPM5	29850
ENSG00000071051	82.3256	0.0116226	0.582818	0.883582	0.999485	NCK2	8440
ENSG00000071054	199.275	0.0386697	0.497328	0.488399	0.999485	MAP4K4	9448
ENSG00000071073	624.949	-0.00193346	0.34245	0.961812	0.999485	MGAT4A	11320
ENSG00000071082	1721.76	0.00088249	0.0936959	0.909779	0.999485	RPL31	6160
ENSG00000071127	1626.09	0.0117021	0.282605	0.692508	0.999485	WDR1	9948
ENSG00000071189	389.113	0.155262	1.00627	0.183353	0.856802	SNX13	23161
ENSG00000071203	0.025422	0.00187479	0.92493	0.989498	NA	MS4A12	54860
ENSG00000071205	80.9692	-0.0250223	0.647176	0.777824	0.999485	ARHGAP10	79658
ENSG00000071242	5.9801	0.00186965	0.92493	0.989526	0.999485	RPS6KA2	6196
ENSG00000071243	3483.56	-0.00326405	0.193023	0.863658	0.999485	ING3	54556
ENSG00000071246	0.235693	0.00186666	0.918466	0.989454	NA	VASH1	22846
ENSG00000071282	58.6455	20.9596	5.31998	9.3082e-06	0.000397654	LMCD1	29995
ENSG00000071462	2137.13	-0.00194463	0.161789	0.898503	0.999485	BUD23	114049
ENSG00000071537	1888.2	0.00154155	0.13946	0.90292	0.999485	SEL1L	6400
ENSG00000071539	83.6735	7.34429	8.27076	0.00396174	0.0486425	TRIP13	9319
ENSG00000071553	903.27	-0.0302704	0.349733	0.353214	0.999485	ATP6AP1	537
ENSG00000071564	121.84	-0.0369785	0.66875	0.679722	0.999485	TCF3	6929
ENSG00000071575	417.095	10.2557	4.47205	0.000252174	0.00513253	TRIB2	28951
ENSG00000071626	64.2309	0.0166174	0.307139	0.599504	0.999485	DAZAP1	26528
ENSG00000071655	35.5471	-0.00148672	0.431628	0.978233	0.999485	MBD3	53615
ENSG00000071794	216.754	-0.0425125	0.601351	0.567965	0.999485	HLTF	6596
ENSG00000071859	341.231	-0.0247176	0.47359	0.665396	0.999485	FAM50A	9130
ENSG00000071889	15.621	-0.0247811	0.662592	0.786718	0.999485	FAM3A	60343
ENSG00000071894	173.644	-0.181957	1.13727	0.183632	0.857451	CPSF1	29894
ENSG00000071909	0.0461288	0.00187356	0.92493	0.989505	NA	MYO3B	140469
ENSG00000071967	28.3071	-4.47443	7.02148	0.0094709	0.101667	CYBRD1	79901
ENSG00000071991	0.025422	0.00187479	0.92493	0.989498	NA	CDH19	28513
ENSG00000071994	769.04	0.0158537	0.554421	0.829783	0.999485	PDCD2	5134
ENSG00000072041	0.0320993	0.00187341	0.92493	0.989505	NA	SLC6A15	55117
ENSG00000072042	832.323	-0.00317041	0.360618	0.941384	0.999485	RDH11	51109
ENSG00000072062	31.9032	-0.0421242	0.533049	0.490994	0.999485	PRKACA	5566
ENSG00000072071	0.161517	0.00187288	0.92493	0.989508	NA	ADGRL1	22859
ENSG00000072080	0.0772786	0.00187275	0.92493	0.989509	NA	SPP2	6694
ENSG00000072110	18.3716	-0.0323713	0.574352	0.657761	0.999485	ACTN1	87
ENSG00000072121	90.2104	0.0590936	0.863504	0.626104	0.999485	ZFYVE26	23503
ENSG00000072133	0.063249	0.00187274	0.92493	0.989509	NA	RPS6KA6	27330
ENSG00000072134	2.55795	0.00187679	0.92493	0.989486	0.999485	EPN2	22905
ENSG00000072135	38.1247	0.147174	1.05583	0.254315	0.959132	PTPN18	26469
ENSG00000072163	8.22285	-2.05645	4.96662	0.0286093	0.240079	LIMS2	55679
ENSG00000072182	0.408184	-0.0535446	0.990499	0.718473	NA	ASIC4	55515
ENSG00000072195	0.335283	0.00187256	0.92493	0.98951	NA	SPEG	10290
ENSG00000072201	10.9747	17.8527	3.69534	5.43981e-07	4.21949e-05	LNX1	84708
ENSG00000072210	87.9428	-0.139197	1.15996	0.371229	0.999485	ALDH3A2	224
ENSG00000072274	8452.72	0.0137553	0.190973	0.368615	0.999485	TFRC	7037
ENSG00000072310	60.6876	-19.1047	4.77367	9.40627e-06	0.000399697	SREBF1	6720
ENSG00000072315	2.75651	-0.022107	0.937877	0.87774	0.999485	TRPC5	7224
ENSG00000072364	248.742	0.0124125	0.31636	0.719848	0.999485	AFF4	27125
ENSG00000072401	347.761	0.619684	2.21718	0.0550379	0.391909	UBE2D1	7321
ENSG00000072415	222.85	-0.0293678	0.948655	0.839367	0.999485	MPP5	64398
ENSG00000072422	0.0238513	0.00187463	0.92493	0.989499	NA	RHOBTB1	9886
ENSG00000072501	990.415	-0.0747385	0.590177	0.203676	0.900993	SMC1A	8243
ENSG00000072506	389.49	0.0294248	0.411517	0.503755	0.999485	HSD17B10	3028
ENSG00000072518	12.4282	0.171834	1.1347	0.215355	0.916985	MARK2	2011
ENSG00000072571	14.682	-18.9152	6.96766	0.000105156	0.00265764	HMMR	3161
ENSG00000072609	540.5	-0.0063871	0.288747	0.841052	0.999485	CHFR	55743
ENSG00000072682	316.382	-1.14447	3.67635	0.0582257	0.407168	P4HA2	8974
ENSG00000072736	225.587	-0.0340957	0.517732	0.580725	0.999485	NFATC3	4775
ENSG00000072756	389.431	0.0359936	0.443019	0.441155	0.999485	TRNT1	51095
ENSG00000072778	1100.99	-0.0106348	0.300363	0.744525	0.999485	ACADVL	37
ENSG00000072786	644.389	-0.0500933	0.557898	0.421742	0.999485	STK10	6793
ENSG00000072803	370.524	0.0150667	0.340763	0.689167	0.999485	FBXW11	23291
ENSG00000072818	262.125	-0.115471	0.788948	0.171558	0.830268	ACAP1	9744
ENSG00000072832	7.12607	-16.3333	7.84023	0.000309687	0.00610498	CRMP1	1400
ENSG00000072840	33.1482	-0.407247	1.87908	0.110841	0.634581	EVC	2121
ENSG00000072849	2535.02	-0.0165984	0.248556	0.45788	0.999485	DERL2	51009
ENSG00000072858	66.8935	1.40001	3.49797	0.0254979	0.220318	SIDT1	54847
ENSG00000072864	80.4059	0.0032802	0.317033	0.928293	0.999485	NDE1	54820
ENSG00000072952	0.346555	0.00187272	0.92493	0.989509	NA	MRVI1	10335
ENSG00000072958	1031.31	-0.00279949	0.225017	0.904421	0.999485	AP1M1	8907
ENSG00000073008	14.9099	0.0522475	0.989137	0.725065	0.999485	PVR	5817
ENSG00000073050	5.02875	0.0360248	0.457232	0.465807	0.999485	XRCC1	7515
ENSG00000073060	21.9128	-5.96542	7.88064	0.00603068	0.070151	SCARB1	949
ENSG00000073067	0.0731246	0.00187535	0.92493	0.989495	NA	CYP2W1	54905
ENSG00000073111	60.6825	-0.145024	1.27221	0.418547	0.999485	MCM2	4171
ENSG00000073146	0.0424096	0.00187479	0.92493	0.989498	NA	MOV10L1	54456
ENSG00000073150	0.114474	0.00187442	0.92493	0.9895	NA	PANX2	56666
ENSG00000073169	75.2941	0.539721	2.44524	0.130026	0.707828	SELENOO	83642
ENSG00000073282	4.53062	-0.293356	1.77255	0.23629	0.94069	TP63	8626
ENSG00000073331	1.2371	0.00186792	0.924929	0.989536	0.999485	ALPK1	80216
ENSG00000073350	153.479	-14.6805	8.45762	0.000567346	0.00988485	LLGL2	3993
ENSG00000073417	111.138	-0.136798	1.08006	0.322493	0.999485	PDE8A	5151
ENSG00000073464	0.109894	0.00187469	0.92493	0.989498	NA	CLCN4	1183
ENSG00000073536	71.0314	-2.30349	5.25154	0.0247252	0.215634	NLE1	54475
ENSG00000073578	600.323	-0.00756989	0.359946	0.858732	0.999485	SDHA	6389
ENSG00000073584	271.702	-0.00626864	0.204451	0.752832	0.999485	SMARCE1	6605
ENSG00000073605	56.4892	0.456599	2.22324	0.151126	0.774127	GSDMB	55876
ENSG00000073614	1383.56	-0.00467273	0.209395	0.823353	0.999485	KDM5A	5927
ENSG00000073670	0.104652	0.0018756	0.92493	0.989493	NA	ADAM11	4185
ENSG00000073711	62.319	-0.074196	1.01881	0.617681	0.999485	PPP2R3A	5523
ENSG00000073712	0.104709	0.00187343	0.92493	0.989505	NA	FERMT2	10979
ENSG00000073734	0.0662609	0.00187511	0.92493	0.989496	NA	ABCB11	8647
ENSG00000073737	0.0292376	0.00187464	0.92493	0.989499	NA	DHRS9	10170
ENSG00000073754	0.0424096	0.00187479	0.92493	0.989498	NA	CD5L	922
ENSG00000073756	0.0772786	0.00187275	0.92493	0.989509	NA	PTGS2	5743
ENSG00000073792	0.433763	-0.243814	1.62959	0.28572	0.995826	IGF2BP2	10644
ENSG00000073803	251.11	-0.0258059	0.67427	0.782635	0.999485	MAP3K13	9175
ENSG00000073849	31.1987	-21.6667	4.10841	4.03651e-08	5.75784e-06	ST6GAL1	6480
ENSG00000073861	444.013	0.127139	0.914429	0.22838	0.931584	TBX21	30009
ENSG00000073905	0.220819	-0.00881573	0.922122	0.9504	NA	NA	NA
ENSG00000073910	0.397271	-0.0211216	0.937349	0.883151	NA	FRY	10129
ENSG00000073921	102.444	0.0140482	0.262625	0.583912	0.999485	PICALM	8301
ENSG00000073969	397.447	0.00243506	0.46484	0.967583	0.999485	NSF	4905
ENSG00000074047	1.67304	0.00187093	0.92493	0.989519	0.999485	GLI2	2736
ENSG00000074054	261.655	-0.061221	0.562031	0.292471	0.999485	CLASP1	23332
ENSG00000074071	325.141	-0.00461026	0.320262	0.900328	0.999485	MRPS34	65993
ENSG00000074181	3.65537	0.117953	1.18056	0.484141	0.999485	NOTCH3	4854
ENSG00000074201	1732.13	0.00220662	0.229268	0.92658	0.999485	CLNS1A	1207
ENSG00000074211	0.213725	0.00187236	0.92493	0.989511	NA	PPP2R2C	5522
ENSG00000074219	0.135859	0.00187305	0.92493	0.989507	NA	TEAD2	8463
ENSG00000074266	1671.61	-0.0049475	0.186883	0.782188	0.999485	EED	8726
ENSG00000074276	0.107241	0.00187009	0.92493	0.989524	NA	CDHR2	54825
ENSG00000074317	0.0794994	0.00187418	0.92493	0.989501	NA	SNCB	6620
ENSG00000074319	1049	0.00495413	0.321205	0.893235	0.999485	TSG101	7251
ENSG00000074356	605.623	-0.0173291	0.271244	0.497966	0.999485	NCBP3	55421
ENSG00000074370	57.8504	0.000977605	0.320623	0.978981	0.999485	ATP2A3	489
ENSG00000074410	4.07011	0.00187837	0.92493	0.989478	0.999485	CA12	771
ENSG00000074416	1.59286	0.177502	1.22721	0.25861	0.965756	MGLL	11343
ENSG00000074527	0.102797	0.00187433	0.92493	0.9895	NA	NTN4	59277
ENSG00000074582	228.507	21.7752	4.05386	2.35427e-08	3.70346e-06	BCS1L	617
ENSG00000074590	6.10931	0.022368	0.936757	0.876103	0.999485	NUAK1	9891
ENSG00000074603	222.945	-0.013237	0.608194	0.8743	0.999485	DPP8	54878
ENSG00000074621	31.5763	-22.0962	3.49301	7.67155e-11	3.31096e-08	SLC24A1	9187
ENSG00000074657	40.7239	0.0308942	0.481487	0.582845	0.999485	ZNF532	55205
ENSG00000074695	515.975	-0.0109386	0.336071	0.774084	0.999485	LMAN1	3998
ENSG00000074696	655.1	-0.0137627	0.352817	0.730952	0.999485	HACD3	51495
ENSG00000074706	384.732	0.0637531	0.623227	0.357317	0.999485	IPCEF1	26034
ENSG00000074755	143.266	0.0772065	0.647996	0.260911	0.968045	ZZEF1	23140
ENSG00000074800	6185.52	0.0030434	0.192067	0.872175	0.999485	ENO1	2023
ENSG00000074803	0.137758	0.00187275	0.92493	0.989509	NA	SLC12A1	6557
ENSG00000074842	327.019	0.0034939	0.300062	0.91792	0.999485	MYDGF	56005
ENSG00000074855	0.175706	0.00187649	0.92493	0.989488	NA	ANO8	57719
ENSG00000074935	302.292	0.00829561	0.571374	0.914984	0.999485	TUBE1	51175
ENSG00000074964	0.0735593	0.00187392	0.92493	0.989503	NA	ARHGEF10L	55160
ENSG00000074966	77.2357	2.00414	4.87952	0.0290935	0.242667	TXK	7294
ENSG00000075035	0.182335	0.0249891	0.942235	0.862433	NA	WSCD2	9671
ENSG00000075043	0.308107	0.00187351	0.92493	0.989505	NA	KCNQ2	3785
ENSG00000075073	0.0678316	0.00187528	0.92493	0.989495	NA	TACR2	6865
ENSG00000075089	297.139	-0.00898778	0.475451	0.883181	0.999485	ACTR6	64431
ENSG00000075131	51.5202	-0.330258	1.8801	0.210105	0.907721	TIPIN	54962
ENSG00000075142	1076.95	0.0105658	0.358354	0.800078	0.999485	SRI	6717
ENSG00000075151	320.165	0.00194786	0.215249	0.929695	0.999485	EIF4G3	8672
ENSG00000075188	75.0667	-0.197824	1.47665	0.340661	0.999485	NUP37	79023
ENSG00000075213	1.98025	0.00186854	0.924929	0.989533	0.999485	SEMA3A	10371
ENSG00000075218	44.4736	-0.0311419	0.824105	0.796508	0.999485	GTSE1	51512
ENSG00000075223	0.0735593	0.00187392	0.92493	0.989503	NA	SEMA3C	10512
ENSG00000075234	51.3733	-0.838758	2.94737	0.0666423	0.44869	TTC38	55020
ENSG00000075239	187.971	22.0864	3.22127	2.18316e-12	1.46988e-09	ACAT1	38
ENSG00000075240	82.5853	3.10639	4.46814	0.00594684	0.0693194	GRAMD4	23151
ENSG00000075275	46.832	11.3723	7.09569	0.000802834	0.0130821	CELSR1	9620
ENSG00000075290	0.0575213	0.00187392	0.92493	0.989503	NA	WNT8B	7479
ENSG00000075292	880.983	-0.0122874	0.232338	0.572859	0.999485	ZNF638	27332
ENSG00000075303	44.3774	-0.806723	2.80058	0.0614965	0.422838	SLC25A40	55972
ENSG00000075336	477.939	-0.162	1.07773	0.210594	0.908574	TIMM21	29090
ENSG00000075340	0.723137	-0.0315264	0.712698	0.751271	0.999485	ADD2	119
ENSG00000075388	0.139657	0.0018711	0.92493	0.989518	NA	FGF4	2249
ENSG00000075391	0.404557	0.00187693	0.92493	0.989486	NA	RASAL2	9462
ENSG00000075399	15.8653	-0.0370518	0.655863	0.670421	0.999485	VPS9D1	9605
ENSG00000075407	156.069	1.94225	3.73919	0.0120114	0.122904	ZNF37A	7587
ENSG00000075413	652.458	-0.0267787	0.412198	0.554669	0.999485	MARK3	4140
ENSG00000075415	2980.07	0.00451427	0.132613	0.689316	0.999485	SLC25A3	5250
ENSG00000075420	289.854	0.00614393	0.293408	0.850423	0.999485	FNDC3B	64778
ENSG00000075426	1668.68	0.0139963	0.205478	0.414885	0.999485	FOSL2	2355
ENSG00000075461	0.0922577	0.00187291	0.92493	0.989508	NA	CACNG4	27092
ENSG00000075539	810.522	0.00366163	0.265669	0.899127	0.999485	FRYL	285527
ENSG00000075568	68.9583	0.268115	1.36923	0.114388	0.646753	TMEM131	23505
ENSG00000075618	0.0757006	0.00187515	0.92493	0.989496	NA	FSCN1	6624
ENSG00000075624	12285.6	-0.010936	0.157333	0.366379	0.999485	ACTB	60
ENSG00000075643	0.170639	-0.0195932	0.934505	0.891258	NA	MOCOS	55034
ENSG00000075651	1.01429	-0.067841	0.943383	0.615131	0.999485	PLD1	5337
ENSG00000075673	0.121724	0.00187335	0.92493	0.989506	NA	ATP12A	479
ENSG00000075702	41.6766	-0.116185	0.905886	0.279474	0.993854	WDR62	284403
ENSG00000075711	210.431	-0.023599	0.380648	0.565962	0.999485	DLG1	1739
ENSG00000075785	1771.94	0.0107969	0.205903	0.560954	0.999485	RAB7A	7879
ENSG00000075790	240.721	0.958362	2.67467	0.0286841	0.240414	BCAP29	55973
ENSG00000075826	113.631	-22.9068	5.75686	6.75963e-06	0.000309635	SEC31B	25956
ENSG00000075856	347.516	-0.000808567	0.236139	0.974158	0.999485	SART3	9733
ENSG00000075884	622.299	-0.0157376	0.334608	0.66582	0.999485	ARHGAP15	55843
ENSG00000075886	12.9896	-0.132758	1.25121	0.458379	0.999485	TUBA3D	113457
ENSG00000075891	0.118676	0.00187571	0.92493	0.989493	NA	PAX2	5076
ENSG00000075914	279.211	0.0232156	0.359183	0.536331	0.999485	EXOSC7	23016
ENSG00000075945	287.931	-3.64299	5.02308	0.00577099	0.0675503	KIFAP3	22920
ENSG00000075975	160.751	0.014985	0.425718	0.772058	0.999485	MKRN2	23609
ENSG00000076003	1074.59	-0.00524855	0.405241	0.916419	0.999485	MCM6	4175
ENSG00000076043	560.851	0.102124	0.703258	0.157196	0.794092	REXO2	25996
ENSG00000076053	460.46	-0.00750648	0.357031	0.858427	0.999485	RBM7	10179
ENSG00000076067	11.9568	19.68	5.00828	1.07809e-05	0.000451401	RBMS2	5939
ENSG00000076108	77.6772	-0.00703532	0.328485	0.852077	0.999485	BAZ2A	11176
ENSG00000076201	40.6471	0.057129	0.702094	0.519519	0.999485	PTPN23	25930
ENSG00000076242	176.125	0.0328978	0.537841	0.618185	0.999485	MLH1	4292
ENSG00000076248	278.093	-0.36275	1.63552	0.0896201	0.551638	UNG	7374
ENSG00000076258	45.8612	-2.58834	5.55518	0.0212077	0.190485	FMO4	2329
ENSG00000076321	101.716	-0.132122	1.23815	0.453649	0.999485	KLHL20	27252
ENSG00000076344	0.0735593	0.00187392	0.92493	0.989503	NA	RGS11	8786
ENSG00000076351	7.85859	-3.1291	6.0699	0.0163784	0.155928	SLC46A1	113235
ENSG00000076356	0.161927	0.00187182	0.92493	0.989514	NA	PLXNA2	5362
ENSG00000076382	190.438	0.0246071	0.916592	0.859866	0.999485	SPAG5	10615
ENSG00000076513	205.986	-0.0745723	0.684283	0.333269	0.999485	ANKRD13A	88455
ENSG00000076554	241.651	-0.0318073	0.516812	0.610652	0.999485	TPD52	7163
ENSG00000076555	22.1271	-0.104814	0.979852	0.415078	0.999485	ACACB	32
ENSG00000076604	215.946	-0.000828491	0.291674	0.979863	0.999485	TRAF4	9618
ENSG00000076641	1405.64	-0.00246889	0.346212	0.951904	0.999485	PAG1	55824
ENSG00000076650	73.0892	-0.0635738	0.685346	0.439893	0.999485	GPATCH1	55094
ENSG00000076662	25.9094	-0.0197419	0.743347	0.854186	0.999485	ICAM3	3385
ENSG00000076685	128.301	-0.0163037	0.720076	0.874914	0.999485	NT5C2	22978
ENSG00000076706	0.298561	0.0249927	0.94224	0.862413	NA	MCAM	4162
ENSG00000076716	0.0461288	0.00187356	0.92493	0.989505	NA	GPC4	2239
ENSG00000076770	1.45116	0.00186127	0.924929	0.989573	0.999485	MBNL3	55796
ENSG00000076826	0.0622995	0.00187292	0.92493	0.989508	NA	CAMSAP3	57662
ENSG00000076864	0.299469	0.0410356	0.967624	0.779623	NA	RAP1GAP	5909
ENSG00000076924	332.659	0.00116934	0.215483	0.957911	0.999485	XAB2	56949
ENSG00000076928	239.875	-0.0781895	0.675184	0.288685	0.999485	ARHGEF1	9138
ENSG00000076944	121.295	-0.0381719	0.506343	0.508846	0.999485	STXBP2	6813
ENSG00000076984	52.8699	0.12771	1.2034	0.452755	0.999485	MAP2K7	5609
ENSG00000077044	182.493	0.396293	1.71257	0.0811903	0.516135	DGKD	8527
ENSG00000077063	0.0584751	0.00187488	0.92493	0.989497	NA	CTTNBP2	83992
ENSG00000077080	0.0885384	0.00187407	0.92493	0.989502	NA	ACTL6B	51412
ENSG00000077092	2.77823	0.00185929	0.924928	0.989584	0.999485	RARB	5915
ENSG00000077097	914.268	-0.022589	0.326778	0.483901	0.999485	TOP2B	7155
ENSG00000077147	1079.68	0.0167998	0.333765	0.639956	0.999485	TM9SF3	56889
ENSG00000077150	281.274	-0.00572242	0.272253	0.846417	0.999485	NFKB2	4791
ENSG00000077152	191.779	-0.0210854	0.450514	0.697611	0.999485	UBE2T	29089
ENSG00000077157	247.787	1.27746	3.01471	0.018639	0.17276	PPP1R12B	4660
ENSG00000077232	432.325	-0.02029	0.316794	0.521445	0.999485	DNAJC10	54431
ENSG00000077235	365.288	0.0913135	0.721949	0.243138	0.947316	GTF3C1	2975
ENSG00000077238	547.253	-0.0102886	0.284085	0.733772	0.999485	IL4R	3566
ENSG00000077254	844.981	-0.0111617	0.234982	0.621824	0.999485	USP33	23032
ENSG00000077264	0.375573	0.00187672	0.92493	0.989487	NA	PAK3	5063
ENSG00000077274	0.0311498	0.00187341	0.92493	0.989505	NA	CAPN6	827
ENSG00000077279	0.165242	0.00187501	0.92493	0.989496	NA	DCX	1641
ENSG00000077312	59.2112	0.0185817	0.403596	0.692401	0.999485	SNRPA	6626
ENSG00000077327	1.56792	-0.204376	1.48531	0.324465	0.999485	SPAG6	9576
ENSG00000077348	88.3966	0.107962	0.937167	0.358781	0.999485	EXOSC5	56915
ENSG00000077380	297.192	-0.0386165	0.438584	0.387058	0.999485	DYNC1I2	1781
ENSG00000077420	513.717	0.0166717	0.333779	0.642972	0.999485	APBB1IP	54518
ENSG00000077454	9.92443	0.0216856	0.419273	0.655525	0.999485	LRCH4	4034
ENSG00000077458	196.982	-0.0930136	0.807673	0.329505	0.999485	FAM76B	143684
ENSG00000077463	60.0728	0.0124716	0.538579	0.861547	0.999485	SIRT6	51548
ENSG00000077498	0.0320993	0.00187341	0.92493	0.989505	NA	TYR	7299
ENSG00000077514	245.657	0.0122468	0.37322	0.779405	0.999485	POLD3	10714
ENSG00000077522	3.76087	0.00188071	0.924931	0.989465	0.999485	ACTN2	88
ENSG00000077549	1075.78	0.00161739	0.247588	0.951346	0.999485	CAPZB	832
ENSG00000077585	1182.92	0.0295126	0.438418	0.546056	0.999485	GPR137B	7107
ENSG00000077684	99.2902	0.122167	0.89064	0.231922	0.936817	JADE1	79960
ENSG00000077713	15.0828	-18.9829	6.9418	0.000101603	0.00259511	SLC25A43	203427
ENSG00000077721	873.118	-0.00488096	0.19685	0.799515	0.999485	UBE2A	7319
ENSG00000077782	163.476	-0.852857	2.56539	0.0353297	0.280512	FGFR1	2260
ENSG00000077800	0.110327	0.00187226	0.92493	0.989512	NA	FKBP6	8468
ENSG00000077935	19.391	-0.261487	1.61322	0.234291	0.938159	SMC1B	27127
ENSG00000077942	0.11571	0.00187457	0.92493	0.989499	NA	FBLN1	2192
ENSG00000077943	0.244141	0.00187111	0.92493	0.989518	NA	ITGA8	8516
ENSG00000077984	2281.38	-0.00702277	0.234625	0.768765	0.999485	CST7	8530
ENSG00000078018	0.0581885	0.001875	0.92493	0.989497	NA	MAP2	4133
ENSG00000078043	437.852	0.0568735	0.413196	0.111368	0.636454	PIAS2	9063
ENSG00000078053	2.53949	-0.189405	1.43444	0.34532	0.999485	AMPH	273
ENSG00000078061	785.17	-0.00846192	0.321321	0.816024	0.999485	ARAF	369
ENSG00000078070	258.533	-0.0160889	0.428691	0.756803	0.999485	MCCC1	56922
ENSG00000078081	259.455	0.228328	1.55707	0.291263	0.999485	LAMP3	27074
ENSG00000078098	0.327916	0.00186747	0.924929	0.989539	NA	FAP	2191
ENSG00000078114	216.167	0.0306923	0.531774	0.640304	0.999485	NEBL	10529
ENSG00000078124	114.092	17.8766	4.9701	2.5984e-05	0.000922558	ACER3	55331
ENSG00000078140	502.026	0.0150906	0.281857	0.592886	0.999485	UBE2K	3093
ENSG00000078142	591.081	0.545424	1.78583	0.0325154	0.263632	PIK3C3	5289
ENSG00000078177	192.082	-0.0642656	0.695738	0.445235	0.999485	N4BP2	55728
ENSG00000078237	26.7733	0.00322354	0.361769	0.940645	0.999485	TIGAR	57103
ENSG00000078246	341.971	0.0538916	0.765242	0.60074	0.999485	TULP3	7289
ENSG00000078269	425.859	0.0163185	0.294179	0.582428	0.999485	SYNJ2	8871
ENSG00000078295	5.27989	0.00186931	0.92493	0.989528	0.999485	ADCY2	108
ENSG00000078304	11196.1	-0.0297524	0.234909	0.0959542	0.578115	PPP2R5C	5527
ENSG00000078319	182.168	0.0160823	0.372539	0.70548	0.999485	NA	NA
ENSG00000078328	0.131317	0.0018733	0.92493	0.989506	NA	RBFOX1	54715
ENSG00000078369	610.106	0.00856761	0.285847	0.782034	0.999485	GNB1	2782
ENSG00000078399	0.0311498	0.00187341	0.92493	0.989505	NA	HOXA9	3205
ENSG00000078403	125.632	-0.0787949	0.608715	0.196212	0.887499	MLLT10	8028
ENSG00000078487	20.0699	-0.0527951	0.996881	0.724818	0.999485	ZCWPW1	55063
ENSG00000078549	0.329239	0.00187354	0.92493	0.989505	NA	ADCYAP1R1	117
ENSG00000078589	284.174	-0.00521501	0.399768	0.915477	0.999485	P2RY10	27334
ENSG00000078596	4931.54	-0.00129279	0.222704	0.955403	0.999485	ITM2A	9452
ENSG00000078618	829.077	-0.0262311	0.333352	0.407504	0.999485	NRDC	4898
ENSG00000078668	1618.98	-0.00140732	0.202944	0.94524	0.999485	VDAC3	7419
ENSG00000078674	1128.6	0.00319383	0.147347	0.810589	0.999485	PCM1	5108
ENSG00000078687	168.909	0.0265405	0.37352	0.490909	0.999485	TNRC6C	57690
ENSG00000078699	152.664	-0.0196339	0.342178	0.587466	0.999485	CBFA2T2	9139
ENSG00000078725	0.0311498	0.00187341	0.92493	0.989505	NA	BRINP1	1620
ENSG00000078747	835.998	0.00943397	0.249286	0.709468	0.999485	ITCH	83737
ENSG00000078795	0.775211	0.148706	1.29338	0.415838	0.999485	PKD2L2	27039
ENSG00000078804	230.461	18.077	6.09823	7.73197e-05	0.00212038	TP53INP2	58476
ENSG00000078808	203.316	-0.0101252	0.304828	0.762171	0.999485	SDF4	51150
ENSG00000078814	34.2955	0.001865	0.924929	0.989552	0.999485	MYH7B	57644
ENSG00000078900	28.0806	-0.515523	2.3252	0.123531	0.682398	TP73	7161
ENSG00000078902	306.429	0.00678521	0.233087	0.774924	0.999485	TOLLIP	54472
ENSG00000078967	983.165	0.0281124	0.416667	0.537067	0.999485	UBE2D4	51619
ENSG00000079101	0.130948	0.00187444	0.92493	0.9895	NA	CLUL1	27098
ENSG00000079102	0.120203	0.00187197	0.92493	0.989513	NA	RUNX1T1	862
ENSG00000079112	0.129828	0.0018712	0.92493	0.989518	NA	CDH17	1015
ENSG00000079134	330.616	0.0159012	0.265088	0.528701	0.999485	THOC1	9984
ENSG00000079150	41.4998	0.0432466	0.946283	0.760791	0.999485	FKBP7	51661
ENSG00000079156	0.128028	0.00187094	0.92493	0.989519	NA	OSBPL6	114880
ENSG00000079215	0.0320993	0.00187341	0.92493	0.989505	NA	SLC1A3	6507
ENSG00000079246	1854.48	0.0039453	0.261944	0.889207	0.999485	XRCC5	7520
ENSG00000079257	79.7096	0.0110869	0.510035	0.868121	0.999485	LXN	56925
ENSG00000079263	618.031	0.0105364	0.273318	0.712098	0.999485	SP140	11262
ENSG00000079277	557.466	-0.018864	0.334566	0.592387	0.999485	MKNK1	8569
ENSG00000079308	0.501487	0.00160978	0.674133	0.986654	0.999485	TNS1	7145
ENSG00000079313	2.75912	-0.0316844	0.714419	0.750766	0.999485	REXO1	57455
ENSG00000079332	8575.68	0.00251436	0.106874	0.777897	0.999485	SAR1A	56681
ENSG00000079335	221.669	16.3378	5.11729	5.91288e-05	0.00176152	CDC14A	8556
ENSG00000079337	0.75347	-0.0178571	0.811329	0.88201	0.999485	RAPGEF3	10411
ENSG00000079385	7.59834	0.00178229	0.824983	0.988513	0.999485	CEACAM1	634
ENSG00000079387	103.71	0.000380767	0.594546	0.9963	0.999485	SENP1	29843
ENSG00000079393	0.0530888	0.00187491	0.92493	0.989497	NA	DUSP13	51207
ENSG00000079432	0.565426	0.0371141	0.959093	0.798929	0.999485	CIC	23152
ENSG00000079435	14.4816	-21.6936	5.94719	1.68045e-05	0.000651737	LIPE	3991
ENSG00000079459	827.227	-0.00318389	0.223999	0.890526	0.999485	FDFT1	2222
ENSG00000079462	184.34	0.0584338	0.748771	0.550363	0.999485	PAFAH1B3	5050
ENSG00000079482	0.350932	-0.0442843	0.965049	0.760886	NA	OPHN1	4983
ENSG00000079616	436.383	-0.0415845	0.487084	0.427868	0.999485	KIF22	3835
ENSG00000079691	13.1102	0.224588	1.45593	0.247915	0.951641	CARMIL1	55604
ENSG00000079739	48.0529	2.77777	5.34852	0.0153996	0.148798	PGM1	5236
ENSG00000079785	984.382	0.051229	0.568498	0.42306	0.999485	DDX1	1653
ENSG00000079805	47.4512	0.0885967	0.636577	0.163417	0.811077	DNM2	1785
ENSG00000079819	32.1233	-0.0437697	0.828261	0.71243	0.999485	EPB41L2	2037
ENSG00000079841	0.0846481	0.00187305	0.92493	0.989507	NA	RIMS1	22999
ENSG00000079931	20.999	-19.6621	6.68743	7.06642e-05	0.00199322	MOXD1	26002
ENSG00000079950	160.94	-0.0430443	0.720198	0.659446	0.999485	STX7	8417
ENSG00000079974	51.8105	0.0551864	0.664299	0.499484	0.999485	RABL2B	11158
ENSG00000079999	246.699	0.00624605	0.407827	0.901234	0.999485	KEAP1	9817
ENSG00000080007	44.2649	0.00362855	0.924034	0.979648	0.999485	DDX43	55510
ENSG00000080031	0.268843	0.00187332	0.92493	0.989506	NA	PTPRH	5794
ENSG00000080166	0.092517	0.00187289	0.92493	0.989508	NA	DCT	1638
ENSG00000080189	101.102	0.054399	0.600135	0.429643	0.999485	SLC35C2	51006
ENSG00000080200	0.0772786	0.00187275	0.92493	0.989509	NA	CRYBG3	131544
ENSG00000080224	0.0320993	0.00187341	0.92493	0.989505	NA	EPHA6	285220
ENSG00000080293	0.182696	-0.0245955	0.939673	0.864167	NA	SCTR	6344
ENSG00000080298	87.1672	-0.0937694	0.780249	0.293249	0.999485	RFX3	5991
ENSG00000080345	825.086	0.0896887	0.662215	0.184866	0.860763	RIF1	55183
ENSG00000080371	875.925	0.033852	0.337744	0.247483	0.951641	RAB21	23011
ENSG00000080493	8.74575	0.260136	1.66856	0.263565	0.971599	SLC4A4	8671
ENSG00000080503	471.098	-0.0102888	0.25034	0.683094	0.999485	SMARCA2	6595
ENSG00000080511	0.0851772	0.00187305	0.92493	0.989507	NA	RDH8	50700
ENSG00000080546	84.15	1.29713	3.37944	0.0283088	0.238128	SESN1	27244
ENSG00000080561	200.063	21.0021	6.1093	2.72431e-05	0.000950462	MID2	11043
ENSG00000080573	0.183108	0.00187322	0.92493	0.989506	NA	COL5A3	50509
ENSG00000080603	6.07425	0.467443	2.24677	0.146465	0.760661	SRCAP	10847
ENSG00000080608	1049.08	0.0450045	0.496162	0.392005	0.999485	PUM3	9933
ENSG00000080709	0.0885384	0.00187407	0.92493	0.989502	NA	KCNN2	3781
ENSG00000080802	543.012	0.0189229	0.327429	0.578067	0.999485	CNOT4	4850
ENSG00000080815	448.911	0.00638396	0.244293	0.801583	0.999485	PSEN1	5663
ENSG00000080819	50.6826	-0.913665	3.24039	0.0733934	0.481809	CPOX	1371
ENSG00000080822	5865.15	-0.0067701	0.197141	0.718496	0.999485	CLDND1	56650
ENSG00000080823	127.121	0.0119518	0.528889	0.864238	0.999485	MOK	5891
ENSG00000080824	6396.07	-0.00286107	0.0808281	0.653297	0.999485	HSP90AA1	3320
ENSG00000080839	121.66	-1.46469	3.186	0.0151618	0.146838	RBL1	5933
ENSG00000080845	84.101	-0.00626166	0.441927	0.910791	0.999485	DLGAP4	22839
ENSG00000080854	7.73693	9.65111	8.7263	0.00217709	0.0294572	IGSF9B	22997
ENSG00000080910	0.0607133	0.00187278	0.92493	0.989509	NA	CFHR2	3080
ENSG00000080947	5.25274	0.0189338	0.580266	0.807646	0.999485	CROCCP3	114819
ENSG00000080986	202.125	-0.0234358	0.418611	0.624261	0.999485	NDC80	10403
ENSG00000081014	39.3869	0.510222	2.11222	0.0860655	0.537534	AP4E1	23431
ENSG00000081019	348.7	-0.0260608	0.390099	0.53194	0.999485	RSBN1	54665
ENSG00000081026	1.72386	0.00187519	0.92493	0.989495	0.999485	MAGI3	260425
ENSG00000081041	55.6728	0.0155141	0.900633	0.910021	0.999485	CXCL2	2920
ENSG00000081051	0.0424096	0.00187479	0.92493	0.989498	NA	AFP	174
ENSG00000081052	8.39892	0.00187516	0.92493	0.989496	0.999485	COL4A4	1286
ENSG00000081059	362.787	-0.0561516	0.591321	0.396683	0.999485	TCF7	6932
ENSG00000081087	248.788	-0.00400134	0.229419	0.866279	0.999485	OSTM1	28962
ENSG00000081138	4.35116	0.0242405	0.940716	0.866329	0.999485	CDH7	1005
ENSG00000081148	0.0948056	-0.0211205	0.937348	0.883156	NA	IMPG2	50939
ENSG00000081154	2006.4	0.000730519	0.210921	0.972981	0.999485	PCNP	57092
ENSG00000081177	3.12162	0.00186054	0.924929	0.989577	0.999485	EXD2	55218
ENSG00000081181	35.7306	-0.105806	0.876242	0.313687	0.999485	ARG2	384
ENSG00000081189	0.178268	0.00187355	0.92493	0.989505	NA	MEF2C	4208
ENSG00000081237	10545	-0.00143162	0.0897246	0.845741	0.999485	PTPRC	5788
ENSG00000081248	0.182144	0.00187182	0.92493	0.989514	NA	CACNA1S	779
ENSG00000081277	0.0753664	0.00187392	0.92493	0.989503	NA	PKP1	5317
ENSG00000081307	909.437	-0.000178197	0.43814	0.997441	0.999485	UBA5	79876
ENSG00000081320	26764.3	-0.00185559	0.139315	0.882812	0.999485	STK17B	9262
ENSG00000081377	27.5405	17.0373	6.99015	0.000179902	0.00393435	CDC14B	8555
ENSG00000081386	50.4239	-1.90581	4.73149	0.0304133	0.250571	ZNF510	22869
ENSG00000081479	0.238338	0.00187007	0.92493	0.989524	NA	LRP2	4036
ENSG00000081665	180.684	0.129861	0.832823	0.147596	0.762534	ZNF506	440515
ENSG00000081692	34.3635	0.0218023	0.488731	0.719802	0.999485	JMJD4	65094
ENSG00000081721	411.58	0.00683319	0.275077	0.818342	0.999485	DUSP12	11266
ENSG00000081760	8.85187	0.459214	1.67328	0.0438751	0.331913	AACS	65985
ENSG00000081791	61.4507	-0.0124736	0.750208	0.909309	0.999485	DELE1	9812
ENSG00000081800	0.025422	0.00187479	0.92493	0.989498	NA	SLC13A1	6561
ENSG00000081803	0.0424096	0.00187479	0.92493	0.989498	NA	CADPS2	93664
ENSG00000081842	0.0424096	0.00187479	0.92493	0.989498	NA	PCDHA6	56142
ENSG00000081853	0.0542079	0.00187374	0.92493	0.989504	NA	PCDHGA2	56113
ENSG00000081870	347.457	-0.0173506	0.329346	0.619868	0.999485	HSPB11	51668
ENSG00000081913	28.0954	0.00187693	0.92493	0.989486	0.999485	PHLPP1	23239
ENSG00000081923	42.0831	-0.00405743	0.386711	0.931426	0.999485	ATP8B1	5205
ENSG00000081985	91.6602	0.234511	1.28279	0.134792	0.723013	IL12RB2	3595
ENSG00000082014	125.058	-1.80168	4.64841	0.033786	0.271579	SMARCD3	6604
ENSG00000082068	102.708	0.0748994	0.645094	0.277455	0.991955	WDR70	55100
ENSG00000082074	1306.97	-0.0446987	0.473272	0.35504	0.999485	FYB1	2533
ENSG00000082126	0.0595942	0.00187377	0.92493	0.989503	NA	MPP4	58538
ENSG00000082146	37.5053	2.0567	4.95431	0.0283712	0.238414	STRADB	55437
ENSG00000082153	5993.23	0.00988665	0.150836	0.397464	0.999485	BZW1	9689
ENSG00000082175	6.86556	-0.0914697	1.09753	0.566889	0.999485	PGR	5241
ENSG00000082196	0.0629927	0.00187281	0.92493	0.989509	NA	C1QTNF3	114899
ENSG00000082212	563.459	0.00269611	0.248414	0.9191	0.999485	ME2	4200
ENSG00000082213	320.339	3.11381	5.27668	0.010628	0.111737	C5orf22	55322
ENSG00000082258	985.418	0.0204192	0.369303	0.613859	0.999485	CCNT2	905
ENSG00000082269	81.0536	-0.0804085	1.05068	0.600109	0.999485	FAM135A	57579
ENSG00000082293	0.106355	0.0249902	0.942236	0.862427	NA	COL19A1	1310
ENSG00000082397	30.0016	10.7083	8.77659	0.00165354	0.0232906	EPB41L3	23136
ENSG00000082438	0.260474	0.00167287	0.726481	0.987373	NA	COBLL1	22837
ENSG00000082458	47.3617	-0.00725495	0.774018	0.94936	0.999485	DLG3	1741
ENSG00000082497	0.344896	0.00187572	0.92493	0.989492	NA	SERTAD4	56256
ENSG00000082512	350.519	0.0733715	0.664515	0.318164	0.999485	TRAF5	7188
ENSG00000082515	1024.08	-0.00540599	0.340017	0.891765	0.999485	MRPL22	29093
ENSG00000082516	78.49	0.52575	2.13398	0.0813208	0.516135	GEMIN5	25929
ENSG00000082641	7.97076	0.00163456	0.697074	0.987007	0.999485	NFE2L1	4779
ENSG00000082684	0.237464	0.00187346	0.92493	0.989505	NA	SEMA5B	54437
ENSG00000082701	76.6485	0.0932554	0.683572	0.186256	0.864128	GSK3B	2932
ENSG00000082781	0.105659	0.00187323	0.92493	0.989506	NA	ITGB5	3693
ENSG00000082805	96.8934	0.0949538	0.844672	0.3549	0.999485	ERC1	23085
ENSG00000082898	505.528	0.0315392	0.435753	0.506527	0.999485	XPO1	7514
ENSG00000082996	224.84	0.15176	1.20297	0.345039	0.999485	RNF13	11342
ENSG00000083067	0.196545	0.00187455	0.92493	0.989499	NA	TRPM3	80036
ENSG00000083093	127.525	-0.00774974	0.576193	0.921454	0.999485	PALB2	79728
ENSG00000083097	30.4098	0.0237496	0.800373	0.839825	0.999485	DOP1A	23033
ENSG00000083099	248.556	0.020964	0.538275	0.763955	0.999485	LYRM2	57226
ENSG00000083123	15.1151	0.0255154	0.505252	0.683529	0.999485	BCKDHB	594
ENSG00000083168	638.238	0.0033653	0.239987	0.894197	0.999485	KAT6A	7994
ENSG00000083223	788.764	8.27593e-05	0.207719	0.996879	0.999485	TUT7	79670
ENSG00000083290	0.199405	-0.0199139	0.935108	0.889554	NA	ULK2	9706
ENSG00000083307	0.109378	0.00187218	0.92493	0.989512	NA	GRHL2	79977
ENSG00000083312	484.817	1.10522	2.89223	0.0250177	0.217173	TNPO1	3842
ENSG00000083444	0.259211	0.00187339	0.92493	0.989506	NA	PLOD1	5351
ENSG00000083454	40.2017	-1.03636	3.4564	0.0630677	0.430826	P2RX5	5026
ENSG00000083457	1755.36	-0.0363883	0.433982	0.417157	0.999485	ITGAE	3682
ENSG00000083520	995.926	0.00631943	0.309499	0.856547	0.999485	DIS3	22894
ENSG00000083535	262.491	0.00287764	0.365307	0.947694	0.999485	PIBF1	10464
ENSG00000083544	132.252	-0.0264444	0.342696	0.425339	0.999485	TDRD3	81550
ENSG00000083635	63.1019	0.0921559	0.76736	0.2903	0.999485	NUFIP1	26747
ENSG00000083642	487.45	0.00284583	0.27909	0.926604	0.999485	PDS5B	23047
ENSG00000083720	357.761	1.73387	3.25058	0.00975696	0.104071	OXCT1	5019
ENSG00000083750	19.2549	-0.846748	3.10423	0.0791901	0.505768	RRAGB	10325
ENSG00000083782	0.0424096	0.00187479	0.92493	0.989498	NA	EPYC	1833
ENSG00000083799	3340.16	0.013946	0.197847	0.387544	0.999485	CYLD	1540
ENSG00000083807	19.9358	-0.0517478	0.956045	0.715701	0.999485	SLC27A5	10998
ENSG00000083812	97.2349	-0.035589	0.94207	0.803004	0.999485	ZNF324	25799
ENSG00000083814	12.6071	-0.0395301	0.84719	0.74888	0.999485	ZNF671	79891
ENSG00000083817	66.1824	-0.0628481	0.99804	0.670429	0.999485	ZNF416	55659
ENSG00000083828	140.826	0.132599	1.00473	0.280845	0.994024	ZNF586	54807
ENSG00000083838	33.8191	0.22385	1.54051	0.295362	0.999485	ZNF446	55663
ENSG00000083844	195.621	0.0035659	0.274921	0.906082	0.999485	ZNF264	9422
ENSG00000083845	2776.51	0.0049322	0.127917	0.64284	0.999485	RPS5	6193
ENSG00000083857	3.53206	0.00186961	0.92493	0.989527	0.999485	FAT1	2195
ENSG00000083896	1418.94	-0.0404318	0.321824	0.121345	0.672975	YTHDC1	91746
ENSG00000083937	673.777	0.00645507	0.313915	0.856127	0.999485	CHMP2B	25978
ENSG00000084070	1023.29	0.00234753	0.366664	0.957551	0.999485	SMAP2	64744
ENSG00000084072	838.084	-0.00905157	0.268923	0.74929	0.999485	PPIE	10450
ENSG00000084073	1449.18	-0.0126813	0.422651	0.806368	0.999485	ZMPSTE24	10269
ENSG00000084090	1900.03	0.00250527	0.185891	0.890455	0.999485	STARD7	56910
ENSG00000084092	45.2195	0.969085	2.80742	0.0339475	0.272098	NOA1	84273
ENSG00000084093	2091.78	0.00198925	0.36136	0.963352	0.999485	REST	5978
ENSG00000084110	0.130349	-0.0193158	0.933973	0.892733	NA	HAL	3034
ENSG00000084112	408.586	0.00908223	0.298548	0.781587	0.999485	SSH1	54434
ENSG00000084207	1047.46	-0.00737377	0.212855	0.722337	0.999485	GSTP1	2950
ENSG00000084234	850.632	0.00628254	0.190762	0.728032	0.999485	APLP2	334
ENSG00000084444	66.2563	12.4016	6.22652	0.00041627	0.00769117	FAM234B	57613
ENSG00000084463	1996.81	0.00298069	0.17089	0.85431	0.999485	WBP11	51729
ENSG00000084623	1746.72	-0.00470843	0.198408	0.808818	0.999485	EIF3I	8668
ENSG00000084628	0.0716471	0.00187516	0.92493	0.989496	NA	NKAIN1	79570
ENSG00000084636	0.67462	0.00160166	0.666886	0.98654	0.999485	COL16A1	1307
ENSG00000084652	3410.32	0.00262145	0.268524	0.928933	0.999485	TXLNA	200081
ENSG00000084674	0.055001	0.00187377	0.92493	0.989503	NA	APOB	338
ENSG00000084676	355.2	-0.0351134	0.482432	0.520131	0.999485	NCOA1	8648
ENSG00000084693	26.7839	-11.8422	8.59984	0.00117835	0.0178224	AGBL5	60509
ENSG00000084710	2.4572	0.153433	1.00535	0.189393	0.870818	EFR3B	22979
ENSG00000084731	5.62412	0.341116	1.9157	0.205078	0.902922	KIF3C	3797
ENSG00000084733	1540.5	-0.00593901	0.224868	0.794312	0.999485	RAB10	10890
ENSG00000084734	0.0622995	0.00187292	0.92493	0.989508	NA	GCKR	2646
ENSG00000084754	437.959	0.0244505	0.456611	0.651964	0.999485	HADHA	3030
ENSG00000084764	0.0581885	0.001875	0.92493	0.989497	NA	MAPRE3	22924
ENSG00000084774	62.1949	0.356045	1.5474	0.0745714	0.486695	CAD	790
ENSG00000085063	987.321	0.0155785	0.291024	0.59718	0.999485	CD59	966
ENSG00000085117	1122.11	0.101466	0.671562	0.131629	0.713105	CD82	3732
ENSG00000085185	26.9307	-0.0550607	1.00259	0.714633	0.999485	BCORL1	63035
ENSG00000085224	2415.4	-0.0203752	0.324843	0.536419	0.999485	ATRX	546
ENSG00000085231	559.166	0.0132131	0.202984	0.440881	0.999485	AK6	102157402
ENSG00000085274	278.232	0.0432336	0.520086	0.456773	0.999485	MYNN	55892
ENSG00000085276	0.788459	0.00187036	0.92493	0.989522	0.999485	MECOM	2122
ENSG00000085365	208.113	-0.103161	0.912319	0.366015	0.999485	SCAMP1	9522
ENSG00000085377	322.231	-0.0208624	0.565977	0.78031	0.999485	PREP	5550
ENSG00000085382	201.788	-0.146592	0.925757	0.156015	0.790978	HACE1	57531
ENSG00000085415	392.909	0.00595651	0.322748	0.872162	0.999485	SEH1L	81929
ENSG00000085433	404.375	0.0658644	0.658373	0.383489	0.999485	WDR47	22911
ENSG00000085449	357.122	0.0170273	0.504227	0.792454	0.999485	WDFY1	57590
ENSG00000085465	0.0943988	0.00187234	0.92493	0.989511	NA	OVGP1	5016
ENSG00000085491	181.294	0.303372	1.5977	0.146777	0.76146	SLC25A24	29957
ENSG00000085511	76.3748	-0.221204	1.3085	0.176182	0.839764	MAP3K4	4216
ENSG00000085514	0.0716471	0.00187516	0.92493	0.989496	NA	PILRA	29992
ENSG00000085552	2.05733	0.0249935	0.942241	0.862409	0.999485	IGSF9	57549
ENSG00000085563	776.665	-0.00351341	0.168271	0.824217	0.999485	ABCB1	5243
ENSG00000085644	27.8898	3.94173	6.66426	0.0114819	0.118639	ZNF213	7760
ENSG00000085662	675.097	-0.164222	1.05927	0.189405	0.870818	AKR1B1	231
ENSG00000085719	452.986	-0.610532	2.08394	0.0440733	0.333262	CPNE3	8895
ENSG00000085721	642.071	10.0158	4.96346	0.000387783	0.00726047	RRN3	54700
ENSG00000085733	899.082	0.0140795	0.404016	0.770791	0.999485	CTTN	2017
ENSG00000085760	98.4252	-0.0539571	0.899317	0.678419	0.999485	MTIF2	4528
ENSG00000085788	307.339	-0.0172533	0.552389	0.813485	0.999485	DDHD2	23259
ENSG00000085831	9.97939	0.213636	1.51668	0.312796	0.999485	TTC39A	22996
ENSG00000085832	865.287	0.00783625	0.251689	0.764175	0.999485	EPS15	2060
ENSG00000085840	12.2138	-25.809	5.56192	4.84201e-07	3.84437e-05	ORC1	4998
ENSG00000085871	4.00955	0.00186854	0.924929	0.989533	0.999485	MGST2	4258
ENSG00000085872	56.8741	0.0522721	0.642421	0.505577	0.999485	CHERP	10523
ENSG00000085978	140.344	-0.0798145	0.690729	0.29492	0.999485	ATG16L1	55054
ENSG00000085982	19.0618	0.147596	1.19733	0.359327	0.999485	USP40	55230
ENSG00000085998	214.781	2.14219	4.58755	0.0193239	0.177544	POMGNT1	55624
ENSG00000085999	11.7771	-21.4238	6.11952	2.31609e-05	0.000843819	RAD54L	8438
ENSG00000086015	42.6653	-0.0648504	0.945736	0.634409	0.999485	MAST2	23139
ENSG00000086061	3712.83	-0.00680498	0.203349	0.728598	0.999485	DNAJA1	3301
ENSG00000086062	5399.96	-0.00974737	0.143989	0.37359	0.999485	B4GALT1	2683
ENSG00000086065	502.672	-0.00438598	0.283866	0.889015	0.999485	CHMP5	51510
ENSG00000086102	382.904	0.00992227	0.362961	0.815778	0.999485	NFX1	4799
ENSG00000086159	0.416638	0.00186724	0.924929	0.98954	0.999485	AQP6	363
ENSG00000086189	783.159	-0.00782894	0.265788	0.781099	0.999485	DIMT1	27292
ENSG00000086200	68.0301	-0.038544	0.514319	0.514648	0.999485	IPO11	51194
ENSG00000086205	0.0715538	0.00187495	0.92493	0.989497	NA	FOLH1	2346
ENSG00000086232	627.656	0.013382	0.308801	0.686092	0.999485	EIF2AK1	27102
ENSG00000086289	38.1036	0.428451	2.15989	0.164098	0.813098	EPDR1	54749
ENSG00000086300	91.6424	0.245937	1.56266	0.247218	0.951562	SNX10	29887
ENSG00000086475	182.991	0.219153	1.35512	0.206895	0.905724	SEPHS1	22929
ENSG00000086504	170.99	-0.000544756	0.400546	0.991219	0.999485	MRPL28	10573
ENSG00000086544	8.87519	0.0725417	1.04033	0.636788	0.999485	ITPKC	80271
ENSG00000086548	0.0581885	0.001875	0.92493	0.989497	NA	CEACAM6	4680
ENSG00000086570	0.145117	0.00187372	0.92493	0.989504	NA	FAT2	2196
ENSG00000086589	278.984	-0.0223254	0.403329	0.62438	0.999485	RBM22	55696
ENSG00000086598	3850.45	-0.00319603	0.160439	0.830229	0.999485	TMED2	10959
ENSG00000086619	352.606	0.272392	1.23723	0.0684648	0.457483	ERO1B	56605
ENSG00000086666	1276.01	-0.000698602	0.274444	0.981626	0.999485	ZFAND6	54469
ENSG00000086696	0.0886332	0.00187179	0.92493	0.989514	NA	HSD17B2	3294
ENSG00000086712	1293.51	-0.0640661	0.626164	0.358151	0.999485	TXLNG	55787
ENSG00000086717	0.0320993	0.00187341	0.92493	0.989505	NA	PPEF1	5475
ENSG00000086730	86.6787	0.0827407	0.769045	0.365797	0.999485	LAT2	7462
ENSG00000086758	433.46	0.00964426	0.268187	0.730966	0.999485	HUWE1	10075
ENSG00000086827	14.2415	0.203659	1.45253	0.308684	0.999485	ZW10	9183
ENSG00000086848	53.7897	3.06646	5.35354	0.0116584	0.120094	ALG9	79796
ENSG00000086967	0.126362	0.00187464	0.92493	0.989499	NA	MYBPC2	4606
ENSG00000086991	0.150104	0.0018748	0.92493	0.989498	NA	NOX4	50507
ENSG00000087008	64.8195	1.56521	3.84844	0.0261191	0.224419	ACOX3	8310
ENSG00000087053	393.665	0.0283568	0.61695	0.730317	0.999485	MTMR2	8898
ENSG00000087074	2033.29	0.0124141	0.276424	0.662048	0.999485	PPP1R15A	23645
ENSG00000087076	0.0579019	0.0018749	0.92493	0.989497	NA	HSD17B14	51171
ENSG00000087077	16.8377	0.0723957	1.04179	0.638219	0.999485	TRIP6	7205
ENSG00000087085	0.10251	0.00187428	0.92493	0.989501	NA	ACHE	43
ENSG00000087086	34155.7	-0.00595717	0.0730032	0.307222	0.999485	FTL	2512
ENSG00000087087	1315.23	0.00996229	0.232588	0.660977	0.999485	SRRT	51593
ENSG00000087088	145.185	0.0367569	0.632216	0.656348	0.999485	BAX	581
ENSG00000087095	78.2307	24.5541	5.13799	3.20277e-07	3.41196e-05	NLK	51701
ENSG00000087111	91.8292	1.79367	3.66101	0.0140965	0.138512	PIGS	94005
ENSG00000087116	0.16208	0.00187602	0.92493	0.989491	NA	ADAMTS2	9509
ENSG00000087152	46.4653	-18.1587	5.25542	3.35388e-05	0.0011268	ATXN7L3	56970
ENSG00000087157	209.843	0.00137024	0.268594	0.962924	0.999485	PGS1	9489
ENSG00000087191	924.568	0.00106053	0.314027	0.976575	0.999485	PSMC5	5705
ENSG00000087206	282.075	-0.00587354	0.336745	0.880797	0.999485	UIMC1	51720
ENSG00000087237	7.31139	-0.28394	1.74342	0.243471	0.947316	CETP	1071
ENSG00000087245	0.104709	0.00187343	0.92493	0.989505	NA	MMP2	4313
ENSG00000087258	5.7063	20.0434	3.69412	2.11796e-08	3.36317e-06	GNAO1	2775
ENSG00000087263	463.36	0.0199649	0.338757	0.573585	0.999485	OGFOD1	55239
ENSG00000087266	55.0864	-0.120218	0.927734	0.27732	0.991894	SH3BP2	6452
ENSG00000087269	263.177	-0.00107126	0.374713	0.981177	0.999485	NOP14	8602
ENSG00000087274	340.344	-0.00447382	0.352745	0.914751	0.999485	ADD1	118
ENSG00000087299	4.94368	-0.587347	2.5588	0.119015	0.665092	L2HGDH	79944
ENSG00000087301	14.2506	-0.389086	1.86109	0.123622	0.682457	TXNDC16	57544
ENSG00000087302	877.588	2.78274e-05	0.330994	0.999426	0.99978	RTRAF	51637
ENSG00000087303	185.712	-0.0523806	0.995854	0.7267	0.999485	NID2	22795
ENSG00000087338	314.871	-0.0409387	0.532244	0.505959	0.999485	GMCL1	64395
ENSG00000087365	1517.63	-0.00150234	0.208162	0.943422	0.999485	SF3B2	10992
ENSG00000087448	52.1873	15.8624	5.26227	8.07386e-05	0.00218976	KLHL42	57542
ENSG00000087460	28948.4	0.134313	0.618393	0.0336358	0.27076	GNAS	2778
ENSG00000087470	912.933	0.0128825	0.331871	0.727146	0.999485	DNM1L	10059
ENSG00000087494	3.31355	0.0018704	0.92493	0.989522	0.999485	PTHLH	5744
ENSG00000087495	0.11768	0.00187357	0.92493	0.989504	NA	PHACTR3	116154
ENSG00000087502	384.981	-0.0110002	0.300306	0.7352	0.999485	ERGIC2	51290
ENSG00000087510	0.025422	0.00187479	0.92493	0.989498	NA	TFAP2C	7022
ENSG00000087586	174.556	-25.6883	5.25449	1.63376e-07	1.94027e-05	AURKA	6790
ENSG00000087589	270.83	-0.014302	0.47623	0.812952	0.999485	CASS4	57091
ENSG00000087842	0.123407	0.00187226	0.92493	0.989512	NA	PIR	8544
ENSG00000087884	15.9086	-21.4268	5.7713	1.50724e-05	0.000598346	AAMDC	28971
ENSG00000087903	232.474	-0.0112214	0.536438	0.874958	0.999485	RFX2	5990
ENSG00000087995	54.477	0.0120584	0.44561	0.828572	0.999485	METTL2A	339175
ENSG00000088002	0.100502	0.00187433	0.92493	0.9895	NA	SULT2B1	6820
ENSG00000088035	205.279	-0.0169961	0.432923	0.745817	0.999485	ALG6	29929
ENSG00000088038	23.3118	0.238014	1.51984	0.245718	0.949043	CNOT3	4849
ENSG00000088053	0.0848192	0.00187524	0.92493	0.989495	NA	GP6	51206
ENSG00000088179	215.446	-0.0278515	0.411514	0.533499	0.999485	PTPN4	5775
ENSG00000088205	1527.75	0.00988678	0.149829	0.392744	0.999485	DDX18	8886
ENSG00000088247	11.1171	0.035792	0.574337	0.618346	0.999485	KHSRP	8570
ENSG00000088256	0.254996	0.00187663	0.92493	0.989487	NA	GNA11	2767
ENSG00000088280	0.132888	0.00187372	0.92493	0.989504	NA	ASAP3	55616
ENSG00000088298	233.206	-0.0797588	0.910565	0.518903	0.999485	EDEM2	55741
ENSG00000088305	0.411552	0.00187553	0.92493	0.989494	0.999485	DNMT3B	1789
ENSG00000088325	254.579	0.00681552	0.880125	0.959416	0.999485	TPX2	22974
ENSG00000088340	0.403867	0.0018074	0.853169	0.988824	NA	FER1L4	80307
ENSG00000088356	361.199	0.115908	0.879375	0.255314	0.960751	PDRG1	81572
ENSG00000088367	0.388193	0.00187316	0.92493	0.989507	NA	EPB41L1	2036
ENSG00000088386	1.00409	0.0688907	0.722669	0.432611	0.999485	SLC15A1	6564
ENSG00000088387	40.531	-2.90071	5.86152	0.0181848	0.169765	DOCK9	23348
ENSG00000088448	6701.21	-0.00126307	0.0774754	0.840176	0.999485	ANKRD10	55608
ENSG00000088451	123.898	-0.0857923	0.903165	0.473036	0.999485	TGDS	23483
ENSG00000088538	0.257354	0.0018725	0.92493	0.989511	NA	DOCK3	1795
ENSG00000088543	47.1306	-0.543959	2.4706	0.131979	0.713611	C3orf18	51161
ENSG00000088682	294.375	4.2202	4.73008	0.00315224	0.0403487	COQ9	57017
ENSG00000088726	0.0325061	-0.0208253	0.936804	0.88472	NA	TMEM40	55287
ENSG00000088727	60.2911	1.30634	3.05499	0.0183335	0.170935	KIF9	64147
ENSG00000088756	0.235854	0.00187293	0.92493	0.989508	NA	ARHGAP28	79822
ENSG00000088766	252.833	-0.011581	0.308764	0.730847	0.999485	CRLS1	54675
ENSG00000088782	0.0424096	0.00187479	0.92493	0.989498	NA	DEFB127	140850
ENSG00000088808	6.43564	0.304083	1.80536	0.228561	0.931584	PPP1R13B	23368
ENSG00000088812	71.9872	-23.0843	5.6853	5.3135e-06	0.000251227	ATRN	8455
ENSG00000088826	47.2588	-0.343054	1.90909	0.199551	0.89355	SMOX	54498
ENSG00000088827	0.224384	0.00187349	0.92493	0.989505	NA	SIGLEC1	6614
ENSG00000088832	1239.1	0.0100064	0.294149	0.753439	0.999485	FKBP1A	2280
ENSG00000088833	879.945	-0.00961145	0.387736	0.836642	0.999485	NSFL1C	55968
ENSG00000088836	0.0848194	0.0249922	0.942239	0.862416	NA	SLC4A11	83959
ENSG00000088854	29.7727	0.0570753	0.600801	0.399563	0.999485	C20orf194	25943
ENSG00000088876	19.3241	-0.358881	1.96715	0.195327	0.884492	ZNF343	79175
ENSG00000088881	0.313428	0.0361666	0.957402	0.803735	NA	EBF4	57593
ENSG00000088882	28.8051	0.832436	3.08323	0.0814187	0.516562	CPXM1	56265
ENSG00000088888	46.6844	-0.0403855	0.446528	0.37262	0.999485	MAVS	57506
ENSG00000088899	8.27082	0.427958	2.15554	0.163449	0.811077	LZTS3	9762
ENSG00000088926	0.141981	-0.0218	0.937699	0.879423	NA	F11	2160
ENSG00000088930	1024.07	-0.00311394	0.359258	0.942148	0.999485	XRN2	22803
ENSG00000088970	53.0136	-21.4743	4.58853	7.3519e-07	5.19946e-05	KIZ	55857
ENSG00000088986	1116.79	-0.0172635	0.29395	0.554908	0.999485	DYNLL1	8655
ENSG00000088992	78.0703	-0.104408	1.03822	0.461899	0.999485	TESC	54997
ENSG00000089006	823.192	-0.00108234	0.37812	0.981203	0.999485	SNX5	27131
ENSG00000089009	1352.71	-0.00253528	0.144607	0.846702	0.999485	RPL6	6128
ENSG00000089012	208.4	-0.0188672	0.652112	0.835335	0.999485	SIRPG	55423
ENSG00000089022	414.402	0.0129846	0.264179	0.621689	0.999485	MAPKAPK5	8550
ENSG00000089041	0.312853	-0.0848539	1.07675	0.589988	NA	P2RX7	5027
ENSG00000089048	391.341	-0.00984771	0.268819	0.725845	0.999485	ESF1	51575
ENSG00000089050	20.5626	0.134994	1.18196	0.405818	0.999485	RBBP9	10741
ENSG00000089053	1548.17	0.00245359	0.191539	0.89682	0.999485	ANAPC5	51433
ENSG00000089057	135.296	0.0292084	0.624666	0.726401	0.999485	SLC23A2	9962
ENSG00000089060	42.7435	2.36026	4.43179	0.0127692	0.128727	SLC8B1	80024
ENSG00000089063	540.89	-0.000621986	0.380789	0.989297	0.999485	TMEM230	29058
ENSG00000089091	102.121	-0.288814	1.75173	0.236795	0.941529	DZANK1	55184
ENSG00000089094	33.9359	0.0207244	0.357359	0.58851	0.999485	KDM2B	84678
ENSG00000089101	0.0311498	0.00187341	0.92493	0.989505	NA	CFAP61	26074
ENSG00000089123	300.187	0.0627128	0.798151	0.55573	0.999485	TASP1	55617
ENSG00000089127	1256.11	-0.0641648	0.644157	0.381999	0.999485	OAS1	4938
ENSG00000089154	298.823	0.0319978	0.477456	0.56096	0.999485	GCN1	10985
ENSG00000089157	5998.03	-0.00204404	0.0767028	0.738581	0.999485	RPLP0	6175
ENSG00000089159	91.5315	22.3758	4.36666	8.09465e-08	1.0562e-05	PXN	5829
ENSG00000089163	0.0660547	-0.0206084	0.936402	0.885869	NA	SIRT4	23409
ENSG00000089169	0.0320993	0.00187341	0.92493	0.989505	NA	RPH3A	22895
ENSG00000089177	0.115176	0.00187442	0.92493	0.9895	NA	KIF16B	55614
ENSG00000089195	421.1	0.0408434	0.465856	0.401935	0.999485	TRMT6	51605
ENSG00000089199	0.0311498	0.00187341	0.92493	0.989505	NA	CHGB	1114
ENSG00000089220	1584.79	-0.00656192	0.342569	0.869599	0.999485	PEBP1	5037
ENSG00000089225	0.0320993	0.00187341	0.92493	0.989505	NA	TBX5	6910
ENSG00000089234	388.894	0.0301752	0.364059	0.390337	0.999485	BRAP	8315
ENSG00000089248	387.372	-0.0148639	0.299977	0.63362	0.999485	ERP29	10961
ENSG00000089250	1.94044	-0.255311	1.65306	0.267969	0.977681	NOS1	4842
ENSG00000089280	829.302	0.00831284	0.175605	0.589037	0.999485	FUS	2521
ENSG00000089289	476.595	-0.138299	0.912068	0.176444	0.84031	IGBP1	3476
ENSG00000089327	728.307	0.0162613	0.272636	0.535905	0.999485	FXYD5	53827
ENSG00000089335	136.097	0.134596	0.861882	0.15201	0.775578	ZNF302	55900
ENSG00000089351	220.088	-0.113665	0.883082	0.271962	0.983164	GRAMD1A	57655
ENSG00000089356	0.0320993	0.00187341	0.92493	0.989505	NA	FXYD3	5349
ENSG00000089472	0.0461288	0.00187356	0.92493	0.989505	NA	HEPH	9843
ENSG00000089486	75.8251	-0.0443	0.524838	0.449089	0.999485	CDIP1	29965
ENSG00000089558	6.13943	-0.124335	1.2219	0.478677	0.999485	KCNH4	23415
ENSG00000089597	99.8263	-0.0119232	0.57192	0.8776	0.999485	GANAB	23193
ENSG00000089639	78.1096	0.186546	1.08643	0.140473	0.741716	GMIP	51291
ENSG00000089682	47.5704	1.04478	3.10321	0.0402254	0.3103	RBM41	55285
ENSG00000089685	64.9169	-0.0504013	0.962988	0.725936	0.999485	BIRC5	332
ENSG00000089692	897.385	0.000688524	0.155368	0.962291	0.999485	LAG3	3902
ENSG00000089693	1193.12	-0.000586523	0.173124	0.97203	0.999485	MLF2	8079
ENSG00000089723	7.02941	0.395634	2.07059	0.177594	0.843471	OTUB2	78990
ENSG00000089737	2008.78	0.00780226	0.164462	0.580654	0.999485	DDX24	57062
ENSG00000089775	1468.56	-0.00971466	0.265739	0.725462	0.999485	ZBTB25	7597
ENSG00000089818	801.499	8.00559	5.37661	0.000923881	0.014535	NECAP1	25977
ENSG00000089820	134.502	-0.225124	1.32086	0.173287	0.83336	ARHGAP4	393
ENSG00000089847	0.171482	0.00187409	0.92493	0.989502	NA	ANKRD24	170961
ENSG00000089876	140.892	-5.80908	5.99049	0.0029548	0.0384056	DHX32	55760
ENSG00000089902	70.1978	20.5057	3.32418	2.48453e-10	8.71774e-08	RCOR1	23186
ENSG00000089916	502.719	0.0339097	0.430125	0.454304	0.999485	GPATCH2L	55668
ENSG00000090006	492.906	2.10839	3.90692	0.0111135	0.115972	LTBP4	8425
ENSG00000090013	92.9589	0.00828549	0.604515	0.92099	0.999485	BLVRB	645
ENSG00000090020	64.0705	-7.71739	7.41492	0.00262924	0.0345745	SLC9A1	6548
ENSG00000090054	591.124	0.0176721	0.44943	0.748299	0.999485	SPTLC1	10558
ENSG00000090060	4525.3	0.00944673	0.183457	0.554981	0.999485	PAPOLA	10914
ENSG00000090061	95.9102	1.25365	3.58054	0.0396516	0.306717	CCNK	8812
ENSG00000090097	11.2518	0.339157	1.90997	0.20621	0.903811	PCBP4	57060
ENSG00000090104	3118.62	-0.00787736	0.188397	0.647945	0.999485	RGS1	5996
ENSG00000090238	252.933	-0.0677008	0.708231	0.427151	0.999485	YPEL3	83719
ENSG00000090263	143.37	0.0168863	0.382992	0.701396	0.999485	MRPS33	51650
ENSG00000090266	839.709	-0.00640409	0.220338	0.771433	0.999485	NDUFB2	4708
ENSG00000090273	1313.29	-0.000105272	0.193676	0.995655	0.999485	NUDC	10726
ENSG00000090316	447.118	-0.0234311	0.308635	0.416218	0.999485	MAEA	10296
ENSG00000090339	57.6485	17.2144	4.19404	8.21134e-06	0.000362765	ICAM1	3383
ENSG00000090372	40.1189	-20.5509	3.56999	3.04159e-09	6.64884e-07	STRN4	29888
ENSG00000090376	0.202907	0.00186897	0.924929	0.98953	NA	IRAK3	11213
ENSG00000090382	30.7998	0.0610811	0.577219	0.318038	0.999485	LYZ	4069
ENSG00000090402	0.0424096	0.00187479	0.92493	0.989498	NA	SI	6476
ENSG00000090432	297.694	-0.0837302	0.675064	0.242544	0.947216	MUL1	79594
ENSG00000090447	0.535568	0.0930124	0.845058	0.369147	0.999485	TFAP4	7023
ENSG00000090470	123.098	-0.0254042	0.419684	0.59083	0.999485	PDCD7	10081
ENSG00000090487	666.277	0.194522	1.06962	0.11398	0.645105	SPG21	51324
ENSG00000090512	0.025422	0.00187479	0.92493	0.989498	NA	FETUB	26998
ENSG00000090520	833.292	-0.000280576	0.371685	0.995019	0.999485	DNAJB11	51726
ENSG00000090530	0.0674861	0.0018741	0.92493	0.989502	NA	P3H2	55214
ENSG00000090534	0.025422	0.00187479	0.92493	0.989498	NA	THPO	7066
ENSG00000090539	0.185511	0.00187439	0.92493	0.9895	NA	CHRD	8646
ENSG00000090554	1.04463	0.0018604	0.924929	0.989578	0.999485	FLT3LG	2323
ENSG00000090565	2.86033	0.154953	1.2222	0.3446	0.999485	RAB11FIP3	9727
ENSG00000090581	339.97	-0.000474706	0.183537	0.979	0.999485	GNPTG	84572
ENSG00000090612	266.606	26.4195	4.70204	3.19381e-09	6.80484e-07	ZNF268	10795
ENSG00000090615	3681.59	0.0162461	0.293532	0.583166	0.999485	GOLGA3	2802
ENSG00000090621	865.721	0.67443	1.91935	0.0218084	0.194119	PABPC4	8761
ENSG00000090659	0.212584	0.0249897	0.942236	0.86243	NA	CD209	30835
ENSG00000090661	20.8886	-23.9855	5.59377	2.36868e-06	0.000132011	CERS4	79603
ENSG00000090674	151.693	-0.040164	0.624722	0.615412	0.999485	MCOLN1	57192
ENSG00000090686	557.252	0.0335608	0.42794	0.456579	0.999485	USP48	84196
ENSG00000090857	157.098	-0.809467	2.29986	0.0262087	0.225073	PDPR	55066
ENSG00000090861	257.496	-0.00851148	0.258859	0.752464	0.999485	AARS	16
ENSG00000090863	1822.62	-0.0218191	0.362641	0.573401	0.999485	GLG1	2734
ENSG00000090889	0.85465	0.00186874	0.924929	0.989532	0.999485	KIF4A	24137
ENSG00000090905	223.768	0.0941933	0.612473	0.112687	0.641659	TNRC6A	27327
ENSG00000090924	54.7483	0.0995133	0.969735	0.438933	0.999485	PLEKHG2	64857
ENSG00000090932	17.3797	-0.0339501	0.913137	0.80478	0.999485	DLL3	10683
ENSG00000090971	37.1217	-0.0510141	0.978248	0.727987	0.999485	NAT14	57106
ENSG00000090975	0.276315	0.00187645	0.92493	0.989488	NA	PITPNM2	57605
ENSG00000090989	386.093	-0.00365264	0.30346	0.915419	0.999485	EXOC1	55763
ENSG00000091009	247.014	-0.000180625	0.401066	0.997093	0.999485	RBM27	54439
ENSG00000091010	0.0461288	0.00187356	0.92493	0.989505	NA	POU4F3	5459
ENSG00000091039	328.112	0.0133553	0.340922	0.726816	0.999485	OSBPL8	114882
ENSG00000091073	10.5172	-0.0267242	0.602933	0.738653	0.999485	DTX2	113878
ENSG00000091106	0.0983601	0.00187429	0.92493	0.9895	NA	NLRC4	58484
ENSG00000091127	206.352	0.114348	0.865268	0.25038	0.953699	PUS7	54517
ENSG00000091128	0.0461288	0.00187356	0.92493	0.989505	NA	LAMB4	22798
ENSG00000091129	0.212281	0.00187315	0.92493	0.989507	NA	NRCAM	4897
ENSG00000091136	38.029	2.08139	4.60458	0.0213341	0.191058	LAMB1	3912
ENSG00000091137	0.0699801	0.00187392	0.92493	0.989503	NA	SLC26A4	5172
ENSG00000091138	0.063249	0.00187274	0.92493	0.989509	NA	SLC26A3	1811
ENSG00000091140	1109.96	-0.00128581	0.196001	0.947678	0.999485	DLD	1738
ENSG00000091157	129.219	0.885777	2.87643	0.0505104	0.368367	WDR7	23335
ENSG00000091164	917.108	-0.00846947	0.272493	0.770276	0.999485	TXNL1	9352
ENSG00000091181	10.4032	-22.567	5.8242	9.15301e-06	0.000393019	IL5RA	3568
ENSG00000091262	14.2933	1.14452	3.66811	0.0577439	0.404135	ABCC6	368
ENSG00000091317	1802.64	0.0173008	0.344552	0.644592	0.999485	CMTM6	54918
ENSG00000091409	47.9868	-0.0876279	0.863409	0.425673	0.999485	ITGA6	3655
ENSG00000091428	0.15971	0.00187347	0.92493	0.989505	NA	RAPGEF4	11069
ENSG00000091436	3.7441	0.218123	1.48311	0.281361	0.994024	MAP3K20	51776
ENSG00000091482	0.0424096	0.00187479	0.92493	0.989498	NA	SMPX	23676
ENSG00000091483	97.0955	-14.126	7.22285	0.000421609	0.00776425	FH	2271
ENSG00000091490	465.284	-0.00554023	0.312044	0.875831	0.999485	SEL1L3	23231
ENSG00000091513	0.181903	0.00187567	0.92493	0.989493	NA	TF	7018
ENSG00000091527	1850.09	0.00576151	0.1444	0.64001	0.999485	CDV3	55573
ENSG00000091536	6.9646	20.15	2.85982	7.01218e-13	5.36496e-10	MYO15A	51168
ENSG00000091542	343.718	-0.00613305	0.279752	0.84098	0.999485	ALKBH5	54890
ENSG00000091583	0.0424096	0.00187479	0.92493	0.989498	NA	APOH	350
ENSG00000091592	226.564	0.010449	0.356146	0.800717	0.999485	NLRP1	22861
ENSG00000091622	0.297236	0.00187515	0.92493	0.989496	NA	PITPNM3	83394
ENSG00000091640	263.104	-0.0301464	0.415276	0.496768	0.999485	SPAG7	9552
ENSG00000091651	51.8343	-0.0222188	0.571745	0.768613	0.999485	ORC6	23594
ENSG00000091656	0.242041	0.00187394	0.92493	0.989502	NA	ZFHX4	79776
ENSG00000091704	0.0886711	0.00187323	0.92493	0.989506	NA	CPA1	1357
ENSG00000091732	51.5566	0.0385627	0.705865	0.688723	0.999485	ZC3HC1	51530
ENSG00000091831	0.121724	0.00187335	0.92493	0.989506	NA	ESR1	2099
ENSG00000091844	0.0375706	0.00187233	0.92493	0.989511	NA	RGS17	26575
ENSG00000091879	138.054	0.0200412	0.534289	0.772505	0.999485	ANGPT2	285
ENSG00000091947	22.9817	0.0431375	0.93279	0.757029	0.999485	TMEM101	84336
ENSG00000091972	892.102	0.0714288	0.724765	0.412035	0.999485	CD200	4345
ENSG00000091986	0.0867589	0.00187428	0.92493	0.989501	NA	CCDC80	151887
ENSG00000092010	979.921	-0.0338568	0.361017	0.304609	0.999485	PSME1	5720
ENSG00000092020	300.546	-0.0448415	0.516684	0.428725	0.999485	PPP2R3C	55012
ENSG00000092036	7.42645	-0.406336	2.1	0.172971	0.833031	HAUS4	54930
ENSG00000092051	0.742054	0.00186288	0.924929	0.989564	0.999485	JPH4	84502
ENSG00000092054	0.184744	0.00187215	0.92493	0.989512	NA	MYH7	4625
ENSG00000092068	69.1415	-0.352262	1.96252	0.203911	0.901033	SLC7A8	23428
ENSG00000092094	72.0272	-0.0614221	0.646286	0.413529	0.999485	OSGEP	55644
ENSG00000092096	20.8055	0.00163188	0.697168	0.98703	0.999485	SLC22A17	51310
ENSG00000092098	6.90026	0.00187762	0.92493	0.989482	0.999485	RNF31	55072
ENSG00000092108	1061.36	0.0124303	0.279283	0.666414	0.999485	SCFD1	23256
ENSG00000092140	250.856	-0.234039	1.31345	0.149907	0.770687	G2E3	55632
ENSG00000092148	476.847	0.00105472	0.418569	0.983936	0.999485	HECTD1	25831
ENSG00000092199	2695.53	0.00312257	0.136259	0.795344	0.999485	HNRNPC	3183
ENSG00000092200	0.48364	-0.0436251	0.875466	0.733378	0.999485	RPGRIP1	57096
ENSG00000092201	1170.74	0.0177661	0.324761	0.601921	0.999485	SUPT16H	11198
ENSG00000092203	1332.65	0.00163229	0.22115	0.94315	0.999485	TOX4	9878
ENSG00000092208	179.343	-0.0243929	0.556929	0.7358	0.999485	GEMIN2	8487
ENSG00000092295	0.0575213	0.00187392	0.92493	0.989503	NA	TGM1	7051
ENSG00000092330	693.506	0.0370776	0.493886	0.507043	0.999485	TINF2	26277
ENSG00000092345	0.0603873	0.00187377	0.92493	0.989503	NA	DAZL	1618
ENSG00000092421	0.215054	0.00187125	0.92493	0.989518	NA	SEMA6A	57556
ENSG00000092439	930.215	-0.00740341	0.267943	0.795649	0.999485	TRPM7	54822
ENSG00000092445	0.406105	-0.0206561	0.87095	0.874899	NA	TYRO3	7301
ENSG00000092470	109.737	-0.0116654	0.27994	0.689484	0.999485	WDR76	79968
ENSG00000092529	3.72273	-0.012013	0.885985	0.928977	0.999485	CAPN3	825
ENSG00000092531	416.302	-0.00333487	0.315877	0.926745	0.999485	SNAP23	8773
ENSG00000092607	0.0238513	0.00187463	0.92493	0.989499	NA	TBX15	6913
ENSG00000092621	36.415	-0.0097226	0.401377	0.842088	0.999485	PHGDH	26227
ENSG00000092758	9.15453	0.309986	1.82323	0.224495	0.927645	COL9A3	1299
ENSG00000092820	6422.13	-0.00356833	0.160445	0.809963	0.999485	EZR	7430
ENSG00000092841	4457.91	-0.00600556	0.126375	0.553619	0.999485	MYL6	4637
ENSG00000092847	778.776	-0.0409008	0.434929	0.340556	0.999485	AGO1	26523
ENSG00000092850	0.0431059	0.0249919	0.942239	0.862418	NA	TEKT2	27285
ENSG00000092853	199.57	-0.072516	0.66417	0.325782	0.999485	CLSPN	63967
ENSG00000092871	138.954	0.0829763	0.927512	0.51035	0.999485	RFFL	117584
ENSG00000092929	36.2417	0.00216681	0.496576	0.973502	0.999485	UNC13D	201294
ENSG00000092931	218.978	0.016926	0.462425	0.768466	0.999485	MFSD11	79157
ENSG00000092964	552.531	-0.012709	0.324051	0.72208	0.999485	DPYSL2	1808
ENSG00000092969	0.0238513	0.00187463	0.92493	0.989499	NA	TGFB2	7042
ENSG00000092978	249.501	-1.03938	2.66907	0.0217831	0.193996	GPATCH2	55105
ENSG00000093000	1164.79	0.00655646	0.200501	0.734008	0.999485	NUP50	10762
ENSG00000093009	38.1544	0.00106253	0.908872	0.99392	0.999485	CDC45	8318
ENSG00000093010	253.838	-0.0325391	0.432708	0.483596	0.999485	COMT	1312
ENSG00000093072	70.7441	-26.939	4.7593	2.32804e-09	5.51691e-07	ADA2	51816
ENSG00000093134	17.4761	-11.3035	8.91012	0.00146552	0.0211921	VNN3	55350
ENSG00000093144	148.831	-0.00134687	0.329609	0.972056	0.999485	ECHDC1	55862
ENSG00000093167	672.365	0.00288507	0.206554	0.889846	0.999485	LRRFIP2	9209
ENSG00000093183	340.261	-0.0300868	0.460779	0.568454	0.999485	SEC22C	9117
ENSG00000093217	17.0458	12.9715	8.72321	0.000922271	0.014535	XYLB	9942
ENSG00000094631	209.505	-27.9136	3.93226	1.85115e-13	1.67222e-10	HDAC6	10013
ENSG00000094661	0.0836995	0.00187161	0.92493	0.989515	NA	OR1I1	126370
ENSG00000094755	0.0584751	0.00187488	0.92493	0.989497	NA	GABRP	2568
ENSG00000094796	0.0699801	0.00187392	0.92493	0.989503	NA	KRT31	3881
ENSG00000094804	21.96	18.9393	6.81582	9.56631e-05	0.00246963	CDC6	990
ENSG00000094841	378.147	0.12458	1.07967	0.383929	0.999485	UPRT	139596
ENSG00000094880	583.688	-0.0168924	0.430566	0.745568	0.999485	CDC23	8697
ENSG00000094914	36.259	-21.4286	4.30348	1.87108e-07	2.14245e-05	AAAS	8086
ENSG00000094916	562.623	0.000618266	0.336181	0.9875	0.999485	CBX5	23468
ENSG00000094975	1389.51	0.0099526	0.149607	0.387716	0.999485	SUCO	51430
ENSG00000095002	209.461	0.00763547	0.224864	0.732634	0.999485	MSH2	4436
ENSG00000095015	198.26	0.039592	0.505263	0.486668	0.999485	MAP3K1	4214
ENSG00000095059	1.44969	0.00187057	0.92493	0.989521	0.999485	DHPS	1725
ENSG00000095066	24.8104	-0.0510686	0.56477	0.419584	0.999485	HOOK2	29911
ENSG00000095110	0.0779709	0.00187422	0.92493	0.989501	NA	NXPE1	120400
ENSG00000095139	999.021	-0.00963104	0.373961	0.828272	0.999485	ARCN1	372
ENSG00000095209	118.355	-0.0225572	0.514303	0.729019	0.999485	TMEM38B	55151
ENSG00000095261	523.282	0.0104142	0.326133	0.776473	0.999485	PSMD5	5711
ENSG00000095303	0.336182	0.00187538	0.92493	0.989494	NA	PTGS1	5742
ENSG00000095319	361.96	0.00557049	0.188329	0.756106	0.999485	NUP188	23511
ENSG00000095321	29.6728	-0.0813967	1.05373	0.596422	0.999485	CRAT	1384
ENSG00000095370	24.7043	0.585168	2.55183	0.119148	0.665617	SH2D3C	10044
ENSG00000095380	551.945	6.00245e-05	0.344585	0.998825	0.999656	NANS	54187
ENSG00000095383	13.1327	-14.1673	8.57311	0.000663406	0.0112021	TBC1D2	55357
ENSG00000095397	286.616	-0.0137785	0.346588	0.723961	0.999485	WHRN	25861
ENSG00000095464	0.0699801	0.00187392	0.92493	0.989503	NA	PDE6C	5146
ENSG00000095485	327.286	-0.0438876	0.528516	0.460345	0.999485	CWF19L1	55280
ENSG00000095539	0.0540274	0.00187392	0.92493	0.989503	NA	SEMA4G	57715
ENSG00000095564	734.724	0.00510997	0.199936	0.794089	0.999485	BTAF1	9044
ENSG00000095574	799.116	-0.0134706	0.283545	0.643664	0.999485	IKZF5	64376
ENSG00000095585	0.0424096	0.00187479	0.92493	0.989498	NA	BLNK	29760
ENSG00000095587	0.0565718	0.00187392	0.92493	0.989503	NA	TLL2	7093
ENSG00000095627	0.0848192	0.00187524	0.92493	0.989495	NA	TDRD1	56165
ENSG00000095637	0.513285	0.00193408	0.924898	0.989165	0.999485	SORBS1	10580
ENSG00000095739	63.1512	0.338065	1.90692	0.206898	0.905724	BAMBI	25805
ENSG00000095752	0.128145	0.00187204	0.92493	0.989513	NA	IL11	3589
ENSG00000095777	0.424657	0.00186931	0.92493	0.989528	0.999485	MYO3A	53904
ENSG00000095787	961.15	-0.00764282	0.181481	0.641338	0.999485	WAC	51322
ENSG00000095794	5159.21	0.0135512	0.271195	0.618	0.999485	CREM	1390
ENSG00000095906	80.6784	-0.00775213	0.25757	0.773971	0.999485	NUBP2	10101
ENSG00000095917	0.148832	0.00187345	0.92493	0.989505	NA	TPSD1	23430
ENSG00000095932	0.025422	0.00187479	0.92493	0.989498	NA	SMIM24	284422
ENSG00000095951	346.955	-0.0397116	0.501154	0.478744	0.999485	HIVEP1	3096
ENSG00000095970	0.0508441	0.00187507	0.92493	0.989496	NA	TREM2	54209
ENSG00000095981	0.0250765	0.00187356	0.92493	0.989505	NA	KCNK16	83795
ENSG00000096060	1187	-0.0359911	0.440199	0.435984	0.999485	FKBP5	2289
ENSG00000096063	731.892	0.135401	0.946667	0.217214	0.91969	SRPK1	6732
ENSG00000096070	18.4034	0.277557	1.72269	0.248205	0.951641	BRPF3	27154
ENSG00000096080	115.903	4.09577	5.26778	0.00492601	0.0583495	MRPS18A	55168
ENSG00000096088	0.196088	0.00187321	0.92493	0.989507	NA	PGC	5225
ENSG00000096092	561.762	-21.4438	4.14348	6.95257e-08	9.36205e-06	TMEM14A	28978
ENSG00000096093	21.7325	9.80601	8.73808	0.00209087	0.0284968	EFHC1	114327
ENSG00000096264	0.0461288	0.00187356	0.92493	0.989505	NA	NCR2	9436
ENSG00000096384	11070	0.0612642	0.417839	0.0907249	0.556314	HSP90AB1	3326
ENSG00000096401	809.611	-0.00408509	0.226373	0.861019	0.999485	CDC5L	988
ENSG00000096433	54.0163	-21.3225	3.96868	2.46399e-08	3.8059e-06	ITPR3	3710
ENSG00000096654	41.7812	-0.0573372	0.999456	0.701152	0.999485	ZNF184	7738
ENSG00000096696	0.143007	0.00187109	0.92493	0.989518	NA	DSP	1832
ENSG00000096717	208.795	0.0101315	0.536275	0.887185	0.999485	SIRT1	23411
ENSG00000096746	1089.98	-0.0169968	0.326592	0.623902	0.999485	HNRNPH3	3189
ENSG00000096872	106.811	-26.3174	5.22941	7.40757e-08	9.81765e-06	IFT74	80173
ENSG00000096968	277.425	0.0588781	0.605049	0.385025	0.999485	JAK2	3717
ENSG00000096996	17.6512	-3.68661	5.78395	0.00898126	0.097405	IL12RB1	3594
ENSG00000097007	163.361	0.117031	1.03408	0.388726	0.999485	ABL1	25
ENSG00000097021	72.7651	-26.6138	5.01104	1.68955e-08	2.84386e-06	ACOT7	11332
ENSG00000097033	1117.89	0.00252923	0.294321	0.939155	0.999485	SH3GLB1	51100
ENSG00000097046	187.729	1.71846	4.52718	0.0355258	0.281663	CDC7	8317
ENSG00000097096	305.866	-0.0330037	0.95467	0.820567	0.999485	SYDE2	84144
ENSG00000099139	24.6187	0.380096	1.69743	0.0900458	0.553359	PCSK5	5125
ENSG00000099194	96.6794	1.9304	4.09133	0.0173095	0.163364	SCD	6319
ENSG00000099203	52.8165	0.0173632	0.675098	0.855263	0.999485	TMED1	11018
ENSG00000099204	632.203	-0.0475288	0.452882	0.27343	0.985521	ABLIM1	3983
ENSG00000099219	64.1596	-0.0358803	0.879637	0.783429	0.999485	ERMP1	79956
ENSG00000099246	931.345	0.00224625	0.248072	0.932536	0.999485	RAB18	22931
ENSG00000099250	32.763	0.679323	2.76484	0.101651	0.600347	NRP1	8829
ENSG00000099251	24.2034	0.00523096	0.442781	0.925735	0.999485	HSD17B7P2	158160
ENSG00000099256	3.30632	0.00185808	0.924928	0.989591	0.999485	PRTFDC1	56952
ENSG00000099260	0.025422	0.00187479	0.92493	0.989498	NA	PALMD	54873
ENSG00000099282	0.248857	0.00187381	0.92493	0.989503	NA	TSPAN15	23555
ENSG00000099284	12.5359	-0.0282357	0.946907	0.845288	0.999485	H2AFY2	55506
ENSG00000099290	132.962	0.0114689	0.611661	0.892037	0.999485	WASHC2A	387680
ENSG00000099308	241.252	0.00386092	0.39105	0.935697	0.999485	MAST3	23031
ENSG00000099326	40.1112	-18.7185	5.76321	4.66288e-05	0.00146156	MZF1	7593
ENSG00000099330	7.87291	-0.111099	1.16261	0.506105	0.999485	OCEL1	79629
ENSG00000099331	220.859	0.0939485	0.718249	0.220605	0.923917	MYO9B	4650
ENSG00000099337	58.1686	-0.00950635	0.623957	0.912871	0.999485	KCNK6	9424
ENSG00000099338	0.120391	0.00187342	0.92493	0.989505	NA	CATSPERG	57828
ENSG00000099341	1119.21	-0.00380854	0.181417	0.826973	0.999485	PSMD8	5714
ENSG00000099364	0.119688	0.0249902	0.942236	0.862427	NA	FBXL19	54620
ENSG00000099365	0.291134	0.00187452	0.92493	0.989499	NA	STX1B	112755
ENSG00000099377	0.0492733	0.00187515	0.92493	0.989496	NA	HSD3B7	80270
ENSG00000099381	61.5613	-0.0236787	0.518289	0.717752	0.999485	SETD1A	9739
ENSG00000099385	80.5013	-0.000306474	0.291552	0.992548	0.999485	BCL7C	9274
ENSG00000099399	0.326105	0.0018761	0.92493	0.98949	NA	MAGEB2	4113
[truncated: 29,481 more rows]
