# Supplementary material for: Transcriptional Activity and Stability of CD39+CD103+CD8+ T Cells in Human High-Grade Endometrial Cancer
Source: Int J Mol Sci. 2020 May 27;21(11):3770. doi: 10.3390/ijms21113770 (PMC7312498; doi:10.3390/ijms21113770)
Supplement: Supplementary file 1 [file ijms-21-03770-s001.zip › ijms-803815 Supplementary/Supplementary Table 5 CD8 PMA vs control.xlsx]

## Sheet: Blad1
Supplementary Table 5. Differential expression data of CD8+bulk TIL PMA/ionomycin-treated versus untreated
	baseMean	log2FoldChange	lfcSE	pvalue	padj	symbol	entrez
ENSG00000000003	0.0749157	0.00871463	0.977352	0.956188	NA	TSPAN6	7105
ENSG00000000005	0.0289509	0.00871678	0.977353	0.956177	NA	TNMD	64102
ENSG00000000419	209.169	-0.00439083	0.404522	0.931623	0.992492	DPM1	8813
ENSG00000000457	100.397	0.0292506	0.592536	0.713709	0.992492	SCYL3	57147
ENSG00000000460	77.2392	0.129665	0.8693	0.189647	0.753223	C1orf112	55732
ENSG00000000938	13.4012	23.2772	5.87927	1.13681e-05	0.000232782	FGR	2268
ENSG00000000971	0.0292376	0.00871678	0.977353	0.956177	NA	CFH	3075
ENSG00000001036	72.8474	0.0326624	0.948386	0.827929	0.992492	FUCA2	2519
ENSG00000001084	63.6475	-0.254628	1.65253	0.290946	0.889407	GCLC	2729
ENSG00000001167	98.4281	-0.0198307	0.569055	0.798588	0.992492	NFYA	4800
ENSG00000001460	2.9834	0.00870106	0.977346	0.956256	0.992492	STPG1	90529
ENSG00000001461	811.858	-0.0172342	0.296079	0.571496	0.992492	NIPAL3	57185
ENSG00000001497	304.952	0.0247149	0.484627	0.684089	0.992492	LAS1L	81887
ENSG00000001561	180.597	2.24704	5.15207	0.0300194	0.213291	ENPP4	22875
ENSG00000001617	0.0883255	0.00871853	0.977354	0.956168	NA	SEMA3F	6405
ENSG00000001626	0.188019	0.0087174	0.977353	0.956174	NA	CFTR	1080
ENSG00000001629	552.921	-0.00823039	0.28793	0.797703	0.992492	ANKIB1	54467
ENSG00000001630	59.1571	-0.117355	1.01647	0.39001	0.983212	CYP51A1	1595
ENSG00000001631	65.3402	-0.01995	0.437571	0.710462	0.992492	KRIT1	889
ENSG00000002016	230.421	-0.036125	0.5413	0.591335	0.992492	RAD52	5893
ENSG00000002079	0.394162	0.00871779	0.977353	0.956172	NA	NA	NA
ENSG00000002330	55.035	-2.77865	4.46242	0.00911214	0.0777767	BAD	572
ENSG00000002549	1910.09	-0.0374416	0.397186	0.335986	0.934919	LAP3	51056
ENSG00000002586	1189.91	-0.0335433	0.348058	0.295761	0.893865	CD99	4267
ENSG00000002587	0.636986	-0.0125667	0.570972	0.874151	0.992492	HS3ST1	9957
ENSG00000002726	0.0678318	0.0087177	0.977353	0.956173	NA	AOC1	26
ENSG00000002745	10.3423	19.4969	6.92089	0.000130938	0.00181544	WNT16	51384
ENSG00000002746	0.440296	0.00871825	0.977354	0.95617	0.992492	HECW1	23072
ENSG00000002822	158.557	0.0125683	0.402311	0.799949	0.992492	MAD1L1	8379
ENSG00000002834	109.615	-0.0439562	0.460501	0.357116	0.957683	LASP1	3927
ENSG00000002919	109.32	0.126427	1.06384	0.379805	0.974282	SNX11	29916
ENSG00000002933	0.0753664	0.00871724	0.977353	0.956175	NA	TMEM176A	55365
ENSG00000003056	734.402	0.0152162	0.429738	0.776817	0.992492	M6PR	4074
ENSG00000003096	16.3153	-27.7741	5.70357	2.53955e-07	8.40391e-06	KLHL13	90293
ENSG00000003137	0.0461288	0.0087177	0.977353	0.956173	NA	CYP26B1	56603
ENSG00000003147	26.2355	-0.128441	1.22253	0.480186	0.992492	ICA1	3382
ENSG00000003393	103	0.358329	1.7396	0.133446	0.623762	ALS2	57679
ENSG00000003400	37.7794	-0.00374278	0.491431	0.954761	0.992492	CASP10	843
ENSG00000003402	2557.53	0.176291	0.810149	0.0482926	0.308135	CFLAR	8837
ENSG00000003436	0.227653	0.00871547	0.977352	0.956184	NA	TFPI	7035
ENSG00000003509	357.405	-0.131376	1.08317	0.369783	0.967502	NDUFAF7	55471
ENSG00000003756	1018.04	-0.00458098	0.281078	0.885147	0.992492	RBM5	10181
ENSG00000003987	1.01748	0.00871967	0.977354	0.956163	0.992492	MTMR7	9108
ENSG00000003989	0.0617437	0.00871449	0.977352	0.956189	NA	SLC7A2	6542
ENSG00000004059	611.504	-0.0168137	0.338886	0.655757	0.992492	ARF5	381
ENSG00000004139	7.47165	0.0816325	0.989257	0.57463	0.992492	SARM1	23098
ENSG00000004142	521.545	-0.00251055	0.331891	0.949495	0.992492	POLDIP2	26073
ENSG00000004399	5.66958	0.302929	1.81749	0.257153	0.848706	PLXND1	23129
ENSG00000004455	459.545	0.0305978	0.418797	0.506921	0.992492	AK2	204
ENSG00000004468	214.074	-5.77503	5.98494	0.0034554	0.0337558	CD38	952
ENSG00000004478	265.04	0.0328809	0.538635	0.628968	0.992492	FKBP4	2288
ENSG00000004487	347.213	0.0160231	0.54276	0.827735	0.992492	KDM1A	23028
ENSG00000004534	4388.72	-0.0080262	0.279901	0.795286	0.992492	RBM6	10180
ENSG00000004660	15.5411	24.1911	4.57773	4.44789e-08	1.92906e-06	CAMKK1	84254
ENSG00000004700	635.638	-0.0243977	0.356331	0.516266	0.992492	RECQL	5965
ENSG00000004766	39.3067	-0.155827	1.3311	0.430111	0.992492	VPS50	55610
ENSG00000004777	0.111141	0.0087144	0.977352	0.956189	NA	ARHGAP33	115703
ENSG00000004779	882.628	0.0109402	0.311796	0.755676	0.992492	NDUFAB1	4706
ENSG00000004809	0.0311498	0.0087177	0.977353	0.956173	NA	SLC22A16	85413
ENSG00000004838	3.16768	0.33032	1.8991	0.23801	0.822625	ZMYND10	51364
ENSG00000004846	0.311436	0.00871949	0.977354	0.956164	NA	ABCB5	340273
ENSG00000004864	91.108	-0.732479	2.4541	0.0537287	0.334083	SLC25A13	10165
ENSG00000004866	36.7678	-0.0446192	0.508953	0.433283	0.992492	ST7	7982
ENSG00000004897	210.488	-0.0280815	0.313671	0.326408	0.92637	CDC27	996
ENSG00000004939	2.14265	0.00870566	0.977348	0.956233	0.992492	SLC4A1	6521
ENSG00000004948	0.378048	0.00871531	0.977352	0.956184	NA	CALCR	799
ENSG00000004961	450.446	0.00304682	0.501638	0.964151	0.993474	HCCS	3052
ENSG00000004975	222.98	-0.047528	0.647521	0.572031	0.992492	DVL2	1856
ENSG00000005001	0.0636559	0.00871541	0.977352	0.956184	NA	PRSS22	64063
ENSG00000005007	180.928	-0.00472679	0.268007	0.87381	0.992492	UPF1	5976
ENSG00000005020	17.7602	-9.64668	8.87707	0.00301381	0.0299991	SKAP2	8935
ENSG00000005022	2409.71	0.000114423	0.346928	0.997829	0.999562	SLC25A5	292
ENSG00000005059	862.325	-0.0985537	0.681731	0.165722	0.706528	MCUB	55013
ENSG00000005073	0.0461288	0.0087177	0.977353	0.956173	NA	HOXA11	3207
ENSG00000005075	177.654	0.004315	0.205474	0.837139	0.992492	POLR2J	5439
ENSG00000005100	315.022	0.0267201	0.455813	0.625064	0.992492	DHX33	56919
ENSG00000005102	0.0311498	0.0087177	0.977353	0.956173	NA	MEOX1	4222
ENSG00000005108	0.12464	0.00871639	0.977353	0.956179	NA	THSD7A	221981
ENSG00000005156	22.0107	-0.0563422	0.993572	0.715634	0.992492	LIG3	3980
ENSG00000005175	260.395	-0.023508	0.384064	0.583769	0.992492	RPAP3	79657
ENSG00000005187	48.0118	0.00872201	0.977355	0.956151	0.992492	ACSM3	6296
ENSG00000005189	1.16906	-0.115325	1.20665	0.529314	0.992492	REXO5	81691
ENSG00000005194	1059.56	-0.00758344	0.377865	0.870303	0.992492	CIAPIN1	57019
ENSG00000005206	49.1578	-0.501634	2.19189	0.118052	0.575125	SPPL2B	56928
ENSG00000005238	52.8895	-17.9877	7.56271	0.000269422	0.00345123	FAM214B	80256
ENSG00000005243	0.063249	0.00871806	0.977353	0.956171	NA	COPZ2	51226
ENSG00000005249	0.0250765	0.0087177	0.977353	0.956173	NA	PRKAR2B	5577
ENSG00000005302	1046.48	-0.0656865	0.542455	0.229193	0.812849	MSL3	10943
ENSG00000005339	216.644	0.0437264	0.591945	0.555906	0.992492	CREBBP	1387
ENSG00000005379	17.9993	0.171942	1.12671	0.224055	0.805072	TSPOAP1	9256
ENSG00000005381	0.121334	0.00871902	0.977354	0.956166	NA	MPO	4353
ENSG00000005436	233.692	-0.00423098	0.47573	0.946647	0.992492	GCFC2	6936
ENSG00000005448	119.801	-28.1567	5.06773	6.71453e-09	3.9936e-07	WDR54	84058
ENSG00000005469	12.4945	-0.395159	2.08354	0.201717	0.772787	CROT	54677
ENSG00000005471	0.15318	-0.0167427	0.982466	0.916233	NA	ABCB4	5244
ENSG00000005483	4177	0.00133917	0.108128	0.889101	0.992492	KMT2E	55904
ENSG00000005486	3579.98	-0.0247796	0.33579	0.463562	0.992492	RHBDD2	57414
ENSG00000005513	0.0238513	0.0087168	0.977353	0.956177	NA	SOX8	30812
ENSG00000005700	276.873	0.0497869	0.561004	0.444128	0.992492	IBTK	25998
ENSG00000005801	591.34	0.000889557	0.323086	0.981487	0.996032	ZNF195	7748
ENSG00000005810	577.156	-0.00316361	0.348479	0.940236	0.992492	MYCBP2	23077
ENSG00000005812	295.203	-0.0175413	0.435694	0.745822	0.992492	FBXL3	26224
ENSG00000005844	763.683	-3.82342	4.43136	0.00362011	0.0351427	ITGAL	3683
ENSG00000005882	68.2382	0.00265026	0.743205	0.981187	0.996032	PDK2	5164
ENSG00000005884	1.32152	0.149632	1.32221	0.449421	0.992492	ITGA3	3675
ENSG00000005889	1129.97	0.0109498	0.298146	0.740084	0.992492	ZFX	7543
ENSG00000005893	921.867	-0.0316668	0.416712	0.483699	0.992492	LAMP2	3920
ENSG00000005961	0.0813726	0.00871678	0.977353	0.956177	NA	ITGA2B	3674
ENSG00000006007	845.329	-0.012978	0.431525	0.81175	0.992492	GDE1	51573
ENSG00000006015	104.405	-2.74984	4.75178	0.0119615	0.0984044	REX1BD	55049
ENSG00000006016	1.62578	0.0093785	0.976857	0.952816	0.992492	CRLF1	9244
ENSG00000006025	114.511	-23.6742	3.90454	5.11636e-10	4.4621e-08	OSBPL7	114881
ENSG00000006042	0.571518	0.00871097	0.97735	0.956206	0.992492	TMEM98	26022
ENSG00000006047	0.033291	0.00871678	0.977353	0.956177	NA	YBX2	51087
ENSG00000006062	47.9782	-1.34645	3.64781	0.0387648	0.260267	MAP3K14	9020
ENSG00000006071	0.156739	0.00871684	0.977353	0.956177	NA	ABCC8	6833
ENSG00000006116	0.467246	0.00871922	0.977354	0.956165	0.992492	CACNG3	10368
ENSG00000006118	3.76181	0.00871635	0.977353	0.956179	0.992492	TMEM132A	54972
ENSG00000006125	564.366	-0.00232283	0.18655	0.901465	0.992492	AP2B1	163
ENSG00000006194	604.161	7.79155	6.02747	0.00163598	0.0174173	ZNF263	10127
ENSG00000006210	0.170172	0.00871565	0.977352	0.956183	NA	CX3CL1	6376
ENSG00000006282	52.1958	-0.0422464	0.655908	0.630928	0.992492	SPATA20	64847
ENSG00000006283	0.321795	0.00871702	0.977353	0.956176	NA	CACNA1G	8913
ENSG00000006327	126.908	0.00860718	0.490171	0.895225	0.992492	TNFRSF12A	51330
ENSG00000006377	0.063249	0.00871806	0.977353	0.956171	NA	DLX6	1750
ENSG00000006432	45.9485	0.0527739	0.640419	0.511111	0.992492	MAP3K9	4293
ENSG00000006451	1117.94	-0.0050582	0.239966	0.843701	0.992492	RALA	5898
ENSG00000006453	6.97812	0.758556	2.96582	0.107781	0.541626	BAIAP2L1	55971
ENSG00000006459	1057.36	0.0579666	0.689729	0.512517	0.992492	KDM7A	80853
ENSG00000006468	331.075	4.44698	5.14423	0.00410871	0.0392719	ETV1	2115
ENSG00000006530	867.509	0.0123978	0.407078	0.805842	0.992492	AGK	55750
ENSG00000006534	0.257446	0.00871782	0.977353	0.956172	NA	ALDH3B1	221
ENSG00000006555	54.9159	-0.11944	0.971262	0.338498	0.936556	TTC22	55001
ENSG00000006576	382.544	-1.69499	3.48501	0.0152796	0.121257	PHTF2	57157
ENSG00000006607	93.4628	-0.0794344	0.816521	0.457243	0.992492	FARP2	9855
ENSG00000006611	0.0424096	0.00871678	0.977353	0.956177	NA	USH1C	10083
ENSG00000006625	195.094	0.0640576	0.629298	0.377519	0.973629	GGCT	79017
ENSG00000006634	685.734	0.0205414	0.255324	0.362213	0.961787	DBF4	10926
ENSG00000006638	0.264859	0.00871697	0.977353	0.956176	NA	TBXA2R	6915
ENSG00000006652	1110.91	0.0105299	0.379598	0.819807	0.992492	IFRD1	3475
ENSG00000006695	214.98	0.974238	2.91885	0.0438197	0.287682	COX10	1352
ENSG00000006704	0.192131	0.00871707	0.977353	0.956176	NA	GTF2IRD1	9569
ENSG00000006712	308.447	0.000664518	0.257735	0.981462	0.996032	PAF1	54623
ENSG00000006740	2.46152	0.0522865	1.03696	0.751299	0.992492	ARHGAP44	9912
ENSG00000006744	685.839	0.000221574	0.328412	0.995486	0.998824	ELAC2	60528
ENSG00000006747	0.642479	-0.0506267	1.02789	0.756717	0.992492	SCIN	85477
ENSG00000006756	38.8134	0.049643	1.02995	0.762225	0.992492	ARSD	414
ENSG00000006757	7.66418	0.0855746	1.12766	0.626037	0.992492	PNPLA4	8228
ENSG00000006788	0.0745088	0.00871724	0.977353	0.956175	NA	MYH13	8735
ENSG00000006831	164.34	-0.00594349	0.389657	0.902632	0.992492	ADIPOR2	79602
ENSG00000006837	2.77929	0.00871389	0.977352	0.956192	0.992492	CDKL3	51265
ENSG00000007001	0.0772786	0.00871813	0.977353	0.95617	NA	UPP2	151531
ENSG00000007038	18.1307	0.506481	2.3757	0.158869	0.690619	PRSS21	10942
ENSG00000007047	6.35871	-6.86686	8.26962	0.00609047	0.0552938	MARK4	57787
ENSG00000007062	0.132272	0.0087164	0.977353	0.956179	NA	PROM1	8842
ENSG00000007080	206.2	-0.012087	0.262733	0.656242	0.992492	CCDC124	115098
ENSG00000007129	247.241	0.0198541	0.501061	0.760715	0.992492	CEACAM21	90273
ENSG00000007168	353.242	-0.0397214	0.459984	0.423497	0.992492	PAFAH1B1	5048
ENSG00000007171	0.102079	0.00871774	0.977353	0.956172	NA	NOS2	4843
ENSG00000007174	0.443477	0.00871719	0.977353	0.956175	0.992492	DNAH9	1770
ENSG00000007202	88.4057	-0.0492687	0.680734	0.585515	0.992492	KIAA0100	9703
ENSG00000007216	0.109378	0.00871842	0.977354	0.956169	NA	SLC13A2	9058
ENSG00000007237	39.455	4.30184	4.9167	0.00382742	0.0367922	GAS7	8522
ENSG00000007255	109.988	-1.23885	3.31087	0.0338753	0.23431	TRAPPC6A	79090
ENSG00000007264	60.0627	14.767	7.02015	0.00043779	0.00532819	MATK	4145
ENSG00000007312	9.11627	-12.2223	8.96165	0.00161664	0.017266	CD79B	974
ENSG00000007314	0.332793	-0.0167394	0.982464	0.91625	NA	SCN4A	6329
ENSG00000007341	142.696	-0.0125099	0.353409	0.762852	0.992492	ST7L	54879
ENSG00000007350	0.154593	0.00871524	0.977352	0.956185	NA	TKTL1	8277
ENSG00000007372	0.18836	0.00871637	0.977353	0.956179	NA	PAX6	5080
ENSG00000007376	18.7341	0.0912235	1.12858	0.599882	0.992492	RPUSD1	113000
ENSG00000007384	0.20226	0.00871791	0.977353	0.956171	NA	RHBDF1	64285
ENSG00000007392	400.224	0.00618144	0.301269	0.857932	0.992492	LUC7L	55692
ENSG00000007402	0.447162	-0.0687958	0.692578	0.413053	0.992492	CACNA2D2	9254
ENSG00000007516	0.20199	0.0541748	1.03888	0.742584	NA	BAIAP3	8938
ENSG00000007520	60.9035	0.0179382	0.46063	0.758786	0.992492	TSR3	115939
ENSG00000007541	177.762	-0.172381	1.00149	0.137969	0.634679	PIGQ	9091
ENSG00000007545	24.4153	0.0196426	0.691656	0.845792	0.992492	CRAMP1	57585
ENSG00000007866	0.0376456	-0.0167411	0.982465	0.916241	NA	TEAD3	7005
ENSG00000007908	0.283167	0.0995641	1.15807	0.575429	NA	SELE	6401
ENSG00000007923	89.7493	0.93864	2.77572	0.0398749	0.26662	DNAJC11	55735
ENSG00000007933	0.115047	0.00871641	0.977353	0.956179	NA	FMO3	2328
ENSG00000007944	663.251	0.00630947	0.367278	0.888241	0.992492	MYLIP	29116
ENSG00000007952	1.34326	-0.0522411	1.02358	0.747283	0.992492	NOX1	27035
ENSG00000007968	0.69267	-0.0167516	0.982474	0.916189	0.992492	E2F2	1870
ENSG00000008018	2063.25	-0.000218732	0.221269	0.992571	0.997865	PSMB1	5689
ENSG00000008056	0.0292376	0.00871678	0.977353	0.956177	NA	SYN1	6853
ENSG00000008083	489.8	0.771212	2.01374	0.0186134	0.142799	JARID2	3720
ENSG00000008086	56.7176	-0.0593979	1.04466	0.718694	0.992492	CDKL5	6792
ENSG00000008118	0.025422	0.00871679	0.977353	0.956177	NA	CAMK1G	57172
ENSG00000008128	79.3746	0.00834381	0.165283	0.568054	0.992492	CDK11A	728642
ENSG00000008130	94.0004	0.0292728	0.474135	0.608183	0.992492	NADK	65220
ENSG00000008196	0.360282	0.0347672	1.00488	0.829691	NA	TFAP2B	7021
ENSG00000008226	0.160412	0.00871613	0.977353	0.95618	NA	DLEC1	9940
ENSG00000008256	109.723	0.0272247	0.696414	0.786419	0.992492	CYTH3	9265
ENSG00000008277	90.1061	-15.1037	8.55152	0.000750662	0.00862822	ADAM22	53616
ENSG00000008282	391.701	0.0868426	0.858774	0.442749	0.992492	SYPL1	6856
ENSG00000008283	34.3878	-30.5886	5.62285	9.67732e-09	5.37586e-07	CYB561	1534
ENSG00000008294	1224.95	0.0282574	0.352287	0.420449	0.992492	SPAG9	9043
ENSG00000008300	0.691196	0.109089	1.18847	0.547566	0.992492	CELSR3	1951
ENSG00000008311	62.8944	0.0674916	1.02346	0.669241	0.992492	AASS	10157
ENSG00000008323	0.234598	0.00871715	0.977353	0.956175	NA	PLEKHG6	55200
ENSG00000008324	1799.98	-0.00254386	0.171692	0.879911	0.992492	SS18L2	51188
ENSG00000008382	3.311	0.00870054	0.977346	0.956258	0.992492	MPND	84954
ENSG00000008394	0.0971334	0.00871812	0.977353	0.95617	NA	MGST1	4257
ENSG00000008405	976.852	0.213879	1.18705	0.141186	0.644722	CRY1	1407
ENSG00000008441	0.152854	0.00871831	0.977354	0.956169	NA	NFIX	4784
ENSG00000008513	438.809	0.121219	0.838739	0.201736	0.772787	ST3GAL1	6482
ENSG00000008516	0.119256	0.0087161	0.977353	0.956181	NA	MMP25	64386
ENSG00000008517	1090.2	-0.306778	1.2145	0.0445393	0.291062	IL32	9235
ENSG00000008710	7.04301	-0.12559	0.861386	0.201394	0.772373	PKD1	5310
ENSG00000008735	0.439323	0.00871719	0.977353	0.956175	0.992492	MAPK8IP2	23542
ENSG00000008838	72.2088	-21.523	5.27558	9.20161e-06	0.000192161	MED24	9862
ENSG00000008853	21.3976	0.362822	1.99308	0.218463	0.797479	RHOBTB2	23221
ENSG00000008869	466.579	0.0336079	0.572837	0.651725	0.992492	HEATR5B	54497
ENSG00000008952	1290.52	0.000979393	0.12924	0.934451	0.992492	SEC62	7095
ENSG00000008988	3752.75	0.00314336	0.0963799	0.702852	0.992492	RPS20	6224
ENSG00000009307	4173.06	0.00832744	0.180651	0.616402	0.992492	CSDE1	7812
ENSG00000009335	251.029	0.0103805	0.320721	0.777385	0.992492	UBE3C	9690
ENSG00000009413	461.991	-0.0114474	0.2697	0.687329	0.992492	REV3L	5980
ENSG00000009694	23.1302	-0.106208	0.942034	0.390798	0.983834	TENM1	10178
ENSG00000009709	0.17444	0.00871674	0.977353	0.956177	NA	PAX7	5081
ENSG00000009724	0.201864	0.00871827	0.977354	0.95617	NA	MASP2	10747
ENSG00000009765	30.4446	-23.1672	6.00637	1.48853e-05	0.000293726	IYD	389434
ENSG00000009780	1689.6	-0.0710512	0.559108	0.20489	0.778137	FAM76A	199870
ENSG00000009790	471.816	-0.0861627	0.703429	0.273638	0.867986	TRAF3IP3	80342
ENSG00000009830	6.62778	0.0398988	1.01109	0.805524	0.992492	POMT2	29954
ENSG00000009844	1563.3	-0.00245157	0.303343	0.944561	0.992492	VTA1	51534
ENSG00000009950	0.192906	-0.0326153	0.999092	0.839234	NA	MLXIPL	51085
ENSG00000009954	410.871	0.0145985	0.397547	0.762474	0.992492	BAZ1B	9031
ENSG00000010017	475.457	0.0132538	0.300093	0.684413	0.992492	RANBP9	10048
ENSG00000010030	341.679	-0.0927365	0.912165	0.450417	0.992492	ETV7	51513
ENSG00000010072	180.916	-21.4168	5.19971	8.26803e-06	0.000176833	SPRTN	83932
ENSG00000010165	196.719	-0.0149492	0.483382	0.812873	0.992492	EEF1AKNMT	51603
ENSG00000010219	31.0085	0.0331651	0.969504	0.830087	0.992492	DYRK4	8798
ENSG00000010244	2137.81	0.000692573	0.253115	0.980221	0.996032	ZNF207	7756
ENSG00000010256	1663.94	-0.0222925	0.382167	0.604752	0.992492	UQCRC1	7384
ENSG00000010270	644.984	-0.00696391	0.286799	0.828759	0.992492	STARD3NL	83930
ENSG00000010278	172.42	-0.0603069	0.752323	0.550729	0.992492	CD9	928
ENSG00000010282	0.0320993	0.0087177	0.977353	0.956173	NA	HHATL	57467
ENSG00000010292	67.5436	-0.0285328	0.88402	0.835909	0.992492	NCAPD2	9918
ENSG00000010295	67.735	-35.9263	5.58306	1.21162e-11	1.92396e-09	IFFO1	25900
ENSG00000010310	55.8442	-0.108649	0.786034	0.21678	0.794845	GIPR	2696
ENSG00000010318	75.1571	0.65105	2.49307	0.0860112	0.466712	PHF7	51533
ENSG00000010319	0.316811	0.00871835	0.977354	0.956169	NA	SEMA3G	56920
ENSG00000010322	182.592	-0.461142	1.6436	0.0431905	0.28431	NISCH	11188
ENSG00000010327	0.612809	-0.011255	0.566243	0.886204	0.992492	STAB1	23166
ENSG00000010361	6.88738	0.135899	1.06947	0.335821	0.934919	FUZ	80199
ENSG00000010379	0.208263	0.00871747	0.977353	0.956174	NA	SLC6A13	6540
ENSG00000010404	1711.98	-0.0196485	0.207691	0.235549	0.820306	IDS	3423
ENSG00000010438	0.0461288	0.0087177	0.977353	0.956173	NA	PRSS3	5646
ENSG00000010539	68.8226	21.7149	3.93844	1.55417e-08	7.88945e-07	ZNF200	7752
ENSG00000010610	0.149173	0.00871896	0.977354	0.956166	NA	CD4	920
ENSG00000010626	23.7502	21.3839	6.27547	4.39009e-05	0.000725874	LRRC23	10233
ENSG00000010704	0.168506	0.0545022	1.03964	0.741213	NA	HFE	3077
ENSG00000010803	12.2303	0.197287	1.48174	0.367254	0.966028	SCMH1	22955
ENSG00000010810	2837.68	-0.00419827	0.162486	0.785366	0.992492	FYN	2534
ENSG00000010818	205.163	-0.0473992	0.586253	0.506927	0.992492	HIVEP2	3097
ENSG00000010932	6.94032	0.023778	0.319929	0.450895	0.992492	FMO1	2326
ENSG00000011007	629.963	0.0178892	0.305387	0.572721	0.992492	ELOA	6924
ENSG00000011009	542.784	-0.248856	1.36893	0.158166	0.688298	LYPLA2	11313
ENSG00000011021	102.476	-9.14343	8.59591	0.00317967	0.0313731	CLCN6	1185
ENSG00000011028	1.58792	0.00802505	0.831856	0.950587	0.992492	MRC2	9902
ENSG00000011083	0.143008	0.00871555	0.977352	0.956183	NA	SLC6A7	6534
ENSG00000011105	0.0424096	0.00871678	0.977353	0.956177	NA	TSPAN9	10867
ENSG00000011114	122.717	-0.03149	0.428312	0.507169	0.992492	BTBD7	55727
ENSG00000011132	86.2166	-0.0426928	0.480379	0.413331	0.992492	APBA3	9546
ENSG00000011143	7.07149	0.0087087	0.977349	0.956218	0.992492	MKS1	54903
ENSG00000011198	106.273	0.0105772	0.631739	0.907274	0.992492	ABHD5	51099
ENSG00000011201	0.0250765	0.0087177	0.977353	0.956173	NA	ANOS1	3730
ENSG00000011243	128.774	0.0867266	0.831734	0.417405	0.992492	AKAP8L	26993
ENSG00000011258	69.8063	1.58573	3.95378	0.0318134	0.223025	MBTD1	54799
ENSG00000011260	619.901	0.0427876	0.39392	0.239574	0.824813	UTP18	51096
ENSG00000011275	644.227	0.00832202	0.188786	0.638559	0.992492	RNF216	54476
ENSG00000011295	1113.2	-0.00372857	0.329614	0.924213	0.992492	TTC19	54902
ENSG00000011304	441.323	0.017197	0.334651	0.640886	0.992492	PTBP1	5725
ENSG00000011332	0.0311498	0.0087177	0.977353	0.956173	NA	DPF1	8193
ENSG00000011347	0.0311498	0.0087177	0.977353	0.956173	NA	SYT7	9066
ENSG00000011376	63.6097	0.543472	1.9205	0.0497663	0.315031	LARS2	23395
ENSG00000011405	220.466	-0.0215197	0.366435	0.596229	0.992492	PIK3C2A	5286
ENSG00000011422	277.985	20.7012	3.89048	4.86629e-08	2.07892e-06	PLAUR	5329
ENSG00000011426	41.5257	-0.128657	1.25014	0.495079	0.992492	ANLN	54443
ENSG00000011451	35.611	-0.211127	1.16581	0.136272	0.63112	WIZ	58525
ENSG00000011454	177.286	0.00108265	0.337549	0.978713	0.995991	GPR21	2844
ENSG00000011465	1.55258	0.00871959	0.977354	0.956163	0.992492	DCN	1634
ENSG00000011478	14.7008	0.361836	1.98578	0.217302	0.794965	QPCTL	54814
ENSG00000011485	84.7137	19.6761	3.24159	6.66971e-10	5.64144e-08	PPP5C	5536
ENSG00000011523	63.8579	-13.9777	6.01695	0.000309888	0.00391007	CEP68	23177
ENSG00000011566	92.0159	-0.203264	1.33799	0.26028	0.853701	MAP4K3	8491
ENSG00000011590	323.144	0.0393781	0.413721	0.337479	0.935131	ZBTB32	27033
ENSG00000011600	15.4007	4.78027	7.30765	0.0111635	0.0927462	TYROBP	7305
ENSG00000011638	141.828	-1.62186	3.20034	0.012326	0.100812	TMEM159	57146
ENSG00000012048	112.541	-0.2321	1.35956	0.190944	0.753477	BRCA1	672
ENSG00000012061	208.122	-0.00929514	0.341814	0.817675	0.992492	ERCC1	2067
ENSG00000012124	0.150293	0.00871493	0.977352	0.956186	NA	CD22	933
ENSG00000012171	0.136941	0.00871729	0.977353	0.956175	NA	SEMA3B	7869
ENSG00000012174	57.9648	20.705	6.42492	6.36914e-05	0.00100098	MBTPS2	51360
ENSG00000012211	11.979	0.00870374	0.977347	0.956242	0.992492	PRICKLE3	4007
ENSG00000012223	0.135559	0.00871701	0.977353	0.956176	NA	LTF	4057
ENSG00000012232	21.8037	0.112086	1.00917	0.413748	0.992492	EXTL3	2137
ENSG00000012504	0.0877216	0.00871752	0.977353	0.956173	NA	NR1H4	9971
ENSG00000012660	849.57	0.0172195	0.327588	0.629342	0.992492	ELOVL5	60481
ENSG00000012822	197.693	-0.0268394	0.521777	0.688613	0.992492	CALCOCO1	57658
ENSG00000012963	428.839	-0.00961833	0.341749	0.811102	0.992492	UBR7	55148
ENSG00000012983	866.214	0.0172919	0.435903	0.749783	0.992492	MAP4K5	11183
ENSG00000013016	20.3284	0.200697	1.50751	0.37037	0.968257	EHD3	30845
ENSG00000013275	943.997	0.034603	0.432482	0.459652	0.992492	PSMC4	5704
ENSG00000013288	49.7711	-6.80031	5.1025	0.00134584	0.0146527	MAN2B2	23324
ENSG00000013293	0.0289509	0.00871678	0.977353	0.956177	NA	SLC7A14	57709
ENSG00000013297	50.9696	0.00357955	0.067501	0.5683	0.992492	CLDN11	5010
ENSG00000013306	578.968	-0.00791265	0.363508	0.857481	0.992492	SLC25A39	51629
ENSG00000013364	221.191	-0.0160987	0.305993	0.620753	0.992492	MVP	9961
ENSG00000013374	305.792	-9.22929	2.26355	1.18227e-05	0.000239919	NUB1	51667
ENSG00000013375	68.839	1.03953	3.48849	0.0751171	0.422867	PGM3	5238
ENSG00000013392	19.5784	-4.3716	7.01084	0.012536	0.102182	RWDD2A	112611
ENSG00000013441	13672.1	-0.00714207	0.10454	0.398747	0.988905	CLK1	1195
ENSG00000013503	9.56294	-0.152858	1.33199	0.442278	0.992492	POLR3B	55703
ENSG00000013523	2.30827	-0.0415265	0.97756	0.788388	0.992492	ANGEL1	23357
ENSG00000013561	254.123	-0.010096	0.327619	0.789831	0.992492	RNF14	9604
ENSG00000013563	0.100686	0.0087177	0.977353	0.956173	NA	DNASE1L1	1774
ENSG00000013573	8.4158	-0.0644068	0.841801	0.588395	0.992492	DDX11	1663
ENSG00000013583	0.694194	-0.147832	1.31459	0.452243	0.992492	HEBP1	50865
ENSG00000013588	0.0311498	0.0087177	0.977353	0.956173	NA	GPRC5A	9052
ENSG00000013619	155.861	-0.00515857	0.566461	0.948088	0.992492	MAMLD1	10046
ENSG00000013725	1517.38	0.0133244	0.185523	0.390025	0.983212	CD6	923
ENSG00000013810	109.584	-20.6463	5.01464	8.71041e-06	0.000184059	TACC3	10460
ENSG00000014123	309.561	-0.0926978	0.690237	0.20997	0.784534	UFL1	23376
ENSG00000014138	7.51445	-0.00755566	0.927765	0.959462	0.993252	POLA2	23649
ENSG00000014164	37.2242	0.995778	3.27641	0.066778	0.390887	ZC3H3	23144
ENSG00000014216	130.595	0.0757298	0.771715	0.441564	0.992492	CAPN1	823
ENSG00000014641	2697.47	-0.00216288	0.224601	0.927787	0.992492	MDH1	4190
ENSG00000014824	198.17	0.00115967	0.365331	0.979424	0.996032	SLC30A9	10463
ENSG00000014914	2.90168	0.29717	1.80005	0.261548	0.854331	MTMR11	10903
ENSG00000014919	75.2743	0.0839725	1.0511	0.59672	0.992492	COX15	1355
ENSG00000015133	452.484	-2.54502	3.87943	0.00685554	0.0609574	CCDC88C	440193
ENSG00000015153	258.584	-0.172541	1.05019	0.168379	0.711386	YAF2	10138
ENSG00000015171	386.232	0.0230412	0.561908	0.760608	0.992492	ZMYND11	10771
ENSG00000015285	8.44336	-0.0308858	0.467258	0.575295	0.992492	WAS	7454
ENSG00000015413	0.0915371	0.00871753	0.977353	0.956173	NA	DPEP1	1800
ENSG00000015475	216.323	0.021201	0.506704	0.747549	0.992492	BID	637
ENSG00000015479	84.719	-0.0720663	0.535696	0.165726	0.706528	MATR3	9782
ENSG00000015520	0.393582	0.0087181	0.977353	0.956171	NA	NPC1L1	29881
ENSG00000015532	193.423	-4.91124	2.35511	0.000226842	0.00295298	XYLT2	64132
ENSG00000015568	0.0349049	0.00871495	0.977352	0.956186	NA	RGPD5	84220
ENSG00000015592	0.0603873	0.00871724	0.977353	0.956175	NA	STMN4	81551
ENSG00000015676	159.195	-0.116819	0.798773	0.185996	0.748073	NUDCD3	23386
ENSG00000016082	0.025422	0.00871679	0.977353	0.956177	NA	ISL1	3670
ENSG00000016391	1.14217	0.00871489	0.977352	0.956187	0.992492	CHDH	55349
ENSG00000016402	0.0424098	0.00871816	0.977354	0.95617	NA	IL20RA	53832
ENSG00000016490	0.0848192	0.00871634	0.977353	0.956179	NA	CLCA1	1179
ENSG00000016864	379.896	-0.0105115	0.349756	0.799302	0.992492	GLT8D1	55830
ENSG00000017260	206.531	-0.0752743	0.624096	0.259405	0.852419	ATP2C1	27032
ENSG00000017483	267.28	-0.0324771	0.594541	0.681374	0.992492	SLC38A5	92745
ENSG00000018189	27.8936	-28.5393	5.62844	8.70856e-08	3.39311e-06	RUFY3	22902
ENSG00000018236	0.0271268	0.0087177	0.977353	0.956173	NA	CNTN1	1272
ENSG00000018280	4.48262	0.00872362	0.977356	0.956143	0.992492	SLC11A1	6556
ENSG00000018408	58.0989	0.0192421	0.240891	0.357823	0.958142	WWTR1	25937
ENSG00000018510	157.331	0.0330803	0.460802	0.531954	0.992492	AGPS	8540
ENSG00000018607	0.0320993	0.0087177	0.977353	0.956173	NA	NA	NA
ENSG00000018610	106.036	0.0281588	0.44251	0.585414	0.992492	CXorf56	63932
ENSG00000018625	0.232454	0.00871117	0.97735	0.956205	NA	ATP1A2	477
ENSG00000018699	211.955	-0.285165	1.67824	0.230967	0.814676	TTC27	55622
ENSG00000018869	10.8978	23.4312	5.90845	1.10438e-05	0.000227249	ZNF582	147948
ENSG00000019102	0.0678318	0.0087177	0.977353	0.956173	NA	VSIG2	23584
ENSG00000019144	0.667656	0.0226063	0.456251	0.687729	0.992492	PHLDB1	23187
ENSG00000019169	0.0461288	0.0087177	0.977353	0.956173	NA	MARCO	8685
ENSG00000019186	0.119386	-0.0159484	0.981257	0.920101	NA	CYP24A1	1591
ENSG00000019485	31.1655	-0.647853	2.32976	0.0649052	0.382672	PRDM11	56981
ENSG00000019505	0.0695363	0.00871724	0.977353	0.956175	NA	SYT13	57586
ENSG00000019549	0.0999309	0.0087168	0.977353	0.956177	NA	SNAI2	6591
ENSG00000019582	21813.1	-0.0976894	0.395333	0.0162672	0.128021	CD74	972
ENSG00000019991	0.025422	0.00871679	0.977353	0.956177	NA	HGF	3082
ENSG00000019995	227.393	0.551298	2.07805	0.0677574	0.394634	ZRANB1	54764
ENSG00000020129	60.5358	-0.0401219	0.578683	0.583029	0.992492	NCDN	23154
ENSG00000020181	0.179485	0.00871855	0.977354	0.956168	NA	ADGRA2	25960
ENSG00000020219	0.025422	0.00871679	0.977353	0.956177	NA	NA	NA
ENSG00000020256	10.1976	0.00870163	0.977346	0.956253	0.992492	ZFP64	55734
ENSG00000020426	222.748	-0.0278866	0.457846	0.609498	0.992492	MNAT1	4331
ENSG00000020577	95.7784	1.93148	3.7137	0.0131928	0.10676	SAMD4A	23034
ENSG00000020633	584.857	0.00297823	0.286721	0.927475	0.992492	RUNX3	864
ENSG00000020922	354.344	-0.0155256	0.345841	0.692977	0.992492	MRE11	4361
ENSG00000021300	18.0116	-28.5094	5.59988	7.87496e-08	3.09699e-06	PLEKHB1	58473
ENSG00000021355	429.374	-0.322937	1.29714	0.0504804	0.318593	SERPINB1	1992
ENSG00000021461	0.0271268	0.0087177	0.977353	0.956173	NA	CYP3A43	64816
ENSG00000021488	18.5812	-37.9367	5.65497	1.47101e-12	3.21559e-10	SLC7A9	11136
ENSG00000021574	118.653	0.0114819	0.258643	0.667627	0.992492	SPAST	6683
ENSG00000021645	0.319985	0.008715	0.977352	0.956186	NA	NRXN3	9369
ENSG00000021762	10.9888	-21.2663	6.46227	5.47885e-05	0.000879963	OSBPL5	114879
ENSG00000021776	348.728	0.0128553	0.299404	0.6936	0.992492	AQR	9716
ENSG00000021826	0.239364	-0.0167448	0.982468	0.916223	NA	CPS1	1373
ENSG00000021852	0.0641985	0.00871797	0.977353	0.956171	NA	C8B	732
ENSG00000022267	0.220243	0.00871622	0.977353	0.95618	NA	FHL1	2273
ENSG00000022277	488.144	-0.00336692	0.264953	0.909064	0.992492	RTF2	51507
ENSG00000022355	0.0848192	0.00871634	0.977353	0.956179	NA	GABRA1	2554
ENSG00000022556	49.3525	-0.461882	2.26202	0.173805	0.725026	NLRP2	55655
ENSG00000022567	28.6637	15.5226	6.84571	0.000336989	0.00422668	SLC45A4	57210
ENSG00000022840	2009.16	0.00405395	0.150574	0.771847	0.992492	RNF10	9921
ENSG00000022976	6.82315	0.00851563	0.934353	0.954708	0.992492	ZNF839	55778
ENSG00000023041	501.445	0.126586	0.888033	0.221007	0.800084	ZDHHC6	64429
ENSG00000023171	141.102	-1.86614	3.58266	0.0126773	0.103134	GRAMD1B	57476
ENSG00000023191	868.652	0.0174508	0.326373	0.62189	0.992492	RNH1	6050
ENSG00000023228	297.694	-0.0311444	0.44849	0.544959	0.992492	NDUFS1	4719
ENSG00000023287	3257.19	-0.00573172	0.174133	0.728973	0.992492	RB1CC1	9821
ENSG00000023318	1393.26	-0.00899849	0.204917	0.648067	0.992492	ERP44	23071
ENSG00000023330	322.067	-0.0587147	0.826224	0.618089	0.992492	ALAS1	211
ENSG00000023445	10684	0.00957653	0.235716	0.689147	0.992492	BIRC3	330
ENSG00000023516	309.134	-0.0118789	0.499208	0.858243	0.992492	AKAP11	11215
ENSG00000023572	501.103	0.00168081	0.200568	0.935135	0.992492	GLRX2	51022
ENSG00000023608	145.86	0.0287509	0.398623	0.505898	0.992492	SNAPC1	6617
ENSG00000023697	113.898	-3.78152	5.23853	0.00684543	0.0608997	DERA	51071
ENSG00000023734	2639.74	0.0012116	0.140243	0.926596	0.992492	STRAP	11171
ENSG00000023839	44.9296	-37.1821	5.62182	3.10843e-12	6.15542e-10	ABCC2	1244
ENSG00000023892	230.299	-11.6409	6.09344	0.000579679	0.00682318	DEF6	50619
ENSG00000023902	265.863	0.06194	0.61137	0.374761	0.97078	PLEKHO1	51177
ENSG00000023909	175.667	0.0886751	0.679666	0.225071	0.806534	GCLM	2730
ENSG00000024048	1450.73	-0.056807	0.507082	0.267038	0.86008	UBR2	23304
ENSG00000024422	0.397411	0.00872007	0.977354	0.956161	NA	EHD2	30846
ENSG00000024526	0.0885384	0.00871724	0.977353	0.956175	NA	DEPDC1	55635
ENSG00000024862	432.813	-0.00672279	0.310748	0.851459	0.992492	CCDC28A	25901
ENSG00000025039	7.72149	-19.6122	7.03297	0.000136181	0.00188099	RRAGD	58528
ENSG00000025156	295.49	-0.0301273	0.592436	0.704511	0.992492	HSF2	3298
ENSG00000025293	465.468	-0.00539281	0.156349	0.707595	0.992492	PHF20	51230
ENSG00000025423	0.174599	0.0762065	1.09145	0.654757	NA	HSD17B6	8630
ENSG00000025434	2.32671	0.299981	1.80858	0.259387	0.852419	NR1H3	10062
ENSG00000025708	120.418	-0.118807	0.737101	0.125252	0.598788	TYMP	1890
ENSG00000025770	246.651	0.0379893	0.510304	0.529006	0.992492	NCAPH2	29781
ENSG00000025772	276.738	0.352124	1.59265	0.0959913	0.502639	TOMM34	10953
ENSG00000025796	1379.08	-0.00733851	0.31526	0.840639	0.992492	SEC63	11231
ENSG00000025800	1576.47	0.0214182	0.305883	0.478844	0.992492	KPNA6	23633
ENSG00000026025	3689.75	-0.00653945	0.162313	0.65875	0.992492	VIM	7431
ENSG00000026036	0.107031	-0.0167411	0.982465	0.916241	NA	RTEL1-TNFRSF6B	100533107
ENSG00000026103	1107.97	-0.0596343	0.625394	0.419464	0.992492	FAS	355
ENSG00000026297	262.339	-0.0372451	0.419754	0.387883	0.981915	RNASET2	8635
ENSG00000026508	6451.27	0.0101891	0.156839	0.432557	0.992492	CD44	960
ENSG00000026559	0.610119	0.108128	1.18529	0.550242	0.992492	KCNG1	3755
ENSG00000026652	34.9277	-1.91236	4.49101	0.0292532	0.208905	AGPAT4	56895
ENSG00000026751	2256.2	0.0261262	0.364614	0.494744	0.992492	SLAMF7	57823
ENSG00000026950	376.791	-0.0663632	0.635879	0.362721	0.961814	BTN3A1	11119
ENSG00000027001	38.3296	-0.214133	1.52443	0.337274	0.935131	MIPEP	4285
ENSG00000027075	1480.9	0.019193	0.298884	0.523384	0.992492	PRKCH	5583
ENSG00000027644	0.227491	0.00871681	0.977353	0.956177	NA	INSRR	3645
ENSG00000027697	1455.81	-0.0140694	0.377095	0.754456	0.992492	IFNGR1	3459
ENSG00000027847	69.1113	-0.0605864	0.788025	0.57742	0.992492	B4GALT7	11285
ENSG00000027869	412.49	0.00548901	0.243217	0.833077	0.992492	SH2D2A	9047
ENSG00000028116	280.129	-0.0309143	0.452886	0.555104	0.992492	VRK2	7444
ENSG00000028137	1022.33	0.0103809	0.281389	0.734135	0.992492	TNFRSF1B	7133
ENSG00000028203	532.39	0.143632	0.915216	0.170144	0.714895	VEZT	55591
ENSG00000028277	150.834	0.0356395	0.414267	0.40573	0.992492	POU2F2	5452
ENSG00000028310	415.385	0.00552503	0.162807	0.715339	0.992492	BRD9	65980
ENSG00000028528	1083.51	-0.00525049	0.232484	0.830722	0.992492	SNX1	6642
ENSG00000028839	376.46	0.0525828	0.618987	0.488227	0.992492	TBPL1	9519
ENSG00000029153	26.4788	0.0971408	1.0192	0.506176	0.992492	ARNTL2	56938
ENSG00000029363	1365.76	-0.0054674	0.17896	0.751066	0.992492	BCLAF1	9774
ENSG00000029364	675.512	-0.0125036	0.346187	0.756232	0.992492	SLC39A9	55334
ENSG00000029534	0.510433	0.00872006	0.977354	0.956161	0.992492	ANK1	286
ENSG00000029639	159.258	-0.184636	1.14747	0.19529	0.761613	TFB1M	51106
ENSG00000029725	329.97	0.0345022	0.409833	0.417742	0.992492	RABEP1	9135
ENSG00000029993	120.156	0.0996099	0.856982	0.35118	0.950047	HMGB3	3149
ENSG00000030066	729.433	0.243485	1.24751	0.113614	0.561079	NUP160	23279
ENSG00000030110	169.553	-0.0202541	0.590024	0.803835	0.992492	BAK1	578
ENSG00000030304	0.158566	-0.0167427	0.982467	0.916233	NA	MUSK	4593
ENSG00000030419	164.82	-17.8961	5.23976	5.01343e-05	0.000813752	IKZF2	22807
ENSG00000030582	142.434	-1.6489	3.80385	0.0239487	0.176414	GRN	2896
ENSG00000031003	106.854	-0.0251102	0.597535	0.75897	0.992492	FAM13B	51306
ENSG00000031081	64.9869	18.4901	5.81785	7.53998e-05	0.00115271	ARHGAP31	57514
ENSG00000031691	1.28643	25.5345	5.72364	1.86207e-06	4.8071e-05	CENPQ	55166
ENSG00000031698	2079.16	0.0108136	0.233506	0.641154	0.992492	SARS	6301
ENSG00000031823	305.746	-0.0460705	0.50712	0.409644	0.992492	RANBP3	8498
ENSG00000032219	2605.84	-0.0508315	0.448795	0.236386	0.820311	ARID4A	5926
ENSG00000032389	159.287	-0.0504736	0.607191	0.497303	0.992492	EIPR1	7260
ENSG00000032444	87.2732	0.000358745	0.526353	0.996035	0.998824	PNPLA6	10908
ENSG00000032742	112.487	-1.3738	3.67101	0.0372738	0.251864	IFT88	8100
ENSG00000033011	177.127	-0.0200316	0.48943	0.750644	0.992492	ALG1	56052
ENSG00000033030	268.706	-0.0562014	0.51905	0.294932	0.893846	ZCCHC8	55596
ENSG00000033050	171.254	0.0319059	0.50099	0.601861	0.992492	ABCF2	10061
ENSG00000033100	27.1767	0.724253	2.46957	0.0574262	0.350274	CHPF2	54480
ENSG00000033122	62.578	-0.0495718	0.697489	0.596946	0.992492	LRRC7	57554
ENSG00000033170	260.881	0.890465	2.51963	0.0310829	0.219109	FUT8	2530
ENSG00000033178	1639.74	-0.0070822	0.292186	0.830029	0.992492	UBA6	55236
ENSG00000033327	30.0303	-0.0368734	0.792267	0.753449	0.992492	GAB2	9846
ENSG00000033627	0.179611	0.00871979	0.977354	0.956162	NA	ATP6V0A1	535
ENSG00000033800	953.584	0.00111669	0.319573	0.976425	0.995408	PIAS1	8554
ENSG00000033867	620.686	0.00337684	0.244152	0.898543	0.992492	SLC4A7	9497
ENSG00000034053	101.316	-1.31793	3.98091	0.0593313	0.358587	APBA2	321
ENSG00000034152	574.928	0.0374366	0.475958	0.486851	0.992492	MAP2K3	5606
ENSG00000034239	0.0772786	0.00871813	0.977353	0.95617	NA	EFCAB1	79645
ENSG00000034510	2511.46	-0.0109274	0.121379	0.253904	0.845344	TMSB10	9168
ENSG00000034533	373.719	-0.0879438	0.691413	0.244874	0.830489	ASTE1	28990
ENSG00000034677	4076.51	0.0368812	0.312419	0.159782	0.692296	RNF19A	25897
ENSG00000034693	652.339	-0.019357	0.507039	0.770676	0.992492	PEX3	8504
ENSG00000034713	596.297	0.0181082	0.355912	0.651772	0.992492	GABARAPL2	11345
ENSG00000034971	0.109896	0.00871687	0.977353	0.956177	NA	MYOC	4653
ENSG00000035115	32.5013	-0.0713288	1.0494	0.660808	0.992492	SH3YL1	26751
ENSG00000035141	246.346	0.0508756	0.511918	0.351188	0.950047	FAM136A	84908
ENSG00000035403	105.766	11.44	6.30436	0.000680698	0.00790173	VCL	7414
ENSG00000035499	0.0238513	0.0087168	0.977353	0.956177	NA	DEPDC1B	55789
ENSG00000035664	512.39	-23.6747	3.03715	2.53976e-15	1.37901e-12	DAPK2	23604
ENSG00000035681	887.661	0.0293296	0.418483	0.529361	0.992492	NSMAF	8439
ENSG00000035687	1084.32	0.00822574	0.224235	0.716949	0.992492	ADSS	159
ENSG00000035720	32.637	-0.491524	2.35521	0.168232	0.711218	STAP1	26228
ENSG00000035862	4.48937	0.00369035	0.964748	0.981154	0.996032	TIMP2	7077
ENSG00000035928	683.764	0.561539	1.7391	0.0282359	0.202759	RFC1	5981
ENSG00000036054	371.838	-0.0584277	0.513439	0.259032	0.851838	TBC1D23	55773
ENSG00000036257	222.749	-0.000579679	0.282862	0.985665	0.996297	CUL3	8452
ENSG00000036448	0.209446	0.0087164	0.977353	0.956179	NA	MYOM2	9172
ENSG00000036473	0.0622995	0.00871796	0.977353	0.956171	NA	OTC	5009
ENSG00000036530	15.4286	-0.12743	1.24527	0.497618	0.992492	CYP46A1	10858
ENSG00000036549	632.883	0.235995	1.27132	0.137215	0.633151	ZZZ3	26009
ENSG00000036565	0.0735593	0.00871724	0.977353	0.956175	NA	SLC18A1	6570
ENSG00000036672	22.7862	21.1261	4.32541	4.37802e-07	1.33382e-05	USP2	9099
ENSG00000036828	0.202243	-0.0176303	0.982631	0.911789	NA	CASR	846
ENSG00000037042	43.8544	0.520573	1.91211	0.0566652	0.347211	TUBG2	27175
ENSG00000037241	107.084	-0.0798181	0.673305	0.28685	0.883003	RPL26L1	51121
ENSG00000037280	19.9108	-0.481876	2.33057	0.171516	0.718506	FLT4	2324
ENSG00000037474	1175.61	-0.00538091	0.339642	0.894558	0.992492	NSUN2	54888
ENSG00000037637	130.589	3.91805	5.37739	0.00681192	0.060679	FBXO42	54455
ENSG00000037749	52.0869	-0.194082	1.40043	0.3304	0.930606	MFAP3	4238
ENSG00000037757	17.4793	-29.9189	5.67751	2.63663e-08	1.24313e-06	MRI1	84245
ENSG00000037897	149.403	0.0759803	0.702317	0.358848	0.959047	METTL1	4234
ENSG00000037965	0.0752052	0.00871862	0.977354	0.956168	NA	HOXC8	3224
ENSG00000038002	380.051	-9.4978	7.70615	0.00209222	0.0217519	AGA	175
ENSG00000038210	314.276	-0.0156219	0.421961	0.764863	0.992492	PI4K2B	55300
ENSG00000038219	1442.68	-0.00975484	0.207778	0.623238	0.992492	BOD1L1	259282
ENSG00000038274	1764.12	-0.00801804	0.323573	0.831456	0.992492	MAT2B	27430
ENSG00000038295	0.422058	0.0087172	0.977353	0.956175	0.992492	TLL1	7092
ENSG00000038358	54.2301	-0.0436486	0.498792	0.430575	0.992492	EDC4	23644
ENSG00000038382	0.363325	0.00871541	0.977352	0.956184	NA	TRIO	7204
ENSG00000038427	0.103036	-0.0167411	0.982465	0.916241	NA	VCAN	1462
ENSG00000038532	73.9244	19.1932	3.79393	2.13408e-07	7.22753e-06	CLEC16A	23274
ENSG00000038945	102.377	0.371542	1.35609	0.0378511	0.255205	MSR1	4481
ENSG00000039068	100.578	-0.3279	1.55686	0.110681	0.552156	CDH1	999
ENSG00000039123	368.805	0.00818725	0.265637	0.775845	0.992492	MTREX	23517
ENSG00000039139	0.0603873	0.00871724	0.977353	0.956175	NA	DNAH5	1767
ENSG00000039319	58.0122	1.18545	3.17722	0.0328565	0.228813	ZFYVE16	9765
ENSG00000039523	50.3565	-1.21783	3.80165	0.0636537	0.377219	RIPOR1	79567
ENSG00000039537	0.0601007	0.00871724	0.977353	0.956175	NA	C6	729
ENSG00000039560	0.0325061	0.00871498	0.977352	0.956186	NA	RAI14	26064
ENSG00000039600	0.634758	-0.0167426	0.982466	0.916234	0.992492	SOX30	11063
ENSG00000039650	65.249	-0.118961	0.941965	0.313899	0.913016	PNKP	11284
ENSG00000039987	0.0546596	0.00871633	0.977353	0.956179	NA	BEST2	54831
ENSG00000040199	142.337	0.0233596	0.504716	0.718836	0.992492	PHLPP2	23035
ENSG00000040275	202.731	0.559724	2.14204	0.0736927	0.41736	SPDL1	54908
ENSG00000040341	21.4526	-2.0661	4.99621	0.034635	0.238339	STAU2	27067
ENSG00000040487	15.711	-23.1356	5.95356	1.38811e-05	0.000275853	PQLC2	54896
ENSG00000040531	58.511	-1.47111	4.17399	0.0503407	0.317949	CTNS	1497
ENSG00000040608	0.0271268	0.0087177	0.977353	0.956173	NA	RTN4R	65078
ENSG00000040633	52.7816	-0.396243	2.08651	0.201194	0.772373	PHF23	79142
ENSG00000040731	0.167019	0.0534258	1.03726	0.745766	NA	CDH10	1008
ENSG00000040933	228.856	-0.0654707	0.573614	0.279437	0.874499	INPP4A	3631
ENSG00000041353	0.0303566	0.0087177	0.977353	0.956173	NA	RAB27B	5874
ENSG00000041357	1643.5	-0.00567896	0.318697	0.878948	0.992492	PSMA4	5685
ENSG00000041802	571.521	-0.00488406	0.327063	0.899531	0.992492	LSG1	55341
ENSG00000041880	47.8064	-25.7992	5.70992	1.4522e-06	3.86764e-05	PARP3	10039
ENSG00000042062	1.71361	0.00871275	0.977351	0.956197	0.992492	RIPOR3	140876
ENSG00000042088	770.337	0.00966636	0.333945	0.804167	0.992492	TDP1	55775
ENSG00000042286	28.8368	-4.34372	7.01835	0.0128061	0.103881	AIFM2	84883
ENSG00000042304	2.62076	0.00871616	0.977353	0.95618	0.992492	C2orf83	56918
ENSG00000042317	0.0610502	0.00871723	0.977353	0.956175	NA	SPATA7	55812
ENSG00000042429	56.5019	-0.0182592	0.356157	0.648951	0.992492	MED17	9440
ENSG00000042445	27.8653	-22.5911	5.99419	1.91502e-05	0.00036546	RETSAT	54884
ENSG00000042493	734.743	0.0754966	0.850707	0.516648	0.992492	CAPG	822
ENSG00000042753	298.108	-0.00357278	0.278105	0.909373	0.992492	AP2S1	1175
ENSG00000042781	0.61763	-0.0167414	0.982465	0.916239	0.992492	USH2A	7399
ENSG00000042832	41.1279	0.897534	2.59143	0.0342706	0.236341	TG	7038
ENSG00000042980	28.6108	0.00869924	0.977345	0.956265	0.992492	ADAM28	10863
ENSG00000043039	9.03141	0.0802794	1.04487	0.612723	0.992492	BARX2	8538
ENSG00000043093	1239.92	0.00120542	0.27057	0.968414	0.993541	DCUN1D1	54165
ENSG00000043143	52.4289	-0.174919	1.38922	0.391853	0.984797	JADE2	23338
ENSG00000043355	1.04707	0.0087146	0.977352	0.956188	0.992492	ZIC2	7546
ENSG00000043462	408.948	0.00138999	0.307996	0.96921	0.993829	LCP2	3937
ENSG00000043514	59.564	0.0315644	0.663318	0.734	0.992492	TRIT1	54802
ENSG00000043591	37.3406	-0.043889	1.0021	0.783052	0.992492	ADRB1	153
ENSG00000044090	31.9676	0.154343	1.33256	0.43678	0.992492	CUL7	9820
ENSG00000044115	664.622	0.0370586	0.458237	0.463662	0.992492	CTNNA1	1495
ENSG00000044446	51.9793	-0.600816	2.22421	0.0683558	0.395928	PHKA2	5256
ENSG00000044459	0.0311498	0.0087177	0.977353	0.956173	NA	CNTLN	54875
ENSG00000044524	0.0349049	0.00871495	0.977352	0.956186	NA	EPHA3	2042
ENSG00000044574	17622.9	0.0258826	0.215908	0.127888	0.606542	HSPA5	3309
ENSG00000046604	0.0311498	0.0087177	0.977353	0.956173	NA	DSG2	1829
ENSG00000046647	85.0889	0.058941	0.842361	0.626703	0.992492	GEMIN8	54960
ENSG00000046651	1191.16	0.017065	0.292684	0.569125	0.992492	OFD1	8481
ENSG00000046653	32.3987	0.00279268	0.637492	0.975878	0.995273	GPM6B	2824
ENSG00000046774	5.17226	0.00871431	0.977352	0.956189	0.992492	MAGEC2	51438
ENSG00000046889	0.110826	-0.0167401	0.982464	0.916246	NA	PREX2	80243
ENSG00000047056	184.529	-0.0145938	0.399977	0.764511	0.992492	WDR37	22884
ENSG00000047188	667.915	0.030035	0.448533	0.563144	0.992492	YTHDC2	64848
ENSG00000047230	0.0905744	0.00871697	0.977353	0.956176	NA	CTPS2	56474
ENSG00000047249	180.875	-0.0614702	0.669259	0.455895	0.992492	ATP6V1H	51606
ENSG00000047315	1035.05	-0.0158475	0.335427	0.672442	0.992492	POLR2B	5431
ENSG00000047346	279.519	0.0611227	0.723581	0.517514	0.992492	FAM214A	56204
ENSG00000047365	1576.46	-0.00657645	0.193803	0.728149	0.992492	ARAP2	116984
ENSG00000047410	3108.46	-0.0127235	0.17922	0.393289	0.985498	TPR	7175
ENSG00000047457	10.014	-0.178318	1.41791	0.396193	0.986662	CP	1356
ENSG00000047578	63.3209	-0.00402098	0.32266	0.915927	0.992492	KIAA0556	23247
ENSG00000047579	114.815	-0.0191028	0.495004	0.766348	0.992492	DTNBP1	84062
ENSG00000047597	0.172339	0.00871689	0.977353	0.956177	NA	XK	7504
ENSG00000047617	0.0504985	0.00871725	0.977353	0.956175	NA	ANO2	57101
ENSG00000047621	139.762	23.9132	3.62417	1.58149e-11	2.39816e-09	C12orf4	57102
ENSG00000047634	65.2575	0.046517	0.688666	0.617274	0.992492	SCML1	6322
ENSG00000047644	178.596	-0.100853	0.847035	0.332232	0.932516	WWC3	55841
ENSG00000047648	0.131748	0.00871626	0.977353	0.95618	NA	ARHGAP6	395
ENSG00000047662	4.9807	0.431261	2.18154	0.185694	0.747769	FAM184B	27146
ENSG00000047849	354.506	-0.00820922	0.358228	0.849148	0.992492	MAP4	4134
ENSG00000047932	393.681	0.0273896	0.470628	0.631926	0.992492	GOPC	57120
ENSG00000048028	117.956	-0.798315	3.02302	0.0987738	0.511124	USP28	57646
ENSG00000048052	59.5504	0.305137	1.54989	0.138076	0.634997	HDAC9	9734
ENSG00000048140	108.259	-0.152336	1.01811	0.216991	0.794845	TSPAN17	26262
ENSG00000048162	1454.56	0.0570461	0.501479	0.254633	0.846189	NOP16	51491
ENSG00000048342	0.173358	0.00871665	0.977353	0.956178	NA	CC2D2A	57545
ENSG00000048392	197.219	0.0486461	0.487417	0.338157	0.935978	RRM2B	50484
ENSG00000048405	967.337	0.0599999	0.533282	0.274278	0.868113	ZNF800	168850
ENSG00000048462	0.146917	0.00871716	0.977353	0.956175	NA	TNFRSF17	608
ENSG00000048471	50.8412	0.00386951	0.741611	0.972453	0.99414	SNX29	92017
ENSG00000048540	0.0250765	0.0087177	0.977353	0.956173	NA	LMO3	55885
ENSG00000048544	470.266	0.00205651	0.340798	0.960044	0.993252	MRPS10	55173
ENSG00000048545	0.0678316	0.00871635	0.977353	0.956179	NA	GUCA1A	2978
ENSG00000048649	692.794	0.0448272	0.467807	0.357668	0.958042	RSF1	51773
ENSG00000048707	59.4294	2.0526	3.15265	0.00568531	0.0522009	VPS13D	55187
ENSG00000048740	1222.71	0.0387244	0.426423	0.375467	0.971539	CELF2	10659
ENSG00000048828	233.983	0.00260222	0.441422	0.963868	0.993474	FAM120A	23196
ENSG00000048991	231.09	-0.112228	0.719996	0.136837	0.632805	R3HDM1	23518
ENSG00000049089	3.08771	0.00871971	0.977354	0.956162	0.992492	COL9A2	1298
ENSG00000049130	0.194689	0.0495932	1.02172	0.759987	NA	KITLG	4254
ENSG00000049167	99.8304	0.0441468	0.976272	0.774229	0.992492	ERCC8	1161
ENSG00000049192	4.24501	0.310756	1.84117	0.251458	0.841796	ADAMTS6	11174
ENSG00000049239	40.1388	-0.140831	0.961913	0.219669	0.798448	H6PD	9563
ENSG00000049245	381.586	0.0326585	0.509299	0.601014	0.992492	VAMP3	9341
ENSG00000049246	32.6029	-0.0318871	0.976318	0.838202	0.992492	PER3	8863
ENSG00000049247	2.06909	0.00872301	0.977356	0.956146	0.992492	UTS2	10911
ENSG00000049249	6642.62	0.122955	0.759918	0.127585	0.605771	TNFRSF9	3604
ENSG00000049283	0.063249	0.00871806	0.977353	0.956171	NA	EPN3	55040
ENSG00000049323	0.0565718	0.00871724	0.977353	0.956175	NA	LTBP1	4052
ENSG00000049449	45.6301	0.00591407	0.718384	0.956135	0.992492	RCN1	5954
ENSG00000049540	0.0320993	0.0087177	0.977353	0.956173	NA	ELN	2006
ENSG00000049541	213.771	8.60769	2.33883	2.72174e-05	0.000488216	RFC2	5982
ENSG00000049618	356.313	-0.0085435	0.262184	0.761506	0.992492	ARID1B	57492
ENSG00000049656	290.315	0.0098164	0.22282	0.655241	0.992492	CLPTM1L	81037
ENSG00000049759	1.63748	-0.00495446	0.799715	0.96795	0.993507	NEDD4L	23327
ENSG00000049768	2.39336	0.00872001	0.977354	0.956161	0.992492	FOXP3	50943
ENSG00000049769	20.679	-0.000568298	0.687843	0.995548	0.998824	PPP1R3F	89801
ENSG00000049860	609.034	-0.00394217	0.243873	0.881195	0.992492	HEXB	3074
ENSG00000049883	127.992	0.242068	1.42735	0.203314	0.77504	PTCD2	79810
ENSG00000050130	833.961	-0.0333487	0.478698	0.553259	0.992492	JKAMP	51528
ENSG00000050165	241.38	-0.0995948	1.07399	0.528529	0.992492	DKK3	27122
ENSG00000050327	0.0349049	0.00871495	0.977352	0.956186	NA	ARHGEF5	7984
ENSG00000050344	49.5052	0.539937	2.44001	0.14483	0.654646	NFE2L3	9603
ENSG00000050393	255.361	-0.00658812	0.432983	0.905899	0.992492	MCUR1	63933
ENSG00000050405	216.436	-0.021256	0.525997	0.75939	0.992492	LIMA1	51474
ENSG00000050426	377.879	0.905379	2.80255	0.0469757	0.301907	LETMD1	25875
ENSG00000050438	7.994	-0.320857	1.69068	0.168715	0.712068	SLC4A8	9498
ENSG00000050555	0.219569	0.00871514	0.977352	0.956185	NA	LAMC3	10319
ENSG00000050628	0.0530888	0.00871644	0.977353	0.956179	NA	PTGER3	5733
ENSG00000050730	527.246	0.0371913	0.450679	0.448253	0.992492	TNIP3	79931
ENSG00000050748	63.5318	-27.8087	4.76876	1.41213e-09	1.0564e-07	MAPK9	5601
ENSG00000050767	8.9037	-19.5415	7.05933	0.000140973	0.00193927	COL23A1	91522
ENSG00000050820	0.273958	0.00871439	0.977352	0.956189	NA	BCAR1	9564
ENSG00000051009	56.2879	1.68241	4.47099	0.0430346	0.283506	FAM160A2	84067
ENSG00000051108	9172.8	0.00893349	0.174872	0.568179	0.992492	HERPUD1	9709
ENSG00000051128	0.0424096	0.00871678	0.977353	0.956177	NA	HOMER3	9454
ENSG00000051180	3.77318	-0.220462	1.55724	0.335977	0.934919	RAD51	5888
ENSG00000051341	77.9708	0.0106148	0.93385	0.943484	0.992492	POLQ	10721
ENSG00000051382	90.0964	-0.0571451	0.598947	0.410575	0.992492	PIK3CB	5291
ENSG00000051523	784.225	-0.406993	1.27864	0.0210193	0.157874	CYBA	1535
ENSG00000051596	64.0242	-0.0047796	0.295203	0.887572	0.992492	THOC3	84321
ENSG00000051620	167.493	-0.046951	0.562497	0.48165	0.992492	HEBP2	23593
ENSG00000051825	180.458	-0.353394	1.70939	0.129587	0.612184	MPHOSPH9	10198
ENSG00000052126	36.8519	0.0632731	0.808534	0.572619	0.992492	PLEKHA5	54477
ENSG00000052344	0.0970692	0.0087159	0.977353	0.956182	NA	PRSS8	5652
ENSG00000052723	418.088	-0.0132094	0.297081	0.681109	0.992492	SIKE1	80143
ENSG00000052749	215.318	0.122669	0.81472	0.173156	0.722857	RRP12	23223
ENSG00000052795	20.6522	28.4112	4.25556	6.12343e-12	1.05173e-09	FNIP2	57600
ENSG00000052802	1051.65	0.000210144	0.307927	0.995346	0.998824	MSMO1	6307
ENSG00000052841	2308.05	-0.00737983	0.287413	0.818775	0.992492	TTC17	55761
ENSG00000052850	0.282568	0.0087174	0.977353	0.956174	NA	ALX4	60529
ENSG00000053108	1.13862	0.00871989	0.977354	0.956162	0.992492	FSTL4	23105
ENSG00000053254	253.392	-0.0242103	0.337232	0.480552	0.992492	FOXN3	1112
ENSG00000053371	56.6179	-22.375	6.09949	2.43603e-05	0.000445688	AKR7A2	8574
ENSG00000053372	153.963	0.0281457	0.665014	0.764887	0.992492	MRTO4	51154
ENSG00000053501	123.26	0.166231	1.08428	0.213898	0.790586	USE1	55850
ENSG00000053524	13.4664	0.172766	1.02451	0.151077	0.671387	MCF2L2	23101
ENSG00000053702	6.6675	0.42764	2.17187	0.1872	0.750406	NRIP2	83714
ENSG00000053747	1.28221	0.00871724	0.977353	0.956175	0.992492	LAMA3	3909
ENSG00000053770	589.724	-0.0166634	0.385702	0.715371	0.992492	AP5M1	55745
ENSG00000053900	575.128	0.0316617	0.495922	0.599414	0.992492	ANAPC4	29945
ENSG00000053918	0.331529	0.00871758	0.977353	0.956173	NA	KCNQ1	3784
ENSG00000054116	399.118	-0.0196228	0.384915	0.659773	0.992492	TRAPPC3	27095
ENSG00000054118	2182.85	-0.0106308	0.205718	0.580714	0.992492	THRAP3	9967
ENSG00000054148	136.619	-0.140729	0.672229	0.0454635	0.295346	PHPT1	29085
ENSG00000054179	0.0740742	-0.0167415	0.982466	0.916239	NA	ENTPD2	954
ENSG00000054219	108.239	0.24902	1.65155	0.305095	0.905272	LY75	4065
ENSG00000054267	5972.63	-0.00264892	0.0810286	0.704846	0.992492	ARID4B	51742
ENSG00000054277	27.5213	-18.536	7.27877	0.000205454	0.00270595	OPN3	23596
ENSG00000054282	154.624	-0.00511787	0.481271	0.936391	0.992492	SDCCAG8	10806
ENSG00000054356	0.318596	0.0087175	0.977353	0.956174	NA	PTPRN	5798
ENSG00000054392	0.0622995	0.00871796	0.977353	0.956171	NA	HHAT	55733
ENSG00000054523	95.9925	0.661307	2.12058	0.0395951	0.265101	KIF1B	23095
ENSG00000054598	0.0603873	0.00871724	0.977353	0.956175	NA	FOXC1	2296
ENSG00000054611	67.6972	0.014489	0.278712	0.614445	0.992492	TBC1D22A	25771
ENSG00000054654	4459.06	-0.00930954	0.169927	0.531568	0.992492	SYNE2	23224
ENSG00000054690	0.124764	0.00871591	0.977353	0.956182	NA	PLEKHH1	57475
ENSG00000054793	3.16352	0.2955	1.7951	0.262902	0.857577	ATP9A	10079
ENSG00000054938	1.57672	0.00871866	0.977354	0.956168	0.992492	CHRDL2	25884
ENSG00000054965	60.0956	-23.6563	3.67768	4.86416e-11	6.10996e-09	FAM168A	23201
ENSG00000054967	89.3365	-0.244024	1.38954	0.178785	0.733621	RELT	84957
ENSG00000054983	36.2689	16.1653	8.04918	0.000497906	0.00597772	GALC	2581
ENSG00000055044	9084.74	0.00191141	0.0785686	0.78003	0.992492	NOP58	51602
ENSG00000055070	371.004	0.00106158	0.271638	0.972327	0.99414	SZRD1	26099
ENSG00000055118	0.0311498	0.0087177	0.977353	0.956173	NA	KCNH2	3757
ENSG00000055130	547.095	0.00751674	0.229597	0.750615	0.992492	CUL1	8454
ENSG00000055147	214.276	-0.0111562	0.866598	0.934724	0.992492	FAM114A2	10827
ENSG00000055163	712.549	-5.56723	4.91086	0.00195489	0.0204758	CYFIP2	26999
ENSG00000055208	1078.81	-0.0321412	0.435606	0.507989	0.992492	TAB2	23118
ENSG00000055211	346.806	-0.248599	1.2099	0.0920163	0.48705	GINM1	116254
ENSG00000055332	1868.55	-0.0236705	0.336747	0.492464	0.992492	EIF2AK2	5610
ENSG00000055483	365.965	-0.0147041	0.399483	0.762252	0.992492	USP36	57602
ENSG00000055609	994.667	-0.000623475	0.142943	0.963153	0.993474	KMT2C	58508
ENSG00000055732	0.30066	0.0977797	1.15284	0.581071	NA	MCOLN3	55283
ENSG00000055813	0.0271268	0.0087177	0.977353	0.956173	NA	CCDC85A	114800
ENSG00000055917	1739.65	-0.00961802	0.279776	0.752715	0.992492	PUM2	23369
ENSG00000055950	190.795	-0.0214751	0.390266	0.631876	0.992492	MRPL43	84545
ENSG00000055955	4.14687	0.00871409	0.977352	0.956191	0.992492	ITIH4	3700
ENSG00000055957	0.339347	0.00677646	0.611682	0.938197	NA	ITIH1	3697
ENSG00000056050	198.288	-2.08761	4.44788	0.0214059	0.160277	HPF1	54969
ENSG00000056097	968.678	0.230661	1.26471	0.144669	0.654585	ZFR	51663
ENSG00000056277	104.805	0.199303	1.48228	0.360931	0.961112	ZNF280C	55609
ENSG00000056291	0.456197	0.00872151	0.977355	0.956153	0.992492	NPFFR2	10886
ENSG00000056487	0.207646	-0.0368345	1.00247	0.818806	NA	PHF21B	112885
ENSG00000056558	742.289	0.369423	1.53568	0.0687595	0.397581	TRAF1	7185
ENSG00000056586	152.884	-0.499232	2.00382	0.0810123	0.447816	RC3H2	54542
ENSG00000056736	0.0695363	0.00871724	0.977353	0.956175	NA	IL17RB	55540
ENSG00000056972	6.94489	0.00741533	0.975956	0.96266	0.993474	TRAF3IP2	10758
ENSG00000056998	0.0949584	0.00871681	0.977353	0.956177	NA	GYG2	8908
ENSG00000057252	569.377	0.00153298	0.244933	0.954289	0.992492	SOAT1	6646
ENSG00000057294	0.242733	0.00871961	0.977354	0.956163	NA	PKP2	5318
ENSG00000057468	11.3055	0.00871213	0.977351	0.9562	0.992492	MSH4	4438
ENSG00000057608	1610.47	-0.0144772	0.30037	0.653294	0.992492	GDI2	2665
ENSG00000057657	7780.34	0.0181397	0.240379	0.393921	0.985798	PRDM1	639
ENSG00000057663	509.012	-0.01513	0.286609	0.611335	0.992492	ATG5	9474
ENSG00000057704	11.8301	-0.0257749	0.284494	0.301755	0.900556	TMCC3	57458
ENSG00000057757	579.142	0.00356715	0.456488	0.952559	0.992492	PITHD1	57095
ENSG00000057935	1.61208	-0.04669	1.0193	0.7738	0.992492	MTA3	57504
ENSG00000058056	60.7723	-7.09531	8.36506	0.0057706	0.0527598	USP13	8975
ENSG00000058063	540.874	0.0241273	0.475021	0.683426	0.992492	ATP11B	23200
ENSG00000058085	12.4708	0.00872181	0.977355	0.956152	0.992492	LAMC2	3918
ENSG00000058091	165.871	12.8968	8.89615	0.00135832	0.0147695	CDK14	5218
ENSG00000058262	1985.03	0.0756705	0.584493	0.201702	0.772787	SEC61A1	29927
ENSG00000058272	1829.56	-0.0074954	0.258348	0.787705	0.992492	PPP1R12A	4659
ENSG00000058335	0.254355	0.0087177	0.977353	0.956173	NA	RASGRF1	5923
ENSG00000058404	0.253392	0.00862985	0.958216	0.955528	NA	CAMK2B	816
ENSG00000058453	75.2637	-0.262315	1.3478	0.124427	0.59634	CROCC	9696
ENSG00000058600	1600.45	-0.0102762	0.263379	0.712097	0.992492	POLR3E	55718
ENSG00000058668	1208.03	0.00119079	0.204707	0.955271	0.992492	ATP2B4	493
ENSG00000058673	1.15161	0.151114	1.32672	0.446132	0.992492	ZC3H11A	9877
ENSG00000058729	442.507	0.0674268	0.718673	0.456033	0.992492	RIOK2	55781
ENSG00000058799	156.04	0.0517372	0.943639	0.721564	0.992492	YIPF1	54432
ENSG00000058804	250.293	0.0017957	0.775066	0.987917	0.996532	NDC1	55706
ENSG00000058866	1.40338	0.00870565	0.977348	0.956233	0.992492	DGKG	1608
ENSG00000059122	41.1132	-6.13394	5.69618	0.00250647	0.025415	FLYWCH1	84256
ENSG00000059145	62.44	-27.8461	5.37398	5.32179e-08	2.21895e-06	UNKL	64718
ENSG00000059377	8.95642	0.00935167	0.96881	0.952462	0.992492	TBXAS1	6916
ENSG00000059378	633.671	-4.07214	5.19256	0.00539645	0.0501009	PARP12	64761
ENSG00000059573	351.349	0.0352256	0.604571	0.660252	0.992492	ALDH18A1	5832
ENSG00000059588	175.334	-0.256882	1.37678	0.146251	0.658405	TARBP1	6894
ENSG00000059691	131.332	18.0151	3.65567	4.38214e-07	1.33382e-05	GATB	5188
ENSG00000059728	443.299	0.00275291	0.212646	0.901212	0.992492	MXD1	4084
ENSG00000059758	560.297	-0.00700375	0.295569	0.834503	0.992492	CDK17	5128
ENSG00000059769	102.326	0.0263956	0.843561	0.838984	0.992492	DNAJC25	548645
ENSG00000059804	4574.99	0.111105	0.659892	0.0961461	0.5029	SLC2A3	6515
ENSG00000059915	3.95291	-0.0977486	0.73711	0.23052	0.813834	PSD	5662
ENSG00000060069	87.5931	0.191574	1.15828	0.181213	0.738007	CTDP1	9150
ENSG00000060138	856.058	0.0225028	0.362581	0.569156	0.992492	YBX3	8531
ENSG00000060140	19.0982	-0.667766	2.75423	0.120235	0.582556	STYK1	55359
ENSG00000060237	621.568	0.0282367	0.450389	0.594605	0.992492	WNK1	65125
ENSG00000060303	0.0848194	0.0087177	0.977353	0.956173	NA	NA	NA
ENSG00000060339	727.558	-0.0848098	0.614457	0.173718	0.724878	CCAR1	55749
ENSG00000060491	28.2757	0.0290962	0.520485	0.659112	0.992492	OGFR	11054
ENSG00000060558	49.5948	-21.7923	6.17374	3.37698e-05	0.000580607	GNA15	2769
ENSG00000060566	27.8332	-19.303	7.087	0.000152465	0.0020746	CREB3L3	84699
ENSG00000060642	270.089	5.68803	6.81565	0.00553702	0.051068	PIGV	55650
ENSG00000060656	0.266336	0.00871833	0.977354	0.956169	NA	PTPRU	10076
ENSG00000060688	1381.44	0.0107181	0.320482	0.769604	0.992492	SNRNP40	9410
ENSG00000060709	0.238127	0.00871696	0.977353	0.956176	NA	RIMBP2	23504
ENSG00000060718	0.100502	0.00871688	0.977353	0.956177	NA	COL11A1	1301
ENSG00000060762	714.217	-0.0679489	0.60164	0.296593	0.894829	MPC1	51660
ENSG00000060971	279.717	-0.0119022	0.248234	0.634165	0.992492	ACAA1	30
ENSG00000060982	541.403	0.0381756	0.786351	0.741776	0.992492	BCAT1	586
ENSG00000061273	157.26	0.0392442	0.494342	0.488107	0.992492	HDAC7	51564
ENSG00000061337	9.84009	-9.31036	8.87717	0.00331394	0.032506	LZTS1	11178
ENSG00000061455	0.541288	-0.113859	1.2013	0.532965	0.992492	PRDM6	93166
ENSG00000061492	0.0461288	0.0087177	0.977353	0.956173	NA	WNT8A	7478
ENSG00000061656	30.6158	0.056805	1.00404	0.717132	0.992492	SPAG4	6676
ENSG00000061676	12.7579	-2.03038	4.92869	0.0347316	0.23871	NCKAP1	10787
ENSG00000061794	249.17	0.134516	1.06055	0.33538	0.934805	MRPS35	60488
ENSG00000061936	303.86	-0.00888773	0.356811	0.835543	0.992492	SFSWAP	6433
ENSG00000061938	49.5177	-1.83497	3.59036	0.0134752	0.108576	TNK2	10188
ENSG00000061987	593.016	-0.0234608	0.409251	0.620918	0.992492	MON2	23041
ENSG00000062038	0.210197	-0.0167395	0.982464	0.916249	NA	CDH3	1001
ENSG00000062096	0.0461288	0.0087177	0.977353	0.956173	NA	ARSF	416
ENSG00000062194	2006.83	0.00036813	0.259671	0.98983	0.996954	GPBP1	65056
ENSG00000062282	0.530723	-0.073388	0.854366	0.534505	0.992492	DGAT2	84649
ENSG00000062485	587.385	0.00747779	0.299967	0.826459	0.992492	CS	1431
ENSG00000062524	2.12323	0.00872073	0.977355	0.956157	0.992492	LTK	4058
ENSG00000062582	27.8905	0.0227477	0.335235	0.511439	0.992492	MRPS24	64951
ENSG00000062598	1727.58	0.00702191	0.27115	0.813928	0.992492	ELMO2	63916
ENSG00000062650	1999.45	-0.00783928	0.25088	0.768662	0.992492	WAPL	23063
ENSG00000062716	4965.21	0.0722322	0.449558	0.0779344	0.434656	VMP1	81671
ENSG00000062725	411.572	-0.0445902	0.530715	0.467339	0.992492	APPBP2	10513
ENSG00000062822	1.58355	0.00870366	0.977347	0.956243	0.992492	POLD1	5424
ENSG00000063015	0.53664	0.00871694	0.977353	0.956176	0.992492	SEZ6	124925
ENSG00000063046	2937.14	-0.00118036	0.0895949	0.879847	0.992492	EIF4B	1975
ENSG00000063127	6.64002	-0.095853	1.11108	0.568702	0.992492	SLC6A16	28968
ENSG00000063169	13.509	-23.2292	5.835	1.07621e-05	0.000221722	BICRA	29998
ENSG00000063176	8.0579	-0.310286	1.48401	0.107901	0.541821	SPHK2	56848
ENSG00000063177	2331.3	-0.00548413	0.157508	0.705224	0.992492	RPL18	6141
ENSG00000063180	13.7516	-0.190611	1.47391	0.385112	0.97882	CA11	770
ENSG00000063241	12.9051	0.0291049	0.94807	0.846915	0.992492	ISOC2	79763
ENSG00000063244	58.8439	-0.00273113	0.331095	0.944874	0.992492	U2AF2	11338
ENSG00000063245	8.33792	0.000255042	0.334317	0.994923	0.998728	EPN1	29924
ENSG00000063322	216.467	-0.0207108	0.417113	0.677834	0.992492	MED29	55588
ENSG00000063438	33.8108	-26.735	5.64717	5.29836e-07	1.57287e-05	AHRR	57491
ENSG00000063515	0.0678318	0.0087177	0.977353	0.956173	NA	GSC2	2928
ENSG00000063587	230.502	0.187517	1.32689	0.30688	0.906529	ZNF275	10838
ENSG00000063601	35.2085	0.0353489	0.587458	0.644914	0.992492	MTMR1	8776
ENSG00000063660	0.556384	-0.0890954	0.936037	0.493415	0.992492	GPC1	2817
ENSG00000063761	0.467246	0.00871922	0.977354	0.956165	0.992492	ADCK1	57143
ENSG00000063854	220.811	-0.668151	2.16298	0.0417954	0.276642	HAGH	3029
ENSG00000063978	819.464	0.00608613	0.236874	0.807829	0.992492	RNF4	6047
ENSG00000064012	1596.61	-0.0173738	0.250528	0.452497	0.992492	CASP8	841
ENSG00000064042	0.387985	0.00871371	0.977352	0.956193	NA	LIMCH1	22998
ENSG00000064102	106.945	0.0203268	0.824908	0.872878	0.992492	INTS13	55726
ENSG00000064115	148.566	-0.0330247	0.677157	0.72873	0.992492	TM7SF3	51768
ENSG00000064195	0.0715538	0.00871639	0.977353	0.956179	NA	DLX3	1747
ENSG00000064199	20.3647	0.112596	1.17964	0.526867	0.992492	SPA17	53340
ENSG00000064201	0.0819938	0.00871698	0.977353	0.956176	NA	TSPAN32	10077
ENSG00000064205	0.170134	0.008716	0.977353	0.956181	NA	WISP2	8839
ENSG00000064225	0.0565718	0.00871724	0.977353	0.956175	NA	ST3GAL6	10402
ENSG00000064270	11.2848	0.769277	2.98912	0.10634	0.536867	ATP2C2	9914
ENSG00000064300	0.0461288	0.0087177	0.977353	0.956173	NA	NGFR	4804
ENSG00000064309	0.242009	-0.0516299	1.02869	0.751966	NA	CDON	50937
ENSG00000064313	511.215	-0.0107554	0.320699	0.768979	0.992492	TAF2	6873
ENSG00000064393	290.598	0.00524346	0.275859	0.865023	0.992492	HIPK2	28996
ENSG00000064419	157.056	19.362	3.75395	1.27232e-07	4.59564e-06	TNPO3	23534
ENSG00000064490	100.48	0.0177041	0.496742	0.78514	0.992492	RFXANK	8625
ENSG00000064545	94.8368	-20.4985	6.40812	6.70689e-05	0.00104528	TMEM161A	54929
ENSG00000064547	29.4199	-0.0368797	0.456795	0.464108	0.992492	LPAR2	9170
ENSG00000064601	156.427	-0.163187	0.977153	0.148655	0.664761	CTSA	5476
ENSG00000064607	129.164	-0.0432846	0.712367	0.662462	0.992492	SUGP2	10147
ENSG00000064651	1866.29	-0.0120568	0.290709	0.702003	0.992492	SLC12A2	6558
ENSG00000064652	28.4319	-0.972893	3.36797	0.0807476	0.44694	SNX24	28966
ENSG00000064666	181.384	-0.0307401	0.695073	0.757081	0.992492	CNN2	1265
ENSG00000064687	40.4798	-0.341747	1.83792	0.193019	0.757675	ABCA7	10347
ENSG00000064692	0.0932537	0.00871612	0.977353	0.95618	NA	SNCAIP	9627
ENSG00000064703	204.604	-0.00750698	0.348332	0.85708	0.992492	DDX20	11218
ENSG00000064726	254.815	0.00509286	0.340079	0.90042	0.992492	BTBD1	53339
ENSG00000064763	10.6044	25.5415	5.68198	1.63151e-06	4.28418e-05	FAR2	55711
ENSG00000064787	0.647504	0.00871618	0.977353	0.95618	0.992492	BCAS1	8537
ENSG00000064886	0.0292376	0.00871678	0.977353	0.956177	NA	CHI3L2	1117
ENSG00000064932	46.618	-0.378255	1.47904	0.053169	0.331951	SBNO2	22904
ENSG00000064933	104.178	0.0080595	0.591256	0.923148	0.992492	PMS1	5378
ENSG00000064961	151.19	-10.3412	6.69558	0.00108804	0.0120964	HMG20B	10362
ENSG00000064995	255.112	0.0383743	0.41372	0.355114	0.955391	TAF11	6882
ENSG00000064999	18.1716	0.0469937	1.02765	0.774669	0.992492	ANKS1A	23294
ENSG00000065000	88.8315	-0.024768	0.372771	0.539252	0.992492	AP3D1	8943
ENSG00000065029	44.4782	-0.956787	2.99589	0.0521276	0.327104	ZNF76	7629
ENSG00000065054	0.0238513	0.0087168	0.977353	0.956177	NA	SLC9A3R2	9351
ENSG00000065057	33.5273	0.00869998	0.977346	0.956261	0.992492	NTHL1	4913
ENSG00000065060	39.1829	-0.410152	1.66057	0.0682882	0.395672	UHRF1BP1	54887
ENSG00000065135	1714.33	-0.00106836	0.206064	0.960215	0.993252	GNAI3	2773
ENSG00000065150	455.438	0.466093	1.9781	0.0967582	0.505003	IPO5	3843
ENSG00000065154	1925.44	0.00398604	0.146938	0.768744	0.992492	OAT	4942
ENSG00000065183	421.368	0.0486853	0.576437	0.47908	0.992492	WDR3	10885
ENSG00000065243	243.151	0.00902875	0.209593	0.657453	0.992492	PKN2	5586
ENSG00000065268	131.396	-0.0790182	0.722962	0.357889	0.958165	WDR18	57418
ENSG00000065308	6.20106	-0.0377306	0.849738	0.769858	0.992492	TRAM2	9697
ENSG00000065320	0.139479	0.00871563	0.977352	0.956183	NA	NTN1	9423
ENSG00000065325	0.0292376	0.00871678	0.977353	0.956177	NA	GLP2R	9340
ENSG00000065328	72.1946	0.00869065	0.977341	0.956308	0.992492	MCM10	55388
ENSG00000065357	388.741	-0.115462	0.964128	0.355033	0.955391	DGKA	1606
ENSG00000065361	65.1541	-24.2406	4.27562	5.16292e-09	3.24262e-07	ERBB3	2065
ENSG00000065413	1454.72	0.00597145	0.349558	0.887201	0.992492	ANKRD44	91526
ENSG00000065427	797.959	-0.0269149	0.372138	0.492862	0.992492	KARS	3735
ENSG00000065457	108.636	0.858248	2.5459	0.0368635	0.249592	ADAT1	23536
ENSG00000065485	19.4822	0.00872433	0.977356	0.956139	0.992492	PDIA5	10954
ENSG00000065491	12.9814	-22.7058	4.07006	9.9198e-09	5.47443e-07	TBC1D22B	55633
ENSG00000065518	797.418	0.000414559	0.117626	0.96896	0.993829	NDUFB4	4710
ENSG00000065526	445.39	1.07013	2.59001	0.0190202	0.145609	SPEN	23013
ENSG00000065534	4.90349	-0.00842196	0.805643	0.945988	0.992492	MYLK	4638
ENSG00000065548	1180.28	0.00385121	0.190721	0.840218	0.992492	ZC3H15	55854
ENSG00000065559	173.409	-2.55165	4.30724	0.010224	0.0858307	MAP2K4	6416
ENSG00000065600	42.1418	0.0749133	0.910091	0.56474	0.992492	TMEM206	55248
ENSG00000065609	0.0311498	0.0087177	0.977353	0.956173	NA	SNAP91	9892
ENSG00000065613	509.19	0.0218549	0.428917	0.671693	0.992492	SLK	9748
ENSG00000065615	217.404	0.0574939	0.575114	0.371215	0.968578	CYB5R4	51167
ENSG00000065618	0.35623	0.00841586	0.911614	0.953833	NA	COL17A1	1308
ENSG00000065621	14.4467	0.0275786	0.444821	0.597919	0.992492	GSTO2	119391
ENSG00000065665	484.547	-0.01131	0.3703	0.799493	0.992492	SEC61A2	55176
ENSG00000065675	302.593	-0.103776	0.812038	0.274718	0.868794	PRKCQ	5588
ENSG00000065717	0.106065	0.00871504	0.977352	0.956186	NA	TLE2	7089
ENSG00000065802	199.288	-0.0085366	0.342117	0.833117	0.992492	ASB1	51665
ENSG00000065809	2271.42	0.00821227	0.198967	0.667948	0.992492	FAM107B	83641
ENSG00000065833	0.108428	0.00871836	0.977354	0.956169	NA	ME1	4199
ENSG00000065882	234.572	-18.2531	5.15189	3.87266e-05	0.000651195	TBC1D1	23216
ENSG00000065883	378.654	-0.0097278	0.33309	0.802203	0.992492	CDK13	8621
ENSG00000065911	1851.77	0.134025	0.850227	0.155957	0.683078	MTHFD2	10797
ENSG00000065923	9.12814	-0.217292	1.42882	0.272283	0.865695	SLC9A7	84679
ENSG00000065970	37.1582	-0.30483	1.69873	0.200346	0.771272	FOXJ2	55810
ENSG00000065978	5641.5	0.0176429	0.175009	0.194113	0.759617	YBX1	4904
ENSG00000065989	75.7919	-1.63901	4.31563	0.0407061	0.270923	PDE4A	5141
ENSG00000066027	424.089	0.041195	0.446396	0.373769	0.970428	PPP2R5A	5525
ENSG00000066032	0.10867	0.00871606	0.977353	0.956181	NA	CTNNA2	1496
ENSG00000066044	848.99	-0.00259057	0.18796	0.891066	0.992492	ELAVL1	1994
ENSG00000066056	21.3875	-6.29531	8.09774	0.00722474	0.0639027	TIE1	7075
ENSG00000066084	47.8845	-0.033124	0.512757	0.598643	0.992492	DIP2B	57609
ENSG00000066117	37.8889	0.815401	2.56578	0.0454078	0.295098	SMARCD1	6602
ENSG00000066135	0.512187	-0.0106856	0.89304	0.939814	0.992492	KDM4A	9682
ENSG00000066136	400.868	-0.00266165	0.338178	0.94774	0.992492	NFYC	4802
ENSG00000066185	0.163047	0.00871723	0.977353	0.956175	NA	ZMYND12	84217
ENSG00000066230	0.776948	0.111581	1.19664	0.540665	0.992492	SLC9A3	6550
ENSG00000066248	0.120149	0.00871777	0.977353	0.956172	NA	NGEF	25791
ENSG00000066279	283.941	-24.3174	5.8184	5.54293e-06	0.000125892	ASPM	259266
ENSG00000066294	277.98	0.238026	1.21051	0.107248	0.539959	CD84	8832
ENSG00000066322	634.017	-0.0245813	0.304189	0.389002	0.982853	ELOVL1	64834
ENSG00000066336	0.0753664	0.00871724	0.977353	0.956175	NA	SPI1	6688
ENSG00000066379	266.128	-0.0248716	0.387835	0.562987	0.992492	ZNRD1	30834
ENSG00000066382	0.0311498	0.0087177	0.977353	0.956173	NA	MPPED2	744
ENSG00000066405	0.0320993	0.0087177	0.977353	0.956173	NA	CLDN18	51208
ENSG00000066422	272.741	0.109386	0.837054	0.265923	0.859449	ZBTB11	27107
ENSG00000066427	215.593	0.0193856	0.502974	0.767811	0.992492	ATXN3	4287
ENSG00000066455	338.94	0.505374	2.04645	0.0853471	0.464306	GOLGA5	9950
ENSG00000066468	19.5675	0.821178	3.07688	0.0968701	0.505117	FGFR2	2263
ENSG00000066557	663.511	0.0571967	0.639722	0.463945	0.992492	LRRC40	55631
ENSG00000066583	444.145	-0.00833801	0.598345	0.921695	0.992492	ISOC1	51015
ENSG00000066629	0.150874	0.0613916	1.05517	0.712608	NA	EML1	2009
ENSG00000066651	219.957	7.93062	7.05531	0.00256871	0.0259991	TRMT11	60487
ENSG00000066654	2920.32	-0.00255892	0.258096	0.928598	0.992492	THUMPD1	55623
ENSG00000066697	43.8735	-2.02838	4.27486	0.0199976	0.151758	MSANTD3	91283
ENSG00000066735	0.220222	0.0541415	1.03858	0.742653	NA	KIF26A	26153
ENSG00000066739	299.886	0.000697638	0.325191	0.985604	0.996297	ATG2B	55102
ENSG00000066777	607.554	-0.03685	0.440992	0.436377	0.992492	ARFGEF1	10565
ENSG00000066813	0.0325061	0.00871498	0.977352	0.956186	NA	ACSM2B	348158
ENSG00000066827	11.0029	0.00870663	0.977348	0.956228	0.992492	ZFAT	57623
ENSG00000066855	15.0056	-0.0354816	0.754501	0.747193	0.992492	MTFR1	9650
ENSG00000066923	18.2882	-26.6006	5.46185	2.87227e-07	9.35128e-06	STAG3	10734
ENSG00000066926	471.883	0.0183009	0.500563	0.779898	0.992492	FECH	2235
ENSG00000066933	182.552	-0.131628	0.954486	0.256829	0.848699	MYO9A	4649
ENSG00000067057	545.785	0.0242822	0.368582	0.541913	0.992492	PFKP	5214
ENSG00000067064	2633.22	0.0145459	0.204003	0.405928	0.992492	IDI1	3422
ENSG00000067066	2744.77	-0.160334	0.776874	0.0557135	0.343128	SP100	6672
ENSG00000067082	1160.46	-0.000310084	0.1567	0.983661	0.996297	KLF6	1316
ENSG00000067141	0.322086	0.0333562	1.00167	0.836057	NA	NEO1	4756
ENSG00000067167	4869.44	-0.00663887	0.167587	0.667395	0.992492	TRAM1	23471
ENSG00000067177	4.00917	-0.267505	1.7084	0.28644	0.882547	PHKA1	5255
ENSG00000067182	100.79	-0.0224609	0.463931	0.697007	0.992492	TNFRSF1A	7132
ENSG00000067191	0.643779	-0.107492	1.18072	0.550735	0.992492	CACNB1	782
ENSG00000067208	245.467	1.48347	3.02664	0.0129238	0.104735	EVI5	7813
ENSG00000067221	0.522772	0.00871989	0.977354	0.956162	0.992492	STOML1	9399
ENSG00000067225	5634.57	0.0197798	0.250704	0.371975	0.969359	PKM	5315
ENSG00000067248	699.081	0.0028154	0.185814	0.879753	0.992492	DHX29	54505
ENSG00000067334	3296.58	-0.000845445	0.136361	0.947023	0.992492	DNTTIP2	30836
ENSG00000067365	11.1598	-0.132829	1.15855	0.418961	0.992492	METTL22	79091
ENSG00000067369	877.953	0.00729855	0.210874	0.72899	0.992492	TP53BP1	7158
ENSG00000067445	38.7063	-30.073	5.65756	2.0268e-08	9.83145e-07	TRO	7216
ENSG00000067533	4100.98	0.0541248	0.376693	0.0981487	0.509155	RRP15	51018
ENSG00000067560	3572.13	-0.0155898	0.240241	0.484823	0.992492	RHOA	387
ENSG00000067596	428.07	-0.0746288	0.566983	0.186768	0.749587	DHX8	1659
ENSG00000067601	4.21139	-0.333399	1.90796	0.235952	0.820311	PMS2P4	5382
ENSG00000067606	29.8893	-0.804172	3.04261	0.0990382	0.511777	PRKCZ	5590
ENSG00000067704	337.523	-0.259232	1.31169	0.114811	0.564843	IARS2	55699
ENSG00000067715	0.0349049	0.00871495	0.977352	0.956186	NA	SYT1	6857
ENSG00000067798	0.122526	0.00871813	0.977353	0.95617	NA	NAV3	89795
ENSG00000067829	298.738	-0.0254749	0.402573	0.574761	0.992492	IDH3G	3421
ENSG00000067836	0.145532	0.00871714	0.977353	0.956175	NA	ROGDI	79641
ENSG00000067840	0.0289509	0.00871678	0.977353	0.956177	NA	PDZD4	57595
ENSG00000067842	0.305395	0.00871987	0.977354	0.956162	NA	ATP2B3	492
ENSG00000067900	1245.44	0.00178868	0.126162	0.876389	0.992492	ROCK1	6093
ENSG00000067955	1388.44	0.115516	0.75982	0.156779	0.684695	CBFB	865
ENSG00000067992	2182.01	0.00572287	0.213047	0.792491	0.992492	PDK3	5165
ENSG00000068001	8.65625	-0.0267327	0.989142	0.866917	0.992492	HYAL2	8692
ENSG00000068024	50.5795	0.00720112	0.487259	0.91178	0.992492	HDAC4	9759
ENSG00000068028	123.276	-0.00496416	0.311881	0.891305	0.992492	RASSF1	11186
ENSG00000068078	0.15506	0.0353252	1.00544	0.827029	NA	FGFR3	2261
ENSG00000068079	277.233	-0.0790509	0.774757	0.417639	0.992492	IFI35	3430
ENSG00000068097	111.738	0.039115	0.612579	0.626254	0.992492	HEATR6	63897
ENSG00000068120	117.416	0.395325	1.78412	0.107273	0.539959	COASY	80347
ENSG00000068137	0.218564	0.00871645	0.977353	0.956179	NA	PLEKHH3	79990
ENSG00000068305	139.749	0.0412896	0.397278	0.269836	0.862818	MEF2A	4205
ENSG00000068308	335.758	-0.261836	1.30461	0.108288	0.542884	OTUD5	55593
ENSG00000068323	107.357	-24.6028	5.70734	3.51045e-06	8.35903e-05	TFE3	7030
ENSG00000068354	288.447	-0.493693	1.94868	0.074253	0.419969	TBC1D25	4943
ENSG00000068366	378.515	0.0222654	0.359348	0.568675	0.992492	ACSL4	2182
ENSG00000068383	0.0557787	0.00871724	0.977353	0.956175	NA	INPP5A	3632
ENSG00000068394	138.746	0.067186	1.04656	0.680519	0.992492	GPKOW	27238
ENSG00000068400	644.055	-0.0195996	0.277159	0.456867	0.992492	GRIPAP1	56850
ENSG00000068438	388.693	0.102362	0.75914	0.225648	0.807762	FTSJ1	24140
ENSG00000068489	0.420127	0.0235308	0.970274	0.88013	0.992492	PRR11	55771
ENSG00000068615	0.0454433	0.0347653	1.00487	0.8297	NA	REEP1	65055
ENSG00000068650	15.0765	-0.0635076	1.06614	0.706237	0.992492	ATP11A	23250
ENSG00000068654	79.0413	0.0114923	0.280875	0.703111	0.992492	POLR1A	25885
ENSG00000068697	1660.56	-0.0178613	0.298175	0.558611	0.992492	LAPTM4A	9741
ENSG00000068724	29.3213	-0.0487762	0.55727	0.451448	0.992492	TTC7A	57217
ENSG00000068745	1330.2	-0.00241699	0.321151	0.949254	0.992492	IP6K2	51447
ENSG00000068781	0.0375706	-0.0167411	0.982465	0.916241	NA	STON1-GTF2A1L	286749
ENSG00000068784	24.6717	0.628919	2.66722	0.127863	0.606542	SRBD1	55133
ENSG00000068796	351.528	-0.00866263	0.428604	0.874256	0.992492	KIF2A	3796
ENSG00000068831	28.088	-0.286609	1.76765	0.269897	0.862849	RASGRP2	10235
ENSG00000068878	1268.58	0.0409358	0.425996	0.33678	0.935131	PSME4	23198
ENSG00000068885	57.9326	-0.666373	2.55788	0.0888697	0.475176	IFT80	57560
ENSG00000068903	1260.1	-0.0382041	0.435246	0.402155	0.992492	SIRT2	22933
ENSG00000068912	1625.8	0.00240728	0.297765	0.944235	0.992492	ERLEC1	27248
ENSG00000068971	20.7186	-0.063514	0.764365	0.53482	0.992492	PPP2R5B	5526
ENSG00000068976	4.40177	0.00871495	0.977352	0.956186	0.992492	PYGM	5837
ENSG00000068985	0.465444	0.0050722	0.373518	0.912281	0.992492	PAGE1	8712
ENSG00000069011	0.0715509	0.00871727	0.977353	0.956175	NA	PITX1	5307
ENSG00000069020	398.259	-0.0200971	0.307306	0.51786	0.992492	MAST4	375449
ENSG00000069188	0.175964	0.00871613	0.977353	0.95618	NA	SDK2	54549
ENSG00000069206	0.0967236	0.0087168	0.977353	0.956177	NA	ADAM7	8756
ENSG00000069248	195.121	14.1818	4.36154	7.05435e-05	0.00109054	NUP133	55746
ENSG00000069275	676.855	-0.0269791	0.325808	0.385385	0.97882	NUCKS1	64710
ENSG00000069329	1468.24	-0.00519544	0.263365	0.857876	0.992492	VPS35	55737
ENSG00000069345	818.38	0.00702207	0.247833	0.790249	0.992492	DNAJA2	10294
ENSG00000069399	77.1869	-21.2333	4.09104	9.38492e-08	3.59834e-06	BCL3	602
ENSG00000069424	152.937	-10.1345	3.35331	9.26219e-05	0.00135566	KCNAB2	8514
ENSG00000069493	16160	-0.00740553	0.195192	0.694798	0.992492	CLEC2D	29121
ENSG00000069509	173.785	3.4797	6.33921	0.0171504	0.133894	FUNDC1	139341
ENSG00000069535	6.95228	0.00872306	0.977356	0.956146	0.992492	MAOB	4129
ENSG00000069667	1278.25	-0.0101467	0.351874	0.808047	0.992492	RORA	6095
ENSG00000069702	388.247	0.0512217	0.522003	0.363924	0.961814	TGFBR3	7049
ENSG00000069812	0.169054	0.0330738	1.00102	0.837335	NA	HES2	54626
ENSG00000069849	3245.5	0.000192552	0.212407	0.993107	0.998078	ATP1B3	483
ENSG00000069869	0.0757006	0.00871633	0.977353	0.956179	NA	NEDD4	4734
ENSG00000069943	134.25	-34.0138	4.83757	2.7174e-13	7.37729e-11	PIGB	9488
ENSG00000069956	811.979	0.0195345	0.375692	0.649641	0.992492	MAPK6	5597
ENSG00000069966	222.483	-24.6458	2.96614	3.53106e-17	4.5719e-14	GNB5	10681
ENSG00000069974	3784.86	0.0242751	0.3771	0.557007	0.992492	RAB27A	5873
ENSG00000069998	396.016	0.00763466	0.436438	0.89194	0.992492	HDHD5	27440
ENSG00000070010	1110.77	-0.00137548	0.233984	0.956495	0.992513	UFD1	7353
ENSG00000070018	0.0764855	0.00871816	0.977354	0.95617	NA	LRP6	4040
ENSG00000070019	0.063249	0.00871806	0.977353	0.956171	NA	GUCY2C	2984
ENSG00000070047	41.0809	1.84826	3.55985	0.0127247	0.103291	PHRF1	57661
ENSG00000070061	259.952	0.0152841	0.374229	0.729262	0.992492	ELP1	8518
ENSG00000070081	1022.14	0.0118945	0.247186	0.632261	0.992492	NUCB2	4925
ENSG00000070087	5.98283	-33.7611	5.68936	3.73896e-10	3.47703e-08	PFN2	5217
ENSG00000070159	0.300386	0.00827577	0.950284	0.956909	NA	PTPN3	5774
ENSG00000070182	0.509797	0.00871751	0.977353	0.956173	0.992492	SPTB	6710
ENSG00000070190	14.3987	-22.891	5.99631	1.67198e-05	0.00032348	DAPP1	27071
ENSG00000070193	0.184515	0.00871857	0.977354	0.956168	NA	FGF10	2255
ENSG00000070214	109.108	16.5519	6.17451	0.000176328	0.00235739	SLC44A1	23446
ENSG00000070269	98.2449	0.0116834	0.548408	0.87678	0.992492	TMEM260	54916
ENSG00000070366	145.495	0.106424	0.958793	0.404422	0.992492	SMG6	23293
ENSG00000070367	274.885	-0.113106	0.826756	0.233155	0.817775	EXOC5	10640
ENSG00000070371	0.468378	0.00727504	0.694237	0.943605	0.992492	CLTCL1	8218
ENSG00000070388	0.715917	-0.0236062	0.985696	0.882113	0.992492	FGF22	27006
ENSG00000070404	0.0745088	0.00871724	0.977353	0.956175	NA	FSTL3	10272
ENSG00000070413	102.119	-0.0311379	0.57058	0.677522	0.992492	DGCR2	9993
ENSG00000070423	176.665	0.00157984	0.293357	0.962716	0.993474	RNF126	55658
ENSG00000070444	19.2859	-0.0635589	0.62588	0.378002	0.974282	MNT	4335
ENSG00000070476	323.65	-0.0457017	0.662243	0.603175	0.992492	ZXDC	79364
ENSG00000070495	539.885	-0.00334146	0.206077	0.874879	0.992492	JMJD6	23210
ENSG00000070501	600.464	0.0234965	0.44685	0.664808	0.992492	POLB	5423
ENSG00000070526	0.146192	0.00871763	0.977353	0.956173	NA	ST6GALNAC1	55808
ENSG00000070540	109.478	6.3728	7.34334	0.00518407	0.0483693	WIPI1	55062
ENSG00000070601	0.025422	0.00871679	0.977353	0.956177	NA	FRMPD1	22844
ENSG00000070610	127.02	0.882658	2.88798	0.0583304	0.354136	GBA2	57704
ENSG00000070614	0.292886	0.00871858	0.977354	0.956168	NA	NDST1	3340
ENSG00000070669	5.32989	-0.0843124	1.01077	0.572381	0.992492	ASNS	440
ENSG00000070718	686.027	-0.00467572	0.306913	0.895505	0.992492	AP3M2	10947
ENSG00000070729	0.154799	0.00871659	0.977353	0.956178	NA	CNGB1	1258
ENSG00000070731	0.0461288	0.0087177	0.977353	0.956173	NA	ST6GALNAC2	10610
ENSG00000070748	0.198158	0.00871802	0.977353	0.956171	NA	CHAT	1103
ENSG00000070756	9950.67	0.00422038	0.0831811	0.551114	0.992492	PABPC1	26986
ENSG00000070759	27.456	18.524	7.23836	0.000201695	0.0026606	TESK2	10420
ENSG00000070761	406.921	-0.0532365	0.685624	0.552927	0.992492	CFAP20	29105
ENSG00000070770	2548.7	0.0113709	0.222321	0.594399	0.992492	CSNK2A2	1459
ENSG00000070778	6.44337	0.00872259	0.977355	0.956148	0.992492	PTPN21	11099
ENSG00000070785	58.8293	0.20338	1.15927	0.150432	0.670037	EIF2B3	8891
ENSG00000070808	0.656983	0.00871576	0.977352	0.956182	0.992492	CAMK2A	815
ENSG00000070814	646.235	-0.00180485	0.312582	0.96077	0.993252	TCOF1	6949
ENSG00000070831	176.867	0.17325	0.977859	0.122085	0.588738	CDC42	998
ENSG00000070882	832.639	3.44768	4.65343	0.00574665	0.0526266	OSBPL3	26031
ENSG00000070886	0.197663	0.00871647	0.977353	0.956179	NA	EPHA8	2046
ENSG00000070915	0.0992177	0.00871688	0.977353	0.956177	NA	SLC12A3	6559
ENSG00000070950	95.1522	0.0219616	0.467397	0.707235	0.992492	RAD18	56852
ENSG00000070961	1528.03	0.00306966	0.193338	0.875301	0.992492	ATP2B1	490
ENSG00000070985	0.130948	0.00871691	0.977353	0.956176	NA	TRPM5	29850
ENSG00000071051	82.3256	0.03489	0.673918	0.710625	0.992492	NCK2	8440
ENSG00000071054	199.275	0.00604342	0.386149	0.899802	0.992492	MAP4K4	9448
ENSG00000071073	624.949	-0.0273734	0.429164	0.58006	0.992492	MGAT4A	11320
ENSG00000071082	1721.76	-0.00571894	0.117718	0.561834	0.992492	RPL31	6160
ENSG00000071127	1626.09	-0.00111577	0.262886	0.969653	0.993974	WDR1	9948
ENSG00000071189	389.113	0.112975	0.848494	0.25617	0.848699	SNX13	23161
ENSG00000071203	0.025422	0.00871679	0.977353	0.956177	NA	MS4A12	54860
ENSG00000071205	80.9692	0.0521641	0.756488	0.620077	0.992492	ARHGAP10	79658
ENSG00000071242	5.9801	0.26116	1.68834	0.292286	0.890938	RPS6KA2	6196
ENSG00000071243	3483.56	-0.00296621	0.198549	0.883613	0.992492	ING3	54556
ENSG00000071246	0.235693	0.0346491	0.99792	0.828771	NA	VASH1	22846
ENSG00000071282	58.6455	1.22081	3.70307	0.0567841	0.347686	LMCD1	29995
ENSG00000071462	2137.13	0.0021844	0.167907	0.894061	0.992492	BUD23	114049
ENSG00000071537	1888.2	-0.00907496	0.175821	0.563943	0.992492	SEL1L	6400
ENSG00000071539	83.6735	20.9738	6.45553	5.99695e-05	0.00094691	TRIP13	9319
ENSG00000071553	903.27	-0.0257423	0.325765	0.415764	0.992492	ATP6AP1	537
ENSG00000071564	121.84	0.029175	0.664972	0.755891	0.992492	TCF3	6929
ENSG00000071575	417.095	0.255539	1.28834	0.111261	0.553582	TRIB2	28951
ENSG00000071626	64.2309	0.0655856	0.550805	0.242967	0.828026	DAZAP1	26528
ENSG00000071655	35.5471	-1.01611	2.83301	0.0334066	0.231876	MBD3	53615
ENSG00000071794	216.754	-0.210419	1.24395	0.180881	0.737413	HLTF	6596
ENSG00000071859	341.231	-0.0503887	0.591201	0.478227	0.992492	FAM50A	9130
ENSG00000071889	15.621	-0.0518293	0.775576	0.635674	0.992492	FAM3A	60343
ENSG00000071894	173.644	0.0376516	0.577547	0.610218	0.992492	CPSF1	29894
ENSG00000071909	0.0461288	0.0087177	0.977353	0.956173	NA	MYO3B	140469
ENSG00000071967	28.3071	4.35776	7.00293	0.0126016	0.102617	CYBRD1	79901
ENSG00000071991	0.025422	0.00871679	0.977353	0.956177	NA	CDH19	28513
ENSG00000071994	769.04	0.0154418	0.572804	0.8455	0.992492	PDCD2	5134
ENSG00000072041	0.0320993	0.0087177	0.977353	0.956173	NA	SLC6A15	55117
ENSG00000072042	832.323	-0.0407245	0.5046	0.482129	0.992492	RDH11	51109
ENSG00000072062	31.9032	-0.0205737	0.447396	0.709866	0.992492	PRKACA	5566
ENSG00000072071	0.161517	0.00871757	0.977353	0.956173	NA	ADGRL1	22859
ENSG00000072080	0.0772786	0.00871813	0.977353	0.95617	NA	SPP2	6694
ENSG00000072110	18.3716	-1.39723	3.38433	0.0250791	0.183137	ACTN1	87
ENSG00000072121	90.2104	-0.116477	1.08912	0.450926	0.992492	ZFYVE26	23503
ENSG00000072133	0.063249	0.00871806	0.977353	0.956171	NA	RPS6KA6	27330
ENSG00000072134	2.55795	0.262117	1.69175	0.291575	0.890222	EPN2	22905
ENSG00000072135	38.1247	0.0273902	0.628679	0.753534	0.992492	PTPN18	26469
ENSG00000072163	8.22285	-11.3057	9.05095	0.00206521	0.0215109	LIMS2	55679
ENSG00000072182	0.408184	0.00870956	0.97735	0.956213	NA	ASIC4	55515
ENSG00000072195	0.335283	0.00871753	0.977353	0.956173	NA	SPEG	10290
ENSG00000072201	10.9747	0.00837247	0.48939	0.897895	0.992492	LNX1	84708
ENSG00000072210	87.9428	0.0323864	0.873294	0.810269	0.992492	ALDH3A2	224
ENSG00000072274	8452.72	0.0832143	0.502225	0.0775184	0.43291	TFRC	7037
ENSG00000072310	60.6876	-25.7163	4.61518	7.8733e-09	4.58226e-07	SREBF1	6720
ENSG00000072315	2.75651	0.00871808	0.977353	0.956171	0.992492	TRPC5	7224
ENSG00000072364	248.742	0.118308	0.785009	0.166502	0.708075	AFF4	27125
ENSG00000072401	347.761	6.12589	5.96317	0.00292675	0.029271	UBE2D1	7321
ENSG00000072415	222.85	5.11606	7.50279	0.0100579	0.0847318	MPP5	64398
ENSG00000072422	0.0238513	0.0087168	0.977353	0.956177	NA	RHOBTB1	9886
ENSG00000072501	990.415	-0.360868	1.39498	0.0478293	0.305875	SMC1A	8243
ENSG00000072506	389.49	-0.0065588	0.327641	0.864922	0.992492	HSD17B10	3028
ENSG00000072518	12.4282	-0.0153166	0.548843	0.837904	0.992492	MARK2	2011
ENSG00000072571	14.682	-20.7192	6.63792	7.57149e-05	0.00115438	HMMR	3161
ENSG00000072609	540.5	-0.0104406	0.308357	0.763812	0.992492	CHFR	55743
ENSG00000072682	316.382	-3.86202	6.71321	0.0154242	0.122174	P4HA2	8974
ENSG00000072736	225.587	-0.0016797	0.441273	0.976675	0.995555	NFATC3	4775
ENSG00000072756	389.431	-0.0777491	0.639095	0.258485	0.851221	TRNT1	51095
ENSG00000072778	1100.99	-0.0071175	0.297504	0.833202	0.992492	ACADVL	37
ENSG00000072786	644.389	-0.0145814	0.414641	0.775924	0.992492	STK10	6793
ENSG00000072803	370.524	0.0502981	0.513389	0.361561	0.961787	FBXW11	23291
ENSG00000072818	262.125	-8.13921	4.50822	0.000571397	0.00673984	ACAP1	9744
ENSG00000072832	7.12607	-23.2215	5.8861	1.18472e-05	0.000239967	CRMP1	1400
ENSG00000072840	33.1482	-0.423771	1.92278	0.117781	0.574137	EVC	2121
ENSG00000072849	2535.02	0.000532752	0.184112	0.9771	0.995601	DERL2	51009
ENSG00000072858	66.8935	0.09389	0.84099	0.374645	0.970756	SIDT1	54847
ENSG00000072864	80.4059	-0.0235834	0.391743	0.59404	0.992492	NDE1	54820
ENSG00000072952	0.346555	0.0087175	0.977353	0.956174	NA	MRVI1	10335
ENSG00000072958	1031.31	-0.0523125	0.467617	0.252108	0.843465	AP1M1	8907
ENSG00000073008	14.9099	0.745563	2.92184	0.107248	0.539959	PVR	5817
ENSG00000073050	5.02875	-0.0356765	0.474806	0.512255	0.992492	XRCC1	7515
ENSG00000073060	21.9128	-18.4558	7.46847	0.000230712	0.00300104	SCARB1	949
ENSG00000073067	0.0731246	0.00871608	0.977353	0.956181	NA	CYP2W1	54905
ENSG00000073111	60.6825	1.3647	4.03453	0.0559495	0.343576	MCM2	4171
ENSG00000073146	0.0424096	0.00871678	0.977353	0.956177	NA	MOV10L1	54456
ENSG00000073150	0.114474	0.00871658	0.977353	0.956178	NA	PANX2	56666
ENSG00000073169	75.2941	-0.0787507	1.10767	0.649472	0.992492	SELENOO	83642
ENSG00000073282	4.53062	0.00870121	0.977346	0.956255	0.992492	TP63	8626
ENSG00000073331	1.2371	0.00872073	0.977355	0.956157	0.992492	ALPK1	80216
ENSG00000073350	153.479	-29.5795	5.62482	2.91092e-08	1.34237e-06	LLGL2	3993
ENSG00000073417	111.138	-0.0907826	0.913057	0.463994	0.992492	PDE8A	5151
ENSG00000073464	0.109894	0.0347653	1.00487	0.8297	NA	CLCN4	1183
ENSG00000073536	71.0314	0.424855	2.15499	0.185358	0.747075	NLE1	54475
ENSG00000073578	600.323	-0.0517176	0.550849	0.404467	0.992492	SDHA	6389
ENSG00000073584	271.702	0.0132059	0.241697	0.574538	0.992492	SMARCE1	6605
ENSG00000073605	56.4892	-17.9595	7.51966	0.000265736	0.00341467	GSDMB	55876
ENSG00000073614	1383.56	-0.0221891	0.299236	0.440808	0.992492	KDM5A	5927
ENSG00000073670	0.104652	0.00871582	0.977352	0.956182	NA	ADAM11	4185
ENSG00000073711	62.319	-18.4985	7.45244	0.000226576	0.00295298	PPP2R3A	5523
ENSG00000073712	0.104709	0.00871748	0.977353	0.956174	NA	FERMT2	10979
ENSG00000073734	0.0662609	0.00871637	0.977353	0.956179	NA	ABCB11	8647
ENSG00000073737	0.0292376	0.00871678	0.977353	0.956177	NA	DHRS9	10170
ENSG00000073754	0.0424096	0.00871678	0.977353	0.956177	NA	CD5L	922
ENSG00000073756	0.0772786	0.00871813	0.977353	0.95617	NA	PTGS2	5743
ENSG00000073792	0.433763	0.113889	1.20541	0.535028	0.992492	IGF2BP2	10644
ENSG00000073803	251.11	26.9986	4.37335	1.89334e-10	2.02986e-08	MAP3K13	9175
ENSG00000073849	31.1987	-25.3884	4.15378	3.24392e-10	3.12009e-08	ST6GAL1	6480
ENSG00000073861	444.013	0.117269	0.878199	0.261294	0.854198	TBX21	30009
ENSG00000073905	0.220819	0.0337014	1.00246	0.834498	NA	NA	NA
ENSG00000073910	0.397271	0.0343397	1.00391	0.831617	NA	FRY	10129
ENSG00000073921	102.444	0.00102754	0.224123	0.965656	0.993474	PICALM	8301
ENSG00000073969	397.447	0.0266847	0.531865	0.698654	0.992492	NSF	4905
ENSG00000074047	1.67304	0.00871828	0.977354	0.95617	0.992492	GLI2	2736
ENSG00000074054	261.655	-0.0128871	0.337911	0.739921	0.992492	CLASP1	23332
ENSG00000074071	325.141	0.00157918	0.327556	0.967706	0.993474	MRPS34	65993
ENSG00000074181	3.65537	0.00937259	0.976229	0.952808	0.992492	NOTCH3	4854
ENSG00000074201	1732.13	0.00286804	0.237455	0.910768	0.992492	CLNS1A	1207
ENSG00000074211	0.213725	-0.0157655	0.980976	0.920993	NA	PPP2R2C	5522
ENSG00000074219	0.135859	0.00871768	0.977353	0.956173	NA	TEAD2	8463
ENSG00000074266	1671.61	0.0255287	0.300373	0.353458	0.953278	EED	8726
ENSG00000074276	0.107241	-0.0348687	1.00231	0.828628	NA	CDHR2	54825
ENSG00000074317	0.0794994	0.0347658	1.00487	0.829697	NA	SNCB	6620
ENSG00000074319	1049	-0.344083	1.44417	0.0664626	0.389967	TSG101	7251
ENSG00000074356	605.623	-0.0058577	0.220243	0.796571	0.992492	NCBP3	55421
ENSG00000074370	57.8504	-1.09839	2.69128	0.0206255	0.155471	ATP2A3	489
ENSG00000074410	4.07011	0.00871291	0.977351	0.956197	0.992492	CA12	771
ENSG00000074416	1.59286	0.0293828	0.726275	0.781401	0.992492	MGLL	11343
ENSG00000074527	0.102797	0.00871671	0.977353	0.956178	NA	NTN4	59277
ENSG00000074582	228.507	0.197034	1.25336	0.22571	0.807815	BCS1L	617
ENSG00000074590	6.10931	0.344839	1.94147	0.228903	0.812504	NUAK1	9891
ENSG00000074603	222.945	-0.103114	0.936584	0.405203	0.992492	DPP8	54878
ENSG00000074621	31.5763	-0.290617	1.44718	0.120548	0.583062	SLC24A1	9187
ENSG00000074657	40.7239	0.0796011	0.670696	0.285241	0.881037	ZNF532	55205
ENSG00000074695	515.975	-0.00730991	0.335819	0.854007	0.992492	LMAN1	3998
ENSG00000074696	655.1	-0.0333117	0.445269	0.503953	0.992492	HACD3	51495
ENSG00000074706	384.732	0.011921	0.410937	0.815865	0.992492	IPCEF1	26034
ENSG00000074755	143.266	-0.0953299	0.722942	0.230325	0.813606	ZZEF1	23140
ENSG00000074800	6185.52	0.00418145	0.200813	0.837493	0.992492	ENO1	2023
ENSG00000074803	0.137758	0.00871788	0.977353	0.956172	NA	SLC12A1	6557
ENSG00000074842	327.019	-0.016768	0.347626	0.668837	0.992492	MYDGF	56005
ENSG00000074855	0.175706	0.047759	1.02611	0.77044	NA	ANO8	57719
ENSG00000074935	302.292	0.0879859	0.853272	0.429371	0.992492	TUBE1	51175
ENSG00000074964	0.0735593	0.00871724	0.977353	0.956175	NA	ARHGEF10L	55160
ENSG00000074966	77.2357	-8.68289	8.70206	0.00377629	0.0363688	TXK	7294
ENSG00000075035	0.182335	0.00871936	0.977354	0.956164	NA	WSCD2	9671
ENSG00000075043	0.308107	0.00871692	0.977353	0.956176	NA	KCNQ2	3785
ENSG00000075073	0.0678316	0.00871635	0.977353	0.956179	NA	TACR2	6865
ENSG00000075089	297.139	-0.00831751	0.490934	0.898987	0.992492	ACTR6	64431
ENSG00000075131	51.5202	2.51355	5.45407	0.0263394	0.190932	TIPIN	54962
ENSG00000075142	1076.95	-0.00720566	0.360994	0.869217	0.992492	SRI	6717
ENSG00000075151	320.165	-0.0264961	0.331198	0.410848	0.992492	EIF4G3	8672
ENSG00000075188	75.0667	-0.275734	1.72016	0.272429	0.865695	NUP37	79023
ENSG00000075213	1.98025	0.0087204	0.977354	0.956159	0.992492	SEMA3A	10371
ENSG00000075218	44.4736	0.0494333	0.942262	0.734017	0.992492	GTSE1	51512
ENSG00000075223	0.0735593	0.00871724	0.977353	0.956175	NA	SEMA3C	10512
ENSG00000075234	51.3733	1.16281	3.51355	0.0536216	0.33354	TTC38	55020
ENSG00000075239	187.971	0.0516574	0.564877	0.426493	0.992492	ACAT1	38
ENSG00000075240	82.5853	3.39776	4.60605	0.00576381	0.0527263	GRAMD4	23151
ENSG00000075275	46.832	0.00075315	0.714271	0.994377	0.998576	CELSR1	9620
ENSG00000075290	0.0575213	0.00871724	0.977353	0.956175	NA	WNT8B	7479
ENSG00000075292	880.983	-0.00696189	0.210753	0.741901	0.992492	ZNF638	27332
ENSG00000075303	44.3774	0.0104864	0.690333	0.91801	0.992492	SLC25A40	55972
ENSG00000075336	477.939	0.0188187	0.527462	0.788823	0.992492	TIMM21	29090
ENSG00000075340	0.723137	0.00734243	0.705975	0.944291	0.992492	ADD2	119
ENSG00000075388	0.139657	0.00871894	0.977354	0.956166	NA	FGF4	2249
ENSG00000075391	0.404557	0.00871424	0.977352	0.95619	NA	RASAL2	9462
ENSG00000075399	15.8653	-0.0300164	0.630896	0.729952	0.992492	VPS9D1	9605
ENSG00000075407	156.069	0.0164122	0.42239	0.752735	0.992492	ZNF37A	7587
ENSG00000075413	652.458	0.0295853	0.430775	0.544424	0.992492	MARK3	4140
ENSG00000075415	2980.07	0.000706404	0.12568	0.951122	0.992492	SLC25A3	5250
ENSG00000075420	289.854	0.0118643	0.318276	0.741299	0.992492	FNDC3B	64778
ENSG00000075426	1668.68	0.153031	0.735609	0.0510913	0.322206	FOSL2	2355
ENSG00000075461	0.0922577	0.0087181	0.977353	0.956171	NA	CACNG4	27092
ENSG00000075539	810.522	0.011822	0.296601	0.716128	0.992492	FRYL	285527
ENSG00000075568	68.9583	-0.212621	1.20554	0.153778	0.677724	TMEM131	23505
ENSG00000075618	0.0757006	0.00871633	0.977353	0.956179	NA	FSCN1	6624
ENSG00000075624	12285.6	-0.00901064	0.14477	0.450354	0.992492	ACTB	60
ENSG00000075643	0.170639	0.0087144	0.977352	0.956189	NA	MOCOS	55034
ENSG00000075651	1.01429	0.00819895	0.867603	0.952131	0.992492	PLD1	5337
ENSG00000075673	0.121724	0.00871728	0.977353	0.956175	NA	ATP12A	479
ENSG00000075702	41.6766	-0.444918	1.90971	0.0969991	0.505477	WDR62	284403
ENSG00000075711	210.431	-0.0519257	0.522409	0.355281	0.955439	DLG1	1739
ENSG00000075785	1771.94	0.007169	0.190379	0.695122	0.992492	RAB7A	7879
ENSG00000075790	240.721	-0.0344062	0.50691	0.574359	0.992492	BCAP29	55973
ENSG00000075826	113.631	0.0211629	0.952818	0.889795	0.992492	SEC31B	25956
ENSG00000075856	347.516	-0.0206653	0.315733	0.521587	0.992492	SART3	9733
ENSG00000075884	622.299	-0.0100714	0.321119	0.78463	0.992492	ARHGAP15	55843
ENSG00000075886	12.9896	-0.134782	1.28594	0.489173	0.992492	TUBA3D	113457
ENSG00000075891	0.118676	0.00871597	0.977353	0.956181	NA	PAX2	5076
ENSG00000075914	279.211	-0.020365	0.350079	0.594411	0.992492	EXOSC7	23016
ENSG00000075945	287.931	-0.167209	1.06825	0.198608	0.767441	KIFAP3	22920
ENSG00000075975	160.751	0.0430932	0.546636	0.509227	0.992492	MKRN2	23609
ENSG00000076003	1074.59	-0.0933763	0.765722	0.294479	0.893491	MCM6	4175
ENSG00000076043	560.851	0.00325697	0.269806	0.914109	0.992492	REXO2	25996
ENSG00000076053	460.46	-0.0120684	0.378585	0.791847	0.992492	RBM7	10179
ENSG00000076067	11.9568	18.881	5.35729	3.93234e-05	0.000658599	RBMS2	5939
ENSG00000076108	77.6772	-0.0228108	0.395692	0.614315	0.992492	BAZ2A	11176
ENSG00000076201	40.6471	0.0115751	0.573913	0.884968	0.992492	PTPN23	25930
ENSG00000076242	176.125	-0.0328545	0.548713	0.638922	0.992492	MLH1	4292
ENSG00000076248	278.093	0.0451831	0.591499	0.538809	0.992492	UNG	7374
ENSG00000076258	45.8612	-24.9627	5.75259	3.07565e-06	7.50281e-05	FMO4	2329
ENSG00000076321	101.716	-31.0252	5.59051	4.98545e-09	3.1547e-07	KLHL20	27252
ENSG00000076344	0.0735593	0.00871724	0.977353	0.956175	NA	RGS11	8786
ENSG00000076351	7.85859	-19.9753	6.78354	0.000104852	0.00150648	SLC46A1	113235
ENSG00000076356	0.161927	0.00871842	0.977354	0.956169	NA	PLXNA2	5362
ENSG00000076382	190.438	0.670316	2.76426	0.120536	0.583062	SPAG5	10615
ENSG00000076513	205.986	-8.97662	5.31424	0.000759802	0.00871778	ANKRD13A	88455
ENSG00000076554	241.651	-0.0247805	0.501113	0.697605	0.992492	TPD52	7163
ENSG00000076555	22.1271	-1.18238	3.42303	0.0455	0.295385	ACACB	32
ENSG00000076604	215.946	0.0334368	0.421366	0.45994	0.992492	TRAF4	9618
ENSG00000076641	1405.64	0.0254869	0.424665	0.606102	0.992492	PAG1	55824
ENSG00000076650	73.0892	-0.00933248	0.504756	0.89058	0.992492	GPATCH1	55094
ENSG00000076662	25.9094	-0.100454	1.02248	0.489882	0.992492	ICAM3	3385
ENSG00000076685	128.301	-0.110612	1.03951	0.445881	0.992492	NT5C2	22978
ENSG00000076706	0.298561	0.00871639	0.977353	0.956179	NA	MCAM	4162
ENSG00000076716	0.0461288	0.0087177	0.977353	0.956173	NA	GPC4	2239
ENSG00000076770	1.45116	-0.215387	1.54105	0.342543	0.941018	MBNL3	55796
ENSG00000076826	0.0622995	0.00871796	0.977353	0.956171	NA	CAMSAP3	57662
ENSG00000076864	0.299469	-0.0167392	0.982464	0.916251	NA	RAP1GAP	5909
ENSG00000076924	332.659	-1.19514	2.54217	0.0122689	0.100443	XAB2	56949
ENSG00000076928	239.875	-0.257464	1.2795	0.105117	0.531651	ARHGEF1	9138
ENSG00000076944	121.295	-0.0123089	0.41491	0.812128	0.992492	STXBP2	6813
ENSG00000076984	52.8699	3.51683	6.34666	0.0167005	0.130685	MAP2K7	5609
ENSG00000077044	182.493	0.0673399	0.688236	0.421574	0.992492	DGKD	8527
ENSG00000077063	0.0584751	0.00871648	0.977353	0.956179	NA	CTTNBP2	83992
ENSG00000077080	0.0885384	0.00871724	0.977353	0.956175	NA	ACTL6B	51412
ENSG00000077092	2.77823	-0.264964	1.70041	0.288767	0.886309	RARB	5915
ENSG00000077097	914.268	-0.0209063	0.320732	0.526196	0.992492	TOP2B	7155
ENSG00000077147	1079.68	-0.0109631	0.317667	0.761263	0.992492	TM9SF3	56889
ENSG00000077150	281.274	-0.0324955	0.398145	0.432078	0.992492	NFKB2	4791
ENSG00000077152	191.779	-0.00659917	0.425737	0.903638	0.992492	UBE2T	29089
ENSG00000077157	247.787	-21.8742	3.22918	5.62436e-12	9.90814e-10	PPP1R12B	4660
ENSG00000077232	432.325	-0.118321	0.748415	0.135766	0.629599	DNAJC10	54431
ENSG00000077235	365.288	-0.0200342	0.408211	0.679629	0.992492	GTF3C1	2975
ENSG00000077238	547.253	0.00758187	0.28231	0.80917	0.992492	IL4R	3566
ENSG00000077254	844.981	-0.0706251	0.532021	0.171708	0.718606	USP33	23032
ENSG00000077264	0.375573	0.123243	1.23374	0.509297	NA	PAK3	5063
ENSG00000077274	0.0311498	0.0087177	0.977353	0.956173	NA	CAPN6	827
ENSG00000077279	0.165242	0.00871613	0.977353	0.95618	NA	DCX	1641
ENSG00000077312	59.2112	0.814445	2.38404	0.0328767	0.228859	SNRPA	6626
ENSG00000077327	1.56792	0.00870365	0.977347	0.956243	0.992492	SPAG6	9576
ENSG00000077348	88.3966	-0.00726814	0.616399	0.934351	0.992492	EXOSC5	56915
ENSG00000077380	297.192	-0.00549344	0.296439	0.871266	0.992492	DYNC1I2	1781
ENSG00000077420	513.717	0.00876253	0.311557	0.805801	0.992492	APBB1IP	54518
ENSG00000077454	9.92443	-0.449614	1.7673	0.0659016	0.387445	LRCH4	4034
ENSG00000077458	196.982	0.00498873	0.494378	0.940126	0.992492	FAM76B	143684
ENSG00000077463	60.0728	0.12631	0.979161	0.307385	0.907074	SIRT6	51548
ENSG00000077498	0.0320993	0.0087177	0.977353	0.956173	NA	TYR	7299
ENSG00000077514	245.657	-0.434029	1.69613	0.0617419	0.370364	POLD3	10714
ENSG00000077522	3.76087	0.369251	2.01127	0.214926	0.792808	ACTN2	88
ENSG00000077549	1075.78	-0.0103697	0.276693	0.728269	0.992492	CAPZB	832
ENSG00000077585	1182.92	0.0313466	0.453761	0.549393	0.992492	GPR137B	7107
ENSG00000077684	99.2902	0.0150585	0.456387	0.796398	0.992492	JADE1	79960
ENSG00000077713	15.0828	-22.4043	6.15806	2.59508e-05	0.000468074	SLC25A43	203427
ENSG00000077721	873.118	0.00492871	0.202608	0.80993	0.992492	UBE2A	7319
ENSG00000077782	163.476	-0.494187	1.90426	0.0666485	0.390498	FGFR1	2260
ENSG00000077800	0.110327	0.00871837	0.977354	0.956169	NA	FKBP6	8468
ENSG00000077935	19.391	-0.740316	2.81983	0.0947764	0.497436	SMC1B	27127
ENSG00000077942	0.11571	0.00871643	0.977353	0.956179	NA	FBLN1	2192
ENSG00000077943	0.244141	0.00871897	0.977354	0.956166	NA	ITGA8	8516
ENSG00000077984	2281.38	-0.0205841	0.304195	0.497488	0.992492	CST7	8530
ENSG00000078018	0.0581885	0.00871633	0.977353	0.956179	NA	MAP2	4133
ENSG00000078043	437.852	-0.0267972	0.267604	0.229907	0.813324	PIAS2	9063
ENSG00000078053	2.53949	-0.192364	1.46477	0.374126	0.970514	AMPH	273
ENSG00000078061	785.17	-0.0153943	0.352412	0.703603	0.992492	ARAF	369
ENSG00000078070	258.533	-0.261139	1.3255	0.117331	0.572608	MCCC1	56922
ENSG00000078081	259.455	-21.0485	6.31241	5.12265e-05	0.000829879	LAMP3	27074
ENSG00000078098	0.327916	-0.0312289	0.987295	0.843836	NA	FAP	2191
ENSG00000078114	216.167	19.2135	3.69386	1.02287e-07	3.8175e-06	NEBL	10529
ENSG00000078124	114.092	-0.00453884	0.679501	0.963864	0.993474	ACER3	55331
ENSG00000078140	502.026	0.00185078	0.242509	0.944075	0.992492	UBE2K	3093
ENSG00000078142	591.081	-0.0108246	0.306986	0.753221	0.992492	PIK3C3	5289
ENSG00000078177	192.082	20.8339	3.84387	2.80221e-08	1.31384e-06	N4BP2	55728
ENSG00000078237	26.7733	0.00323978	0.373746	0.944126	0.992492	TIGAR	57103
ENSG00000078246	341.971	-0.0109106	0.675752	0.912297	0.992492	TULP3	7289
ENSG00000078269	425.859	0.00568652	0.256997	0.839069	0.992492	SYNJ2	8871
ENSG00000078295	5.27989	-0.0167412	0.982465	0.91624	0.992492	ADCY2	108
ENSG00000078304	11196.1	-0.00980096	0.12314	0.313531	0.912787	PPP2R5C	5527
ENSG00000078319	182.168	-0.00420416	0.351909	0.921495	0.992492	NA	NA
ENSG00000078328	0.131317	0.00871736	0.977353	0.956174	NA	RBFOX1	54715
ENSG00000078369	610.106	0.00470395	0.284168	0.883707	0.992492	GNB1	2782
ENSG00000078399	0.0311498	0.0087177	0.977353	0.956173	NA	HOXA9	3205
ENSG00000078403	125.632	-0.60298	1.83282	0.0280684	0.201728	MLLT10	8028
ENSG00000078487	20.0699	18.9853	7.1023	0.000166823	0.00223743	ZCWPW1	55063
ENSG00000078549	0.329239	0.00871693	0.977353	0.956176	NA	ADCYAP1R1	117
ENSG00000078589	284.174	-4.89165	5.33775	0.00362581	0.0351756	P2RY10	27334
ENSG00000078596	4931.54	0.000386766	0.229579	0.987473	0.996448	ITM2A	9452
ENSG00000078618	829.077	-0.0142836	0.271583	0.606311	0.992492	NRDC	4898
ENSG00000078668	1618.98	-0.00647817	0.22095	0.775186	0.992492	VDAC3	7419
ENSG00000078674	1128.6	-0.0503768	0.397404	0.15378	0.677724	PCM1	5108
ENSG00000078687	168.909	-0.0292415	0.390408	0.480839	0.992492	TNRC6C	57690
ENSG00000078699	152.664	-0.774289	2.15899	0.0250556	0.183125	CBFA2T2	9139
ENSG00000078725	0.0311498	0.0087177	0.977353	0.956173	NA	BRINP1	1620
ENSG00000078747	835.998	0.00105275	0.234807	0.966864	0.993474	ITCH	83737
ENSG00000078795	0.775211	0.00872176	0.977355	0.956152	0.992492	PKD2L2	27039
ENSG00000078804	230.461	20.2782	5.68412	3.39552e-05	0.000582604	TP53INP2	58476
ENSG00000078808	203.316	-0.00634045	0.302534	0.855017	0.992492	SDF4	51150
ENSG00000078814	34.2955	0.00872238	0.977355	0.956149	0.992492	MYH7B	57644
ENSG00000078900	28.0806	-0.516598	2.33849	0.140381	0.642436	TP73	7161
ENSG00000078902	306.429	-0.000521447	0.227766	0.982936	0.996297	TOLLIP	54472
ENSG00000078967	983.165	-0.00772267	0.34619	0.851694	0.992492	UBE2D4	51619
ENSG00000079101	0.130948	0.00871691	0.977353	0.956176	NA	CLUL1	27098
ENSG00000079102	0.120203	-0.0167411	0.982465	0.916241	NA	RUNX1T1	862
ENSG00000079112	0.129828	-0.0160024	0.98134	0.919838	NA	CDH17	1015
ENSG00000079134	330.616	0.00360023	0.216965	0.873787	0.992492	THOC1	9984
ENSG00000079150	41.4998	-5.28212	7.50635	0.00923034	0.0785863	FKBP7	51661
ENSG00000079156	0.128028	-0.0167406	0.982465	0.916244	NA	OSBPL6	114880
ENSG00000079215	0.0320993	0.0087177	0.977353	0.956173	NA	SLC1A3	6507
ENSG00000079246	1854.48	0.00127164	0.267116	0.966117	0.993474	XRCC5	7520
ENSG00000079257	79.7096	0.0073637	0.523318	0.917781	0.992492	LXN	56925
ENSG00000079263	618.031	0.0145234	0.296125	0.645069	0.992492	SP140	11262
ENSG00000079277	557.466	0.0289459	0.388917	0.483869	0.992492	MKNK1	8569
ENSG00000079308	0.501487	0.00734312	0.705759	0.944264	0.992492	TNS1	7145
ENSG00000079313	2.75912	0.00759723	0.752191	0.94684	0.992492	REXO1	57455
ENSG00000079332	8575.68	-0.000826061	0.107666	0.931347	0.992492	SAR1A	56681
ENSG00000079335	221.669	0.0762209	0.842537	0.504648	0.992492	CDC14A	8556
ENSG00000079337	0.75347	0.00808297	0.84325	0.95108	0.992492	RAPGEF3	10411
ENSG00000079385	7.59834	0.45141	2.15777	0.15519	0.68127	CEACAM1	634
ENSG00000079387	103.71	-0.157701	1.13902	0.290229	0.889369	SENP1	29843
ENSG00000079393	0.0530888	0.00871644	0.977353	0.956179	NA	DUSP13	51207
ENSG00000079432	0.565426	-0.0546265	1.03542	0.739218	0.992492	CIC	23152
ENSG00000079435	14.4816	-26.1248	5.73811	1.22373e-06	3.32224e-05	LIPE	3991
ENSG00000079459	827.227	0.00265881	0.230227	0.913935	0.992492	FDFT1	2222
ENSG00000079462	184.34	-24.0742	4.35584	1.18413e-08	6.38821e-07	PAFAH1B3	5050
ENSG00000079482	0.350932	0.00871136	0.977351	0.956204	NA	OPHN1	4983
ENSG00000079616	436.383	-0.0692875	0.618654	0.308241	0.908	KIF22	3835
ENSG00000079691	13.1102	-0.00933405	0.753778	0.934827	0.992492	CARMIL1	55604
ENSG00000079739	48.0529	-0.108936	1.05198	0.46423	0.992492	PGM1	5236
ENSG00000079785	984.382	-0.00473983	0.403157	0.925837	0.992492	DDX1	1653
ENSG00000079805	47.4512	-1.11791	2.46773	0.0133847	0.108031	DNM2	1785
ENSG00000079819	32.1233	-0.0427572	0.849805	0.737879	0.992492	EPB41L2	2037
ENSG00000079841	0.0846481	0.0087177	0.977353	0.956173	NA	RIMS1	22999
ENSG00000079931	20.999	-22.2344	6.19765	2.9199e-05	0.000516038	MOXD1	26002
ENSG00000079950	160.94	0.0161726	0.673591	0.868984	0.992492	STX7	8417
ENSG00000079974	51.8105	-0.158618	1.07115	0.233348	0.817932	RABL2B	11158
ENSG00000079999	246.699	-0.00238982	0.418045	0.964391	0.993474	KEAP1	9817
ENSG00000080007	44.2649	-0.0503649	0.989484	0.745694	0.992492	DDX43	55510
ENSG00000080031	0.268843	0.008717	0.977353	0.956176	NA	PTPRH	5794
ENSG00000080166	0.092517	0.0087177	0.977353	0.956173	NA	DCT	1638
ENSG00000080189	101.102	-0.0344092	0.517496	0.58686	0.992492	SLC35C2	51006
ENSG00000080200	0.0772786	0.00871813	0.977353	0.95617	NA	CRYBG3	131544
ENSG00000080224	0.0320993	0.0087177	0.977353	0.956173	NA	EPHA6	285220
ENSG00000080293	0.182696	-0.0167442	0.982468	0.916226	NA	SCTR	6344
ENSG00000080298	87.1672	0.223355	1.2371	0.146244	0.658405	RFX3	5991
ENSG00000080345	825.086	0.000661586	0.277998	0.983267	0.996297	RIF1	55183
ENSG00000080371	875.925	-0.000941074	0.171272	0.955638	0.992492	RAB21	23011
ENSG00000080493	8.74575	0.287673	1.77114	0.269132	0.861826	SLC4A4	8671
ENSG00000080503	471.098	0.0330942	0.37302	0.364916	0.96265	SMARCA2	6595
ENSG00000080511	0.0851772	0.0087177	0.977353	0.956173	NA	RDH8	50700
ENSG00000080546	84.15	1.38231	3.49406	0.0297092	0.211355	SESN1	27244
ENSG00000080561	200.063	40.0334	5.58995	4.50609e-14	1.48719e-11	MID2	11043
ENSG00000080573	0.183108	0.0347662	1.00488	0.829695	NA	COL5A3	50509
ENSG00000080603	6.07425	0.00180982	0.911584	0.990078	0.997068	SRCAP	10847
ENSG00000080608	1049.08	0.0154486	0.363735	0.715227	0.992492	PUM3	9933
ENSG00000080709	0.0885384	0.00871724	0.977353	0.956175	NA	KCNN2	3781
ENSG00000080802	543.012	0.00229741	0.277689	0.941731	0.992492	CNOT4	4850
ENSG00000080815	448.911	-0.0141032	0.281229	0.630378	0.992492	PSEN1	5663
ENSG00000080819	50.6826	0.0580758	1.04089	0.72393	0.992492	CPOX	1371
ENSG00000080822	5865.15	-0.0189007	0.265262	0.445212	0.992492	CLDND1	56650
ENSG00000080823	127.121	0.00740851	0.54198	0.920957	0.992492	MOK	5891
ENSG00000080824	6396.07	-0.00269193	0.0839987	0.709248	0.992492	HSP90AA1	3320
ENSG00000080839	121.66	0.313613	1.43454	0.0892101	0.476542	RBL1	5933
ENSG00000080845	84.101	-0.0264668	0.50799	0.681586	0.992492	DLGAP4	22839
ENSG00000080854	7.73693	-1.65607	4.46632	0.0450457	0.293311	IGSF9B	22997
ENSG00000080910	0.0607133	0.00871804	0.977353	0.956171	NA	CFHR2	3080
ENSG00000080947	5.25274	-0.0437406	0.711818	0.658261	0.992492	CROCCP3	114819
ENSG00000080986	202.125	-1.10206	2.83411	0.0255371	0.186042	NDC80	10403
ENSG00000081014	39.3869	-0.0451325	0.702246	0.639726	0.992492	AP4E1	23431
ENSG00000081019	348.7	-0.0462197	0.492788	0.382759	0.976892	RSBN1	54665
ENSG00000081026	1.72386	0.00871505	0.977352	0.956186	0.992492	MAGI3	260425
ENSG00000081041	55.6728	18.7681	7.18958	0.000184993	0.0024654	CXCL2	2920
ENSG00000081051	0.0424096	0.00871678	0.977353	0.956177	NA	AFP	174
ENSG00000081052	8.39892	0.00871472	0.977352	0.956187	0.992492	COL4A4	1286
ENSG00000081059	362.787	-0.0416582	0.529379	0.504839	0.992492	TCF7	6932
ENSG00000081087	248.788	-0.0283619	0.348618	0.409416	0.992492	OSTM1	28962
ENSG00000081138	4.35116	0.00872152	0.977355	0.956153	0.992492	CDH7	1005
ENSG00000081148	0.0948056	0.00871568	0.977352	0.956183	NA	IMPG2	50939
ENSG00000081154	2006.4	-0.00135473	0.218307	0.953143	0.992492	PCNP	57092
ENSG00000081177	3.12162	-0.287473	1.77025	0.269167	0.861826	EXD2	55218
ENSG00000081181	35.7306	-0.0110138	0.527021	0.877727	0.992492	ARG2	384
ENSG00000081189	0.178268	0.00871718	0.977353	0.956175	NA	MEF2C	4208
ENSG00000081237	10545	-0.00404117	0.104078	0.647222	0.992492	PTPRC	5788
ENSG00000081248	0.182144	0.00871842	0.977354	0.956169	NA	CACNA1S	779
ENSG00000081277	0.0753664	0.00871724	0.977353	0.956175	NA	PKP1	5317
ENSG00000081307	909.437	-0.0125064	0.467087	0.83689	0.992492	UBA5	79876
ENSG00000081320	26764.3	-0.000212568	0.142918	0.987439	0.996448	STK17B	9262
ENSG00000081377	27.5405	33.4003	5.28034	3.46681e-11	4.74418e-09	CDC14B	8555
ENSG00000081386	50.4239	-22.3361	6.04654	2.30813e-05	0.00042646	ZNF510	22869
ENSG00000081479	0.238338	-0.0378211	1.00503	0.814453	NA	LRP2	4036
ENSG00000081665	180.684	-0.00127079	0.306641	0.971691	0.994014	ZNF506	440515
ENSG00000081692	34.3635	-0.0320728	0.537838	0.638168	0.992492	JMJD4	65094
ENSG00000081721	411.58	-0.0103128	0.29332	0.750477	0.992492	DUSP12	11266
ENSG00000081760	8.85187	0.0323941	0.40737	0.452525	0.992492	AACS	65985
ENSG00000081791	61.4507	0.0131899	0.819099	0.917047	0.992492	DELE1	9812
ENSG00000081800	0.025422	0.00871679	0.977353	0.956177	NA	SLC13A1	6561
ENSG00000081803	0.0424096	0.00871678	0.977353	0.956177	NA	CADPS2	93664
ENSG00000081842	0.0424096	0.00871678	0.977353	0.956177	NA	PCDHA6	56142
ENSG00000081853	0.0542079	0.00871728	0.977353	0.956175	NA	PCDHGA2	56113
ENSG00000081870	347.457	-0.0213572	0.353387	0.578162	0.992492	HSPB11	51668
ENSG00000081913	28.0954	0.897324	3.22608	0.0881209	0.47359	PHLPP1	23239
ENSG00000081923	42.0831	0.00792072	0.404847	0.876219	0.992492	ATP8B1	5205
ENSG00000081985	91.6602	0.0226251	0.496719	0.722163	0.992492	IL12RB2	3595
ENSG00000082014	125.058	-1.10626	3.59603	0.0694232	0.400593	SMARCD3	6604
ENSG00000082068	102.708	-0.0771759	0.654661	0.284798	0.880389	WDR70	55100
ENSG00000082074	1306.97	-0.0544023	0.521112	0.320931	0.9218	FYB1	2533
ENSG00000082126	0.0595942	0.00871724	0.977353	0.956175	NA	MPP4	58538
ENSG00000082146	37.5053	-8.01943	8.6308	0.00455713	0.0430564	STRADB	55437
ENSG00000082153	5993.23	0.0123411	0.16609	0.359046	0.959082	BZW1	9689
ENSG00000082175	6.86556	0.0087116	0.977351	0.956203	0.992492	PGR	5241
ENSG00000082196	0.0629927	-0.0167415	0.982466	0.916239	NA	C1QTNF3	114899
ENSG00000082212	563.459	-0.0308783	0.376884	0.419386	0.992492	ME2	4200
ENSG00000082213	320.339	0.0205138	0.645094	0.823387	0.992492	C5orf22	55322
ENSG00000082258	985.418	-0.019615	0.372136	0.643298	0.992492	CCNT2	905
ENSG00000082269	81.0536	-20.9946	6.39891	5.65925e-05	0.000904619	FAM135A	57579
ENSG00000082293	0.106355	0.00871899	0.977354	0.956166	NA	COL19A1	1310
ENSG00000082397	30.0016	-1.42444	4.12734	0.0533761	0.332748	EPB41L3	23136
ENSG00000082438	0.260474	0.00765725	0.761866	0.947285	NA	COBLL1	22837
ENSG00000082458	47.3617	3.38136	5.92881	0.0147636	0.117717	DLG3	1741
ENSG00000082497	0.344896	0.070811	1.07834	0.67545	NA	SERTAD4	56256
ENSG00000082512	350.519	1.00539	2.67849	0.0270806	0.195464	TRAF5	7188
ENSG00000082515	1024.08	-0.00945903	0.358561	0.825844	0.992492	MRPL22	29093
ENSG00000082516	78.49	1.45525	3.69252	0.0316683	0.222471	GEMIN5	25929
ENSG00000082641	7.97076	0.0262867	0.69947	0.795207	0.992492	NFE2L1	4779
ENSG00000082684	0.237464	0.00871719	0.977353	0.956175	NA	SEMA5B	54437
ENSG00000082701	76.6485	0.0115659	0.310522	0.739521	0.992492	GSK3B	2932
ENSG00000082781	0.105659	0.00871761	0.977353	0.956173	NA	ITGB5	3693
ENSG00000082805	96.8934	-0.102592	0.881115	0.355732	0.956192	ERC1	23085
ENSG00000082898	505.528	-0.0128214	0.362919	0.765293	0.992492	XPO1	7514
ENSG00000082996	224.84	0.0125534	0.785466	0.916736	0.992492	RNF13	11342
ENSG00000083067	0.196545	0.0513586	1.03397	0.754956	NA	TRPM3	80036
ENSG00000083093	127.525	0.28047	1.51925	0.166476	0.708075	PALB2	79728
ENSG00000083097	30.4098	0.955538	3.22163	0.0713118	0.407856	DOP1A	23033
ENSG00000083099	248.556	0.109634	0.899361	0.328565	0.928699	LYRM2	57226
ENSG00000083123	15.1151	0.073321	0.687738	0.364483	0.962349	BCKDHB	594
ENSG00000083168	638.238	0.00425648	0.248965	0.875022	0.992492	KAT6A	7994
ENSG00000083223	788.764	0.00619832	0.225218	0.790627	0.992492	TUT7	79670
ENSG00000083290	0.199405	0.00871599	0.977353	0.956181	NA	ULK2	9706
ENSG00000083307	0.109378	0.00871842	0.977354	0.956169	NA	GRHL2	79977
ENSG00000083312	484.817	0.0657429	0.665266	0.408455	0.992492	TNPO1	3842
ENSG00000083444	0.259211	0.00871734	0.977353	0.956174	NA	PLOD1	5351
ENSG00000083454	40.2017	-22.4459	6.08423	2.31621e-05	0.000427484	P2RX5	5026
ENSG00000083457	1755.36	-1.2852	2.77791	0.0141943	0.113482	ITGAE	3682
ENSG00000083520	995.926	0.0298096	0.411388	0.508539	0.992492	DIS3	22894
ENSG00000083535	262.491	0.0434706	0.520918	0.468036	0.992492	PIBF1	10464
ENSG00000083544	132.252	0.208521	1.01145	0.0746649	0.421166	TDRD3	81550
ENSG00000083635	63.1019	-0.00662814	0.44348	0.908241	0.992492	NUFIP1	26747
ENSG00000083642	487.45	0.00864496	0.299705	0.798284	0.992492	PDS5B	23047
ENSG00000083720	357.761	0.0212308	0.376441	0.617279	0.992492	OXCT1	5019
ENSG00000083750	19.2549	0.925657	3.27171	0.0843479	0.460657	RRAGB	10325
ENSG00000083782	0.0424096	0.00871678	0.977353	0.956177	NA	EPYC	1833
ENSG00000083799	3340.16	-0.00109904	0.135331	0.930447	0.992492	CYLD	1540
ENSG00000083807	19.9358	0.00871	0.97735	0.956211	0.992492	SLC27A5	10998
ENSG00000083812	97.2349	0.174169	1.40258	0.402335	0.992492	ZNF324	25799
ENSG00000083814	12.6071	-0.103337	1.10031	0.525427	0.992492	ZNF671	79891
ENSG00000083817	66.1824	22.0241	6.09895	2.81631e-05	0.000501101	ZNF416	55659
ENSG00000083828	140.826	-0.00755053	0.553181	0.921544	0.992492	ZNF586	54807
ENSG00000083838	33.8191	-0.0803079	1.11216	0.644018	0.992492	ZNF446	55663
ENSG00000083844	195.621	-0.0846662	0.642857	0.20867	0.782256	ZNF264	9422
ENSG00000083845	2776.51	-0.000859105	0.118022	0.935882	0.992492	RPS5	6193
ENSG00000083857	3.53206	0.00871932	0.977354	0.956164	0.992492	FAT1	2195
ENSG00000083896	1418.94	0.00237566	0.114491	0.815105	0.992492	YTHDC1	91746
ENSG00000083937	673.777	-0.00451476	0.319938	0.904474	0.992492	CHMP2B	25978
ENSG00000084070	1023.29	0.00367079	0.379818	0.937985	0.992492	SMAP2	64744
ENSG00000084072	838.084	0.00290454	0.26077	0.919983	0.992492	PPIE	10450
ENSG00000084073	1449.18	0.0196246	0.454873	0.730283	0.992492	ZMPSTE24	10269
ENSG00000084090	1900.03	-0.00302653	0.192985	0.876783	0.992492	STARD7	56910
ENSG00000084092	45.2195	0.898634	2.67917	0.0395333	0.265004	NOA1	84273
ENSG00000084093	2091.78	-0.0153239	0.399351	0.751628	0.992492	REST	5978
ENSG00000084110	0.130349	0.00871551	0.977352	0.956184	NA	HAL	3034
ENSG00000084112	408.586	-0.00727745	0.30144	0.832315	0.992492	SSH1	54434
ENSG00000084207	1047.46	-0.0143238	0.251035	0.558767	0.992492	GSTP1	2950
ENSG00000084234	850.632	0.00106717	0.18259	0.953612	0.992492	APLP2	334
ENSG00000084444	66.2563	-10.7503	6.73875	0.000998983	0.0112025	FAM234B	57613
ENSG00000084463	1996.81	0.00559325	0.184528	0.755129	0.992492	WBP11	51729
ENSG00000084623	1746.72	-0.00661549	0.210462	0.754865	0.992492	EIF3I	8668
ENSG00000084628	0.0716471	0.00871631	0.977353	0.956179	NA	NKAIN1	79570
ENSG00000084636	0.67462	0.00709148	0.692794	0.944885	0.992492	COL16A1	1307
ENSG00000084652	3410.32	0.0216612	0.344557	0.555515	0.992492	TXLNA	200081
ENSG00000084674	0.055001	0.00871726	0.977353	0.956175	NA	APOB	338
ENSG00000084676	355.2	-0.0328975	0.478581	0.559866	0.992492	NCOA1	8648
ENSG00000084693	26.7839	-21.2791	6.06575	3.63375e-05	0.000615945	AGBL5	60509
ENSG00000084710	2.4572	-0.159339	1.02421	0.194581	0.76022	EFR3B	22979
ENSG00000084731	5.62412	-0.0189747	0.983027	0.905072	0.992492	KIF3C	3797
ENSG00000084733	1540.5	0.00630368	0.232145	0.795342	0.992492	RAB10	10890
ENSG00000084734	0.0622995	0.00871796	0.977353	0.956171	NA	GCKR	2646
ENSG00000084754	437.959	-0.0181743	0.444439	0.74323	0.992492	HADHA	3030
ENSG00000084764	0.0581885	0.00871633	0.977353	0.956179	NA	MAPRE3	22924
ENSG00000084774	62.1949	-0.00557468	0.385269	0.907357	0.992492	CAD	790
ENSG00000085063	987.321	-0.0369497	0.405487	0.363166	0.961814	CD59	966
ENSG00000085117	1122.11	0.0233867	0.320173	0.461525	0.992492	CD82	3732
ENSG00000085185	26.9307	11.1015	9.01036	0.00214529	0.0222213	BCORL1	63035
ENSG00000085224	2415.4	-0.0267345	0.36102	0.473991	0.992492	ATRX	546
ENSG00000085231	559.166	0.00414195	0.156219	0.777408	0.992492	AK6	102157402
ENSG00000085274	278.232	0.0365372	0.494211	0.527555	0.992492	MYNN	55892
ENSG00000085276	0.788459	0.00871923	0.977354	0.956165	0.992492	MECOM	2122
ENSG00000085365	208.113	0.0363424	0.666115	0.692927	0.992492	SCAMP1	9522
ENSG00000085377	322.231	-0.0466527	0.667061	0.598249	0.992492	PREP	5550
ENSG00000085382	201.788	0.273094	1.30159	0.0926223	0.489641	HACE1	57531
ENSG00000085415	392.909	0.0390596	0.466695	0.446013	0.992492	SEH1L	81929
ENSG00000085433	404.375	3.70094	4.86926	0.00557041	0.0513198	WDR47	22911
ENSG00000085449	357.122	-0.0218972	0.532428	0.755845	0.992492	WDFY1	57590
ENSG00000085465	0.0943988	0.00871827	0.977354	0.95617	NA	OVGP1	5016
ENSG00000085491	181.294	-0.234335	1.41483	0.21594	0.793949	SLC25A24	29957
ENSG00000085511	76.3748	0.0424281	0.644906	0.620209	0.992492	MAP3K4	4216
ENSG00000085514	0.0716471	0.00871631	0.977353	0.956179	NA	PILRA	29992
ENSG00000085552	2.05733	0.0087155	0.977352	0.956184	0.992492	IGSF9	57549
ENSG00000085563	776.665	-9.28238	1.86601	4.99005e-07	1.48659e-05	ABCB1	5243
ENSG00000085644	27.8898	-4.96775	7.37142	0.0103191	0.0864562	ZNF213	7760
ENSG00000085662	675.097	-0.0128528	0.474919	0.835926	0.992492	AKR1B1	231
ENSG00000085719	452.986	-0.240902	1.26185	0.123957	0.595504	CPNE3	8895
ENSG00000085721	642.071	0.0161771	0.4336	0.764965	0.992492	RRN3	54700
ENSG00000085733	899.082	0.13472	0.911193	0.203412	0.77504	CTTN	2017
ENSG00000085760	98.4252	0.573388	2.44765	0.121156	0.585162	MTIF2	4528
ENSG00000085788	307.339	0.0252219	0.588024	0.75254	0.992492	DDHD2	23259
ENSG00000085831	9.97939	0.225021	1.57318	0.331045	0.931487	TTC39A	22996
ENSG00000085832	865.287	-0.00703278	0.255574	0.798359	0.992492	EPS15	2060
ENSG00000085840	12.2138	-33.5923	5.68937	4.56935e-10	4.10938e-08	ORC1	4998
ENSG00000085871	4.00955	0.00872014	0.977354	0.95616	0.992492	MGST2	4258
ENSG00000085872	56.8741	0.047857	0.633979	0.555351	0.992492	CHERP	10523
ENSG00000085978	140.344	-0.0107132	0.402645	0.830442	0.992492	ATG16L1	55054
ENSG00000085982	19.0618	-0.0640364	0.925394	0.641477	0.992492	USP40	55230
ENSG00000085998	214.781	-2.85688	5.26545	0.0157462	0.124437	POMGNT1	55624
ENSG00000085999	11.7771	-25.3067	5.77525	2.55857e-06	6.38958e-05	RAD54L	8438
ENSG00000086015	42.6653	0.338101	1.88202	0.216884	0.794845	MAST2	23139
ENSG00000086061	3712.83	-0.00513459	0.202451	0.801558	0.992492	DNAJA1	3301
ENSG00000086062	5399.96	-0.0165085	0.185111	0.260034	0.853701	B4GALT1	2683
ENSG00000086065	502.672	0.0209218	0.351126	0.583881	0.992492	CHMP5	51510
ENSG00000086102	382.904	0.00886541	0.371125	0.844308	0.992492	NFX1	4799
ENSG00000086159	0.416638	-0.0567754	1.04109	0.730451	0.992492	AQP6	363
ENSG00000086189	783.159	0.0353549	0.403698	0.388954	0.982853	DIMT1	27292
ENSG00000086200	68.0301	-0.257068	1.30994	0.117432	0.572838	IPO11	51194
ENSG00000086205	0.0715538	0.00871639	0.977353	0.956179	NA	FOLH1	2346
ENSG00000086232	627.656	-0.0132855	0.314879	0.704005	0.992492	EIF2AK1	27102
ENSG00000086289	38.1036	0.688795	2.80045	0.11646	0.57034	EPDR1	54749
ENSG00000086300	91.6424	-0.188993	1.38481	0.338522	0.936556	SNX10	29887
ENSG00000086475	182.991	0.0708998	0.818632	0.52367	0.992492	SEPHS1	22929
ENSG00000086504	170.99	-0.13505	0.926367	0.21511	0.792808	MRPL28	10573
ENSG00000086544	8.87519	0.610832	2.62582	0.131713	0.618235	ITPKC	80271
ENSG00000086548	0.0581885	0.00871633	0.977353	0.956179	NA	CEACAM6	4680
ENSG00000086570	0.145117	0.00871682	0.977353	0.956177	NA	FAT2	2196
ENSG00000086589	278.984	-0.00944285	0.367257	0.831607	0.992492	RBM22	55696
ENSG00000086598	3850.45	-0.00170913	0.162651	0.913843	0.992492	TMED2	10959
ENSG00000086619	352.606	0.0976577	0.703443	0.193571	0.758955	ERO1B	56605
ENSG00000086666	1276.01	-0.0162218	0.325057	0.648897	0.992492	ZFAND6	54469
ENSG00000086696	0.0886332	0.00871856	0.977354	0.956168	NA	HSD17B2	3294
ENSG00000086712	1293.51	-0.025888	0.45954	0.642005	0.992492	TXLNG	55787
ENSG00000086717	0.0320993	0.0087177	0.977353	0.956173	NA	PPEF1	5475
ENSG00000086730	86.6787	-0.0892496	0.803769	0.369057	0.967502	LAT2	7462
ENSG00000086758	433.46	-0.00939604	0.27361	0.751297	0.992492	HUWE1	10075
ENSG00000086827	14.2415	0.131871	1.2222	0.464849	0.992492	ZW10	9183
ENSG00000086848	53.7897	-16.5738	5.49727	0.000103755	0.00149649	ALG9	79796
ENSG00000086967	0.126362	0.00871633	0.977353	0.956179	NA	MYBPC2	4606
ENSG00000086991	0.150104	0.0342507	1.00371	0.832018	NA	NOX4	50507
ENSG00000087008	64.8195	-0.00627866	0.624642	0.944275	0.992492	ACOX3	8310
ENSG00000087053	393.665	1.32176	3.47605	0.0336505	0.233089	MTMR2	8898
ENSG00000087074	2033.29	0.032704	0.384145	0.398069	0.988284	PPP1R15A	23645
ENSG00000087076	0.0579019	0.00871647	0.977353	0.956179	NA	HSD17B14	51171
ENSG00000087077	16.8377	-0.773479	2.97243	0.102137	0.522862	TRIP6	7205
ENSG00000087085	0.10251	0.00871678	0.977353	0.956177	NA	ACHE	43
ENSG00000087086	34155.7	-0.00506568	0.0692235	0.437745	0.992492	FTL	2512
ENSG00000087087	1315.23	0.0255596	0.31947	0.404277	0.992492	SRRT	51593
ENSG00000087088	145.185	-0.100014	0.896419	0.3879	0.981915	BAX	581
ENSG00000087095	78.2307	21.9955	5.45451	1.0195e-05	0.000210814	NLK	51701
ENSG00000087111	91.8292	-4.45982	5.21864	0.00428861	0.0408754	PIGS	94005
ENSG00000087116	0.16208	0.00871522	0.977352	0.956185	NA	ADAMTS2	9509
ENSG00000087152	46.4653	0.120489	1.06381	0.411093	0.992492	ATXN7L3	56970
ENSG00000087157	209.843	-0.011127	0.298969	0.736642	0.992492	PGS1	9489
ENSG00000087191	924.568	-0.0013703	0.324374	0.971623	0.994014	PSMC5	5705
ENSG00000087206	282.075	0.0471131	0.515323	0.408671	0.992492	UIMC1	51720
ENSG00000087237	7.31139	-0.235777	1.60751	0.318395	0.919255	CETP	1071
ENSG00000087245	0.104709	0.00871748	0.977353	0.956174	NA	MMP2	4313
ENSG00000087258	5.7063	17.4325	3.96637	4.20881e-06	9.79844e-05	GNAO1	2775
ENSG00000087263	463.36	0.0130814	0.31353	0.707119	0.992492	OGFOD1	55239
ENSG00000087266	55.0864	0.145853	1.04178	0.264559	0.859154	SH3BP2	6452
ENSG00000087269	263.177	0.0623045	0.614303	0.375015	0.970971	NOP14	8602
ENSG00000087274	340.344	-0.0672485	0.620343	0.331391	0.931564	ADD1	118
ENSG00000087299	4.94368	-13.1299	8.92581	0.00130104	0.0142202	L2HGDH	79944
ENSG00000087301	14.2506	-0.597153	2.3437	0.0879891	0.47359	TXNDC16	57544
ENSG00000087302	877.588	0.0192207	0.386356	0.669066	0.992492	RTRAF	51637
ENSG00000087303	185.712	18.0551	7.45938	0.000252454	0.00326117	NID2	22795
ENSG00000087338	314.871	0.382307	1.65082	0.0849508	0.46308	GMCL1	64395
ENSG00000087365	1517.63	0.0193397	0.28731	0.49139	0.992492	SF3B2	10992
ENSG00000087448	52.1873	-0.136704	1.07913	0.339741	0.937743	KLHL42	57542
ENSG00000087460	28948.4	0.45385	1.1668	0.00963536	0.0816628	GNAS	2778
ENSG00000087470	912.933	0.00742319	0.324042	0.844526	0.992492	DNM1L	10059
ENSG00000087494	3.31355	0.00871898	0.977354	0.956166	0.992492	PTHLH	5744
ENSG00000087495	0.11768	0.00871758	0.977353	0.956173	NA	PHACTR3	116154
ENSG00000087502	384.981	-0.00548235	0.292235	0.869093	0.992492	ERGIC2	51290
ENSG00000087510	0.025422	0.00871679	0.977353	0.956177	NA	TFAP2C	7022
ENSG00000087586	174.556	-29.3799	5.38575	1.02908e-08	5.62384e-07	AURKA	6790
ENSG00000087589	270.83	24.2474	3.67228	1.49109e-11	2.30257e-09	CASS4	57091
ENSG00000087842	0.123407	0.00871842	0.977354	0.956169	NA	PIR	8544
ENSG00000087884	15.9086	-0.170899	1.3741	0.397778	0.988173	AAMDC	28971
ENSG00000087903	232.474	0.908302	2.77692	0.0446347	0.291399	RFX2	5990
ENSG00000087995	54.477	-0.0202163	0.480881	0.742103	0.992492	METTL2A	339175
ENSG00000088002	0.100502	0.00871688	0.977353	0.956177	NA	SULT2B1	6820
ENSG00000088035	205.279	-0.258533	1.31932	0.118901	0.578256	ALG6	29929
ENSG00000088038	23.3118	-18.1347	6.22872	0.000118458	0.00167133	CNOT3	4849
ENSG00000088053	0.0848192	0.00871634	0.977353	0.956179	NA	GP6	51206
ENSG00000088179	215.446	-0.0275019	0.414967	0.556733	0.992492	PTPN4	5775
ENSG00000088205	1527.75	0.00307732	0.112127	0.75364	0.992492	DDX18	8886
ENSG00000088247	11.1171	-0.00137501	0.506204	0.984017	0.996297	KHSRP	8570
ENSG00000088256	0.254996	0.00871477	0.977352	0.956187	NA	GNA11	2767
ENSG00000088280	0.132888	0.00871716	0.977353	0.956175	NA	ASAP3	55616
ENSG00000088298	233.206	0.093483	0.979478	0.499197	0.992492	EDEM2	55741
ENSG00000088305	0.411552	0.116712	1.21228	0.526202	0.992492	DNMT3B	1789
ENSG00000088325	254.579	-24.5585	5.69562	3.51107e-06	8.35903e-05	TPX2	22974
ENSG00000088340	0.403867	0.00835641	0.898906	0.953342	NA	FER1L4	80307
ENSG00000088356	361.199	0.0253454	0.526423	0.710665	0.992492	PDRG1	81572
ENSG00000088367	0.388193	0.00871726	0.977353	0.956175	NA	EPB41L1	2036
ENSG00000088386	1.00409	0.0324534	0.608545	0.691739	0.992492	SLC15A1	6564
ENSG00000088387	40.531	-25.165	5.69894	2.28973e-06	5.76744e-05	DOCK9	23348
ENSG00000088448	6701.21	-0.00386692	0.0916385	0.617181	0.992492	ANKRD10	55608
ENSG00000088451	123.898	3.97632	6.01003	0.00971789	0.0821955	TGDS	23483
ENSG00000088538	0.257354	0.00871779	0.977353	0.956172	NA	DOCK3	1795
ENSG00000088543	47.1306	-2.77613	5.78102	0.0241119	0.177305	C3orf18	51161
ENSG00000088682	294.375	-0.0169878	0.39111	0.715011	0.992492	COQ9	57017
ENSG00000088726	0.0325061	0.00871498	0.977352	0.956186	NA	TMEM40	55287
ENSG00000088727	60.2911	0.614106	2.0588	0.0447104	0.291579	KIF9	64147
ENSG00000088756	0.235854	0.00871731	0.977353	0.956174	NA	ARHGAP28	79822
ENSG00000088766	252.833	0.00543655	0.299345	0.87424	0.992492	CRLS1	54675
ENSG00000088782	0.0424096	0.00871678	0.977353	0.956177	NA	DEFB127	140850
ENSG00000088808	6.43564	0.00872082	0.977355	0.956157	0.992492	PPP1R13B	23368
ENSG00000088812	71.9872	-0.191757	1.45235	0.369133	0.967502	ATRN	8455
ENSG00000088826	47.2588	5.88562	7.84341	0.00787226	0.0685493	SMOX	54498
ENSG00000088827	0.224384	0.00871714	0.977353	0.956175	NA	SIGLEC1	6614
ENSG00000088832	1239.1	-0.00650008	0.291615	0.843894	0.992492	FKBP1A	2280
ENSG00000088833	879.945	-0.0158372	0.415693	0.756568	0.992492	NSFL1C	55968
ENSG00000088836	0.0848194	0.0087177	0.977353	0.956173	NA	SLC4A11	83959
ENSG00000088854	29.7727	-0.0347323	0.549707	0.617247	0.992492	C20orf194	25943
ENSG00000088876	19.3241	-0.21553	1.54167	0.342441	0.941018	ZNF343	79175
ENSG00000088881	0.313428	0.0768961	1.09365	0.652372	NA	EBF4	57593
ENSG00000088882	28.8051	0.111247	1.19478	0.541182	0.992492	CPXM1	56265
ENSG00000088888	46.6844	-0.269422	1.22538	0.0735436	0.416796	MAVS	57506
ENSG00000088899	8.27082	-0.0995187	1.15275	0.572952	0.992492	LZTS3	9762
ENSG00000088926	0.141981	0.00871579	0.977352	0.956182	NA	F11	2160
ENSG00000088930	1024.07	-0.0140283	0.392601	0.768255	0.992492	XRN2	22803
ENSG00000088970	53.0136	-0.234321	1.44963	0.235544	0.820306	KIZ	55857
ENSG00000088986	1116.79	-0.00977759	0.263571	0.727146	0.992492	DYNLL1	8655
ENSG00000088992	78.0703	17.4789	6.37024	0.000156934	0.0021217	TESC	54997
ENSG00000089006	823.192	0.0394032	0.512192	0.511868	0.992492	SNX5	27131
ENSG00000089009	1352.71	-0.00167009	0.14801	0.905234	0.992492	RPL6	6128
ENSG00000089012	208.4	0.316354	1.68576	0.174179	0.725437	SIRPG	55423
ENSG00000089022	414.402	0.0019387	0.233471	0.938458	0.992492	MAPKAPK5	8550
ENSG00000089041	0.312853	0.00870901	0.977349	0.956216	NA	P2RX7	5027
ENSG00000089048	391.341	-0.00476967	0.260215	0.867623	0.992492	ESF1	51575
ENSG00000089050	20.5626	-0.399276	2.04192	0.181737	0.739069	RBBP9	10741
ENSG00000089053	1548.17	-0.000189614	0.195838	0.992468	0.997865	ANAPC5	51433
ENSG00000089057	135.296	-7.99631	6.86537	0.00230914	0.0236708	SLC23A2	9962
ENSG00000089060	42.7435	-1.02092	2.95984	0.0397924	0.266211	SLC8B1	80024
ENSG00000089063	540.89	-0.0198976	0.433061	0.7071	0.992492	TMEM230	29058
ENSG00000089091	102.121	20.1378	6.61007	8.82193e-05	0.00130141	DZANK1	55184
ENSG00000089094	33.9359	0.341117	1.4058	0.060478	0.364485	KDM2B	84678
ENSG00000089101	0.0311498	0.0087177	0.977353	0.956173	NA	CFAP61	26074
ENSG00000089123	300.187	11.0446	7.23919	0.00115587	0.0127661	TASP1	55617
ENSG00000089127	1256.11	-0.0268538	0.48721	0.657025	0.992492	OAS1	4938
ENSG00000089154	298.823	0.127866	0.888353	0.215025	0.792808	GCN1	10985
ENSG00000089157	5998.03	0.000177802	0.0783546	0.979368	0.996032	RPLP0	6175
ENSG00000089159	91.5315	1.04141	3.15812	0.0492477	0.312807	PXN	5829
ENSG00000089163	0.0660547	0.00871544	0.977352	0.956184	NA	SIRT4	23409
ENSG00000089169	0.0320993	0.0087177	0.977353	0.956173	NA	RPH3A	22895
ENSG00000089177	0.115176	0.00871674	0.977353	0.956177	NA	KIF16B	55614
ENSG00000089195	421.1	0.0355791	0.442652	0.461095	0.992492	TRMT6	51605
ENSG00000089199	0.0311498	0.0087177	0.977353	0.956173	NA	CHGB	1114
ENSG00000089220	1584.79	-0.00230899	0.347992	0.956333	0.992492	PEBP1	5037
ENSG00000089225	0.0320993	0.0087177	0.977353	0.956173	NA	TBX5	6910
ENSG00000089234	388.894	-0.0143693	0.283548	0.627088	0.992492	BRAP	8315
ENSG00000089248	387.372	-0.0176472	0.318044	0.602852	0.992492	ERP29	10961
ENSG00000089250	1.94044	0.00870118	0.977346	0.956255	0.992492	NOS1	4842
ENSG00000089280	829.302	-0.00366961	0.157824	0.805979	0.992492	FUS	2521
ENSG00000089289	476.595	-0.503576	1.84188	0.0536099	0.33354	IGBP1	3476
ENSG00000089327	728.307	-0.008286	0.238247	0.737186	0.992492	FXYD5	53827
ENSG00000089335	136.097	0.0760003	0.65067	0.289856	0.889159	ZNF302	55900
ENSG00000089351	220.088	0.0146824	0.495394	0.82221	0.992492	GRAMD1A	57655
ENSG00000089356	0.0320993	0.0087177	0.977353	0.956173	NA	FXYD3	5349
ENSG00000089472	0.0461288	0.0087177	0.977353	0.956173	NA	HEPH	9843
ENSG00000089486	75.8251	-0.284856	1.36766	0.100239	0.516103	CDIP1	29965
ENSG00000089558	6.13943	0.648107	2.71109	0.124097	0.595926	KCNH4	23415
ENSG00000089597	99.8263	-0.288507	1.53725	0.159839	0.692296	GANAB	23193
ENSG00000089639	78.1096	-0.0328945	0.482929	0.565664	0.992492	GMIP	51291
ENSG00000089682	47.5704	-0.0239524	0.661794	0.799779	0.992492	RBM41	55285
ENSG00000089685	64.9169	-0.994319	3.43149	0.0811627	0.448098	BIRC5	332
ENSG00000089692	897.385	0.00270318	0.164127	0.86476	0.992492	LAG3	3902
ENSG00000089693	1193.12	-0.00505986	0.188256	0.785001	0.992492	MLF2	8079
ENSG00000089723	7.02941	0.00872442	0.977356	0.956139	0.992492	OTUB2	78990
ENSG00000089737	2008.78	-0.00226272	0.144137	0.866962	0.992492	DDX24	57062
ENSG00000089775	1468.56	-0.0192812	0.3151	0.555971	0.992492	ZBTB25	7597
ENSG00000089818	801.499	0.0243654	0.472925	0.678078	0.992492	NECAP1	25977
ENSG00000089820	134.502	-0.948297	2.90241	0.0468179	0.3018	ARHGAP4	393
ENSG00000089847	0.171482	0.00871696	0.977353	0.956176	NA	ANKRD24	170961
ENSG00000089876	140.892	-0.0200666	0.562183	0.792777	0.992492	DHX32	55760
ENSG00000089902	70.1978	0.0143543	0.427766	0.788627	0.992492	RCOR1	23186
ENSG00000089916	502.719	-0.0146769	0.344411	0.709215	0.992492	GPATCH2L	55668
ENSG00000090006	492.906	1.66063	3.48369	0.0162733	0.128021	LTBP4	8425
ENSG00000090013	92.9589	-27.2892	4.26505	4.35781e-11	5.68609e-09	BLVRB	645
ENSG00000090020	64.0705	0.0254223	0.70994	0.805982	0.992492	SLC9A1	6548
ENSG00000090054	591.124	0.00784134	0.439709	0.890066	0.992492	SPTLC1	10558
ENSG00000090060	4525.3	0.00349598	0.1588	0.816808	0.992492	PAPOLA	10914
ENSG00000090061	95.9102	-1.65535	4.18359	0.0348524	0.239248	CCNK	8812
ENSG00000090097	11.2518	-0.027654	0.946691	0.854387	0.992492	PCBP4	57060
ENSG00000090104	3118.62	-0.008946	0.19735	0.631997	0.992492	RGS1	5996
ENSG00000090238	252.933	-0.201729	1.21637	0.188145	0.751999	YPEL3	83719
ENSG00000090263	143.37	-0.00989018	0.370669	0.825587	0.992492	MRPS33	51650
ENSG00000090266	839.709	-0.00142906	0.215562	0.949755	0.992492	NDUFB2	4708
ENSG00000090273	1313.29	0.0117018	0.235914	0.61453	0.992492	NUDC	10726
ENSG00000090316	447.118	0.00104989	0.214911	0.96296	0.993474	MAEA	10296
ENSG00000090339	57.6485	0.0195966	0.584398	0.80796	0.992492	ICAM1	3383
ENSG00000090372	40.1189	0.561199	2.0743	0.063194	0.375601	STRN4	29888
ENSG00000090376	0.202907	-0.0295196	0.993714	0.853714	NA	IRAK3	11213
ENSG00000090382	30.7998	-0.0452129	0.497105	0.404943	0.992492	LYZ	4069
ENSG00000090402	0.0424096	0.00871678	0.977353	0.956177	NA	SI	6476
ENSG00000090432	297.694	13.2225	2.96615	3.88593e-06	9.14797e-05	MUL1	79594
ENSG00000090447	0.535568	0.0269468	0.621209	0.753766	0.992492	TFAP4	7023
ENSG00000090470	123.098	0.00316325	0.360876	0.942903	0.992492	PDCD7	10081
ENSG00000090487	666.277	-0.00123166	0.340332	0.976038	0.995361	SPG21	51324
ENSG00000090512	0.025422	0.00871679	0.977353	0.956177	NA	FETUB	26998
ENSG00000090520	833.292	0.021582	0.431109	0.678423	0.992492	DNAJB11	51726
ENSG00000090530	0.0674861	0.00871723	0.977353	0.956175	NA	P3H2	55214
ENSG00000090534	0.025422	0.00871679	0.977353	0.956177	NA	THPO	7066
ENSG00000090539	0.185511	0.00871687	0.977353	0.956177	NA	CHRD	8646
ENSG00000090554	1.04463	-0.129768	1.25385	0.492414	0.992492	FLT3LG	2323
ENSG00000090565	2.86033	-0.0128618	0.825098	0.919868	0.992492	RAB11FIP3	9727
ENSG00000090581	339.97	-0.0157996	0.249821	0.504861	0.992492	GNPTG	84572
ENSG00000090612	266.606	-0.00955902	0.763454	0.934329	0.992492	ZNF268	10795
ENSG00000090615	3681.59	0.00294883	0.25131	0.914756	0.992492	GOLGA3	2802
ENSG00000090621	865.721	0.035067	0.392999	0.371206	0.968578	PABPC4	8761
ENSG00000090659	0.212584	0.00871907	0.977354	0.956166	NA	CD209	30835
ENSG00000090661	20.8886	-0.0454679	1.01207	0.777868	0.992492	CERS4	79603
ENSG00000090674	151.693	-24.0913	4.033	8.57022e-10	7.01687e-08	MCOLN1	57192
ENSG00000090686	557.252	0.0222172	0.377081	0.59858	0.992492	USP48	84196
ENSG00000090857	157.098	-0.00121575	0.339948	0.976313	0.995392	PDPR	55066
ENSG00000090861	257.496	-0.00825773	0.264475	0.772499	0.992492	AARS	16
ENSG00000090863	1822.62	0.0013868	0.305409	0.968943	0.993829	GLG1	2734
ENSG00000090889	0.85465	0.00872048	0.977355	0.956159	0.992492	KIF4A	24137
ENSG00000090905	223.768	0.013684	0.239329	0.551408	0.992492	TNRC6A	27327
ENSG00000090924	54.7483	0.0066806	0.726197	0.95112	0.992492	PLEKHG2	64857
ENSG00000090932	17.3797	0.00870296	0.977347	0.956246	0.992492	DLL3	10683
ENSG00000090971	37.1217	24.8903	5.67514	2.62138e-06	6.52708e-05	NAT14	57106
ENSG00000090975	0.276315	0.0354309	1.00555	0.826526	NA	PITPNM2	57605
ENSG00000090989	386.093	0.0231095	0.378454	0.582839	0.992492	EXOC1	55763
ENSG00000091009	247.014	-0.00285119	0.41525	0.957135	0.992621	RBM27	54439
ENSG00000091010	0.0461288	0.0087177	0.977353	0.956173	NA	POU4F3	5459
ENSG00000091039	328.112	0.0355109	0.447198	0.470237	0.992492	OSBPL8	114882
ENSG00000091073	10.5172	0.0217288	0.600597	0.794009	0.992492	DTX2	113878
ENSG00000091106	0.0983601	0.00871677	0.977353	0.956177	NA	NLRC4	58484
ENSG00000091127	206.352	0.0654075	0.664156	0.410373	0.992492	PUS7	54517
ENSG00000091128	0.0461288	0.0087177	0.977353	0.956173	NA	LAMB4	22798
ENSG00000091129	0.212281	0.00871731	0.977353	0.956175	NA	NRCAM	4897
ENSG00000091136	38.029	0.383787	1.88637	0.150064	0.669104	LAMB1	3912
ENSG00000091137	0.0699801	0.00871724	0.977353	0.956175	NA	SLC26A4	5172
ENSG00000091138	0.063249	0.00871806	0.977353	0.956171	NA	SLC26A3	1811
ENSG00000091140	1109.96	-0.0062043	0.213512	0.775044	0.992492	DLD	1738
ENSG00000091157	129.219	-19.1452	4.61931	8.71526e-06	0.000184059	WDR7	23335
ENSG00000091164	917.108	0.0221734	0.339395	0.533656	0.992492	TXNL1	9352
ENSG00000091181	10.4032	-28.0141	5.70112	2.00262e-07	6.87919e-06	IL5RA	3568
ENSG00000091262	14.2933	-12.1351	8.91489	0.00162635	0.0173431	ABCC6	368
ENSG00000091317	1802.64	-0.0129849	0.334275	0.733927	0.992492	CMTM6	54918
ENSG00000091409	47.9868	1.6278	3.85374	0.0263314	0.190932	ITGA6	3655
ENSG00000091428	0.15971	0.00871725	0.977353	0.956175	NA	RAPGEF4	11069
ENSG00000091436	3.7441	0.00833446	0.892882	0.953069	0.992492	MAP3K20	51776
ENSG00000091482	0.0424096	0.00871678	0.977353	0.956177	NA	SMPX	23676
ENSG00000091483	97.0955	1.26405	3.68675	0.0497859	0.315036	FH	2271
ENSG00000091490	465.284	-0.00289191	0.318077	0.938488	0.992492	SEL1L3	23231
ENSG00000091513	0.181903	0.034764	1.00487	0.829705	NA	TF	7018
ENSG00000091527	1850.09	0.00164232	0.132886	0.893526	0.992492	CDV3	55573
ENSG00000091536	6.9646	18.2532	3.09316	2.0603e-09	1.4757e-07	MYO15A	51168
ENSG00000091542	343.718	-0.00317159	0.282744	0.921324	0.992492	ALKBH5	54890
ENSG00000091583	0.0424096	0.00871678	0.977353	0.956177	NA	APOH	350
ENSG00000091592	226.564	-0.0814136	0.676417	0.277425	0.871523	NLRP1	22861
ENSG00000091622	0.297236	0.00871587	0.977352	0.956182	NA	PITPNM3	83394
ENSG00000091640	263.104	-0.0197323	0.371525	0.640129	0.992492	SPAG7	9552
ENSG00000091651	51.8343	0.0320172	0.666399	0.731673	0.992492	ORC6	23594
ENSG00000091656	0.242041	0.0347656	1.00487	0.829698	NA	ZFHX4	79776
ENSG00000091704	0.0886711	0.00871761	0.977353	0.956173	NA	CPA1	1357
ENSG00000091732	51.5566	0.105947	0.972515	0.419133	0.992492	ZC3HC1	51530
ENSG00000091831	0.121724	0.00871728	0.977353	0.956175	NA	ESR1	2099
ENSG00000091844	0.0375706	-0.0167411	0.982465	0.916241	NA	RGS17	26575
ENSG00000091879	138.054	-0.0812309	0.783119	0.409079	0.992492	ANGPT2	285
ENSG00000091947	22.9817	0.00960936	0.977154	0.951671	0.992492	TMEM101	84336
ENSG00000091972	892.102	24.6379	3.82626	4.27722e-11	5.62455e-09	CD200	4345
ENSG00000091986	0.0867589	0.00871678	0.977353	0.956177	NA	CCDC80	151887
ENSG00000092010	979.921	-0.0170545	0.269131	0.514756	0.992492	PSME1	5720
ENSG00000092020	300.546	-0.245787	1.24129	0.107557	0.541065	PPP2R3C	55012
ENSG00000092036	7.42645	0.00869789	0.977345	0.956272	0.992492	HAUS4	54930
ENSG00000092051	0.742054	-0.144463	1.30318	0.459282	0.992492	JPH4	84502
ENSG00000092054	0.184744	0.0087182	0.977354	0.95617	NA	MYH7	4625
ENSG00000092068	69.1415	-1.33899	4.01398	0.0582719	0.354136	SLC7A8	23428
ENSG00000092094	72.0272	0.186965	1.13609	0.180692	0.737413	OSGEP	55644
ENSG00000092096	20.8055	-0.0141165	0.735924	0.898142	0.992492	SLC22A17	51310
ENSG00000092098	6.90026	0.378384	2.03702	0.210116	0.784534	RNF31	55072
ENSG00000092108	1061.36	-0.0128571	0.28659	0.674377	0.992492	SCFD1	23256
ENSG00000092140	250.856	0.0343052	0.575944	0.64657	0.992492	G2E3	55632
ENSG00000092148	476.847	-0.0152102	0.454078	0.79287	0.992492	HECTD1	25831
ENSG00000092199	2695.53	0.011659	0.184854	0.465949	0.992492	HNRNPC	3183
ENSG00000092200	0.48364	0.00827858	0.883723	0.952775	0.992492	RPGRIP1	57096
ENSG00000092201	1170.74	0.041216	0.446601	0.373827	0.970429	SUPT16H	11198
ENSG00000092203	1332.65	0.00584142	0.236326	0.815204	0.992492	TOX4	9878
ENSG00000092208	179.343	-0.0324328	0.599669	0.685613	0.992492	GEMIN2	8487
ENSG00000092295	0.0575213	0.00871724	0.977353	0.956175	NA	TGM1	7051
ENSG00000092330	693.506	-0.0080268	0.395232	0.870505	0.992492	TINF2	26277
ENSG00000092345	0.0603873	0.00871724	0.977353	0.956175	NA	DAZL	1618
ENSG00000092421	0.215054	0.00871869	0.977354	0.956168	NA	SEMA6A	57556
ENSG00000092439	930.215	0.00176998	0.264836	0.95229	0.992492	TRPM7	54822
ENSG00000092445	0.406105	0.0507466	0.957905	0.732512	NA	TYRO3	7301
ENSG00000092470	109.737	-0.00446909	0.265125	0.879074	0.992492	WDR76	79968
ENSG00000092529	3.72273	0.00870682	0.977349	0.956227	0.992492	CAPN3	825
ENSG00000092531	416.302	-0.00881389	0.335716	0.82317	0.992492	SNAP23	8773
ENSG00000092607	0.0238513	0.0087168	0.977353	0.956177	NA	TBX15	6913
ENSG00000092621	36.415	0.0283963	0.518677	0.666353	0.992492	PHGDH	26227
ENSG00000092758	9.15453	0.00872013	0.977354	0.95616	0.992492	COL9A3	1299
ENSG00000092820	6422.13	0.000434901	0.160238	0.977716	0.995751	EZR	7430
ENSG00000092841	4457.91	-0.0185278	0.204539	0.25903	0.851838	MYL6	4637
ENSG00000092847	778.776	-0.0399288	0.430835	0.363771	0.961814	AGO1	26523
ENSG00000092850	0.0431059	0.00871816	0.977354	0.95617	NA	TEKT2	27285
ENSG00000092853	199.57	-0.0574984	0.614242	0.427819	0.992492	CLSPN	63967
ENSG00000092871	138.954	-0.0383505	0.803546	0.747928	0.992492	RFFL	117584
ENSG00000092929	36.2417	0.0545833	0.670234	0.52487	0.992492	UNC13D	201294
ENSG00000092931	218.978	-0.0105972	0.461116	0.859868	0.992492	MFSD11	79157
ENSG00000092964	552.531	-3.17947	4.05606	0.00432257	0.0411291	DPYSL2	1808
ENSG00000092969	0.0238513	0.0087168	0.977353	0.956177	NA	TGFB2	7042
ENSG00000092978	249.501	0.0130117	0.365917	0.764297	0.992492	GPATCH2	55105
ENSG00000093000	1164.79	0.00704212	0.207369	0.733071	0.992492	NUP50	10762
ENSG00000093009	38.1544	-1.38844	4.0905	0.0559105	0.343576	CDC45	8318
ENSG00000093010	253.838	-0.0169042	0.366879	0.690195	0.992492	COMT	1312
ENSG00000093072	70.7441	-36.3155	4.83169	5.67608e-15	2.5142e-12	ADA2	51816
ENSG00000093134	17.4761	-30.6599	5.62455	9.02662e-09	5.11569e-07	VNN3	55350
ENSG00000093144	148.831	0.440387	1.66989	0.0546083	0.338295	ECHDC1	55862
ENSG00000093167	672.365	0.0265656	0.324346	0.391754	0.984768	LRRFIP2	9209
ENSG00000093183	340.261	0.00645651	0.391289	0.894728	0.992492	SEC22C	9117
ENSG00000093217	17.0458	27.6734	5.6355	2.11267e-07	7.16946e-06	XYLB	9942
ENSG00000094631	209.505	-0.453944	1.93253	0.0954796	0.500347	HDAC6	10013
ENSG00000094661	0.0836995	-0.0167406	0.982465	0.916244	NA	OR1I1	126370
ENSG00000094755	0.0584751	0.00871648	0.977353	0.956179	NA	GABRP	2568
ENSG00000094796	0.0699801	0.00871724	0.977353	0.956175	NA	KRT31	3881
ENSG00000094804	21.96	0.190243	1.45127	0.373664	0.970428	CDC6	990
ENSG00000094841	378.147	1.2081	3.53108	0.0482855	0.308135	UPRT	139596
ENSG00000094880	583.688	-0.0195536	0.450364	0.727612	0.992492	CDC23	8697
ENSG00000094914	36.259	-0.275298	1.53415	0.18331	0.742773	AAAS	8086
ENSG00000094916	562.623	-0.0228037	0.405524	0.627736	0.992492	CBX5	23468
ENSG00000094975	1389.51	-0.0181247	0.199336	0.254606	0.846189	SUCO	51430
ENSG00000095002	209.461	-0.0449145	0.422096	0.265624	0.859154	MSH2	4436
ENSG00000095015	198.26	0.0312363	0.47338	0.577961	0.992492	MAP3K1	4214
ENSG00000095059	1.44969	0.0312794	0.957845	0.837424	0.992492	DHPS	1725
ENSG00000095066	24.8104	-21.1111	3.26905	5.02426e-11	6.26433e-09	HOOK2	29911
ENSG00000095110	0.0779709	0.00871697	0.977353	0.956176	NA	NXPE1	120400
ENSG00000095139	999.021	-0.00158829	0.374419	0.972701	0.99414	ARCN1	372
ENSG00000095209	118.355	-0.0504166	0.632531	0.527084	0.992492	TMEM38B	55151
ENSG00000095261	523.282	0.095192	0.710679	0.21711	0.794895	PSMD5	5711
ENSG00000095303	0.336182	0.00871535	0.977352	0.956184	NA	PTGS1	5742
ENSG00000095319	361.96	0.00949937	0.210303	0.639864	0.992492	NUP188	23511
ENSG00000095321	29.6728	15.9985	8.16624	0.000539831	0.00641244	CRAT	1384
ENSG00000095370	24.7043	0.00871922	0.977354	0.956165	0.992492	SH2D3C	10044
ENSG00000095380	551.945	-0.000841653	0.356071	0.984562	0.996297	NANS	54187
ENSG00000095383	13.1327	-32.8384	5.65285	8.88383e-10	7.18907e-08	TBC1D2	55357
ENSG00000095397	286.616	-0.0191174	0.37539	0.657381	0.992492	WHRN	25861
ENSG00000095464	0.0699801	0.00871724	0.977353	0.956175	NA	PDE6C	5146
ENSG00000095485	327.286	-0.0211402	0.435863	0.69028	0.992492	CWF19L1	55280
ENSG00000095539	0.0540274	0.00871724	0.977353	0.956175	NA	SEMA4G	57715
ENSG00000095564	734.724	-0.00183265	0.198434	0.928274	0.992492	BTAF1	9044
ENSG00000095574	799.116	-0.0212155	0.326117	0.529784	0.992492	IKZF5	64376
ENSG00000095585	0.0424096	0.00871678	0.977353	0.956177	NA	BLNK	29760
ENSG00000095587	0.0565718	0.00871724	0.977353	0.956175	NA	TLL2	7093
ENSG00000095627	0.0848192	0.00871634	0.977353	0.956179	NA	TDRD1	56165
ENSG00000095637	0.513285	0.148651	1.31831	0.451096	0.992492	SORBS1	10580
ENSG00000095739	63.1512	-0.644623	2.69972	0.124128	0.595926	BAMBI	25805
ENSG00000095752	0.128145	-0.0167413	0.982465	0.91624	NA	IL11	3589
ENSG00000095777	0.424657	-0.0681847	1.0667	0.683632	0.992492	MYO3A	53904
ENSG00000095787	961.15	0.0048049	0.17283	0.772176	0.992492	WAC	51322
ENSG00000095794	5159.21	0.0340755	0.382448	0.366883	0.965356	CREM	1390
ENSG00000095906	80.6784	-0.0574033	0.505725	0.257738	0.84996	NUBP2	10101
ENSG00000095917	0.148832	0.00871727	0.977353	0.956175	NA	TPSD1	23430
ENSG00000095932	0.025422	0.00871679	0.977353	0.956177	NA	SMIM24	284422
ENSG00000095951	346.955	-5.56281	5.20448	0.00238124	0.0243063	HIVEP1	3096
ENSG00000095970	0.0508441	0.00871654	0.977353	0.956178	NA	TREM2	54209
ENSG00000095981	0.0250765	0.0087177	0.977353	0.956173	NA	KCNK16	83795
ENSG00000096060	1187	-0.0136587	0.341723	0.727667	0.992492	FKBP5	2289
ENSG00000096063	731.892	-0.232231	1.26718	0.142674	0.6487	SRPK1	6732
ENSG00000096070	18.4034	0.601713	2.60477	0.133741	0.624619	BRPF3	27154
ENSG00000096080	115.903	0.00202953	0.460191	0.973307	0.994398	MRPS18A	55168
ENSG00000096088	0.196088	0.00871728	0.977353	0.956175	NA	PGC	5225
ENSG00000096092	561.762	-0.303706	1.5809	0.152428	0.674822	TMEM14A	28978
ENSG00000096093	21.7325	-1.63353	4.4296	0.045556	0.295454	EFHC1	114327
ENSG00000096264	0.0461288	0.0087177	0.977353	0.956173	NA	NCR2	9436
ENSG00000096384	11070	0.0570606	0.39795	0.103262	0.525583	HSP90AB1	3326
ENSG00000096401	809.611	0.00341309	0.231937	0.89036	0.992492	CDC5L	988
ENSG00000096433	54.0163	0.115328	0.942135	0.335351	0.934805	ITPR3	3710
ENSG00000096654	41.7812	-1.07241	3.54645	0.072587	0.412487	ZNF184	7738
ENSG00000096696	0.143007	-0.0167406	0.982465	0.916244	NA	DSP	1832
ENSG00000096717	208.795	0.13969	1.03015	0.283799	0.879805	SIRT1	23411
ENSG00000096746	1089.98	0.00686458	0.296251	0.83836	0.992492	HNRNPH3	3189
ENSG00000096872	106.811	-0.00195217	0.873244	0.988704	0.996757	IFT74	80173
ENSG00000096968	277.425	0.0528938	0.581666	0.43572	0.992492	JAK2	3717
ENSG00000096996	17.6512	-0.167791	1.21288	0.303455	0.902431	IL12RB1	3594
ENSG00000097007	163.361	-0.303603	1.65549	0.183771	0.743746	ABL1	25
ENSG00000097021	72.7651	-0.0205151	0.831842	0.873057	0.992492	ACOT7	11332
ENSG00000097033	1117.89	-0.015918	0.339989	0.677031	0.992492	SH3GLB1	51100
ENSG00000097046	187.729	-9.17293	8.8572	0.00342679	0.0334958	CDC7	8317
ENSG00000097096	305.866	9.73856	8.96537	0.0030188	0.030031	SYDE2	84144
ENSG00000099139	24.6187	3.03911	4.77573	0.00908101	0.0775896	PCSK5	5125
ENSG00000099194	96.6794	0.156085	1.07523	0.246974	0.833916	SCD	6319
ENSG00000099203	52.8165	-0.216439	1.39892	0.256926	0.848699	TMED1	11018
ENSG00000099204	632.203	-0.313838	1.2633	0.0493779	0.313279	ABLIM1	3983
ENSG00000099219	64.1596	-0.126242	1.20035	0.476738	0.992492	ERMP1	79956
ENSG00000099246	931.345	0.00844413	0.269753	0.773256	0.992492	RAB18	22931
ENSG00000099250	32.763	0.00872675	0.977357	0.956127	0.992492	NRP1	8829
ENSG00000099251	24.2034	0.00904458	0.463755	0.881558	0.992492	HSD17B7P2	158160
ENSG00000099256	3.30632	-0.31369	1.84963	0.249227	0.837673	PRTFDC1	56952
ENSG00000099260	0.025422	0.00871679	0.977353	0.956177	NA	PALMD	54873
ENSG00000099282	0.248857	0.0087168	0.977353	0.956177	NA	TSPAN15	23555
ENSG00000099284	12.5359	0.776617	2.98577	0.102665	0.523754	H2AFY2	55506
ENSG00000099290	132.962	-1.44989	3.67253	0.0313336	0.220396	WASHC2A	387680
ENSG00000099308	241.252	-0.0107652	0.414901	0.836255	0.992492	MAST3	23031
ENSG00000099326	40.1112	-0.0702377	0.96247	0.624729	0.992492	MZF1	7593
ENSG00000099330	7.87291	-0.0220276	0.939075	0.883124	0.992492	OCEL1	79629
ENSG00000099331	220.859	0.0582502	0.560485	0.339236	0.937156	MYO9B	4650
ENSG00000099337	58.1686	0.139334	1.08726	0.333407	0.933294	KCNK6	9424
ENSG00000099338	0.120391	0.00871718	0.977353	0.956175	NA	CATSPERG	57828
ENSG00000099341	1119.21	-0.00523994	0.191368	0.781824	0.992492	PSMD8	5714
ENSG00000099364	0.119688	0.00871903	0.977354	0.956166	NA	FBXL19	54620
ENSG00000099365	0.291134	0.00871654	0.977353	0.956178	NA	STX1B	112755
ENSG00000099377	0.0492733	0.00871633	0.977353	0.956179	NA	HSD3B7	80270
ENSG00000099381	61.5613	-0.0861241	0.784173	0.371409	0.968932	SETD1A	9739
ENSG00000099385	80.5013	-0.0291618	0.400224	0.500869	0.992492	BCL7C	9274
ENSG00000099399	0.326105	0.00871536	0.977352	0.956184	NA	MAGEB2	4113
[truncated: 29,481 more rows]
