# Supplementary material for: Transcriptional Activity and Stability of CD39+CD103+CD8+ T Cells in Human High-Grade Endometrial Cancer
Source: Int J Mol Sci. 2020 May 27;21(11):3770. doi: 10.3390/ijms21113770 (PMC7312498; doi:10.3390/ijms21113770)
Supplement: Supplementary file 1 [file ijms-21-03770-s001.zip › ijms-803815 Supplementary/Supplementary Table 6 Antibody list.xlsx]

## Sheet: Blad1
Supplementary Table 6
Antibodies for T cell sorting
Antigen	Fluorchrome	Clone	Reference number	Company	Concentration
CD103	FITC	Ber-ACT8	561677	BD	10 ul/digest
CD39	APC	eBioA1 (A1)	17-0399-42	eBioscience	2,5ul/digest
CD3	PE	UCHT1	555333	BD	2,5ul/digest
CD8a	BV421	RPA-T8	562428	BD	2,5ul/digest
Antibodies for in vitro experiments
Antigen	Fluorchrome	Clone	Reference number	Company	Concentration
TNFa	APC	MAb11	17-7349-82	eBioscience
CD3	BV421	UCHT1	562427	BD
CD8a	APC-efluor780		47-0088-42	eBioscience
IFNg	PerCPcy5.5	RPA-T8	45-7319-42	eBioscience
IL-2	PE-cy7	MQ1-17H12	25-7029-42	eBioscience
IL-10	AF480	JES3-9D7	53-7108-41	eBioscience
IL-13	FITC	85BRD	11-7136-41	eBioscience
IL-21	PE	eBio3A3-N2	12-7219-41	eBioscience
GM-CSF	PE	Davkat	12-7209-41	eBioscience
