# Supplementary material for: Transcriptional Activity and Stability of CD39+CD103+CD8+ T Cells in Human High-Grade Endometrial Cancer
Source: Int J Mol Sci. 2020 May 27;21(11):3770. doi: 10.3390/ijms21113770 (PMC7312498; doi:10.3390/ijms21113770)
Supplement: Supplementary file 1 [file ijms-21-03770-s001.zip › ijms-803815 Supplementary/Supplementary Table 7 Primers and protocol smartseq .xlsx]

## Sheet: Blad1
Supplementary Table 7
Primer	sequence
BC-Oligo-dT	5'- AAG CAG TGG TAT CAA CGC AGA GTA CTT TTT TTT TTT TTT TTT TTT TTT TTT TTT TCA-3'
BC-TSO	5'- AAG CAG TGG TAT CAA CGC AGA GTG AAT RGR G+G-3'
BC-PCR	5'- AAG CAG TGG TAT CAA CGC AGA GT-3'
Nextera index 1 (i7) adapters (N7)
index name	i7 bases in adapter
N701	TCGCCTTA
N702	CTAGTACG
N703	TTCTGCCT
N704	GCTCAGGA
N705	AGGAGTCC
N706	CATGCCTA
Nextera index 2 (i5) adapters (S5)
index name	i5 bases in adapter
S502	CTCTCTAT
S503	TATCCTCT
S504	AGAGTAGA
S517	GCGTAAGA
RNA solution (cells are sorted in this solution):
		volume
	cell lysis buffer (0,2% Triton and 2U / ul RNAse inhibitor)	2 ul
	10 uM oligo dT primer	1 ul
	4x 10 mM dNTP mix	1 ul
		tot 4 ul
Reverse transcription mix:
		volume	Final concentration
	Smart scribe reverse transcription (100 U/ul)	0.5	5 U / ul
	Rnase inhibitor (40 U/ul)	0.25	1 U / ul
	smart scribe first strand buffer (5x)	2	1x
	DTT (100 mM)	0.2	2 mM
	Betaine (5M)	2	1 M
	BC-TSO (10 uM)	0.1	1 uM
	Nuclease free water	0.95
		tot 6 ul (end volume = 10 ul)
Reverse transcription program:
Cycle	Temp	Time	Purpose
1	42	90 min	RT and template-switching
2-11	50	2 min	unfolding of RNA secondary structure
	42	2 min	Completion/continuation of RT and temlate-switching
12	70	15 min	enzyme inactivation
13	4	hold	safe storage
PCR preamplification mix:
		volume	Final concentration
	KAPA HiFi HotStart ReadyMix (2x)	12,5 ul	1x
	BC-PCR primer (10 uM)	0,25 ul	100 nM
	nuclease free water	2,25 ul
		tot 15 ul (end volume = 25 ul)
PCR preamplification program:
Cycle	Temp	Time
1	98	3 min
2-24	98	20 sec
	67	15 sec
	72	6 min
25	72	5 min
26	4	hold
Tagmentatie according to Illumina nextera protocol
