# Supplementary material for: Transcriptional Activity and Stability of CD39+CD103+CD8+ T Cells in Human High-Grade Endometrial Cancer
Source: Int J Mol Sci. 2020 May 27;21(11):3770. doi: 10.3390/ijms21113770 (PMC7312498; doi:10.3390/ijms21113770)
Supplement: Supplementary file 1 [file ijms-21-03770-s001.zip › ijms-803815 Supplementary/Supplementary Table 8 qPCR Primers.xlsx]

## Sheet: Blad1
Supplementary Table 8 qPCR Primers
Primer sequence	Primer name
GTCATCTGTCTGATGGTCATCTTCTT	IL21 FW
TCAGGGACCAAGTCATTCACATA	IL21RV
ACAGCCCTCAGGGAGCTCAT	IL13FW
TCAGGTTGATGCTCCATACCAT	IL13RV
GCTGGAGGACTTTAAGGGTTACCT	IL10FW
CTTGATGTCTGGGTCTTGGTTCT	IL10RV
GGAGCATGTGAATGCCATCCAG	GMCSF-FW
CTGGAGGTCAAACATTTCTGAGAT	GMCSF-RV
CCCCAGGGACCTCTCTCTAATC	TNFaFW
GGTTTGCTACAACATGGGCTACA	TNFaRV
TGGCTTTTCAGCTCTGCATC	IFNgFW
CCGCTACATCTGAATGACCTG	IFNgRV
AAGTTTTACATGCCCAAGAAGG	IL2FW
AAGTGAAAGTTTTTGCTTTGAGCTA	IL2RV
qPCR program:
Temperature	Time	Cycle
95°C	3 min	1
95°C	5 sec	2-40
58°C	15 sec
95°C	10 sec	41
Melting curve analysis (65°C to 95°C, increment 0,5°C; 5 sec + plate read)
