# Supplementary material for: Transcriptional Activity and Stability of CD39+CD103+CD8+ T Cells in Human High-Grade Endometrial Cancer
Source: Int J Mol Sci. 2020 May 27;21(11):3770. doi: 10.3390/ijms21113770 (PMC7312498; doi:10.3390/ijms21113770)
Supplement: Supplementary file 1 [file ijms-21-03770-s001.zip › ijms-803815 Supplementary/Supplementary Table to reviewer.xlsx]

## Sheet: Blad2
Supplementary Table to cover letter
	baseMean	log2FoldChange	lfcSE	stat	pvalue	padj	symbol
ENSG00000173276	801.816	30	3.66126	8.19391	2.52878e-16	3.02764e-13	ZBTB21		positive fold change - enriched CD8 TIL
ENSG00000222009	416.165	30	4.36383	6.87469	6.21255e-12	1.38677e-09	BTBD19		negative fold change - enriched CD39+CD103+ TRM
ENSG00000140968	1177.85	30	4.50921	6.65306	2.87066e-11	4.90995e-09	IRF8
ENSG00000116863	704.27	30	4.68775	6.39966	1.55723e-10	2.0878e-08	ADPRHL2
ENSG00000152944	380.28	30	4.79928	6.25093	4.08007e-10	4.69542e-08	MED21
ENSG00000155636	161.978	30	4.80101	6.24868	4.13938e-10	4.69963e-08	RBM45
ENSG00000197057	286.347	30	4.81538	6.23004	4.6631e-10	5.13998e-08	DTHD1
ENSG00000165434	299.392	30	4.946	6.0655	1.31542e-09	1.23743e-07	PGM2L1
ENSG00000130349	304.964	30	5.07591	5.91028	3.41535e-09	2.69342e-07	C6orf203
ENSG00000112578	125.134	30	5.08601	5.89854	3.66738e-09	2.87496e-07	BYSL
ENSG00000262246	174.677	30	5.17629	5.79565	6.80563e-09	5.06385e-07	CORO7
ENSG00000127526	89.967	30	5.21501	5.75263	8.78656e-09	6.22145e-07	SLC35E1
ENSG00000167842	390.892	30	5.22348	5.7433	9.28488e-09	6.50436e-07	MIS12
ENSG00000279088	60.7711	30	5.25526	5.70856	1.13934e-08	7.88269e-07	NA
ENSG00000234127	221.702	30	5.26475	5.69828	1.21024e-08	8.25845e-07	TRIM26
ENSG00000120833	119.573	30	5.39043	5.56542	2.61524e-08	1.59457e-06	SOCS2
ENSG00000078114	216.167	30	5.4475	5.50711	3.64769e-08	2.0618e-06	NEBL
ENSG00000186106	183.056	30	5.48595	5.46851	4.53826e-08	2.46257e-06	ANKRD46
ENSG00000068079	277.233	30	5.50465	5.44993	5.03885e-08	2.65821e-06	IFI35
ENSG00000279602	177.791	30	5.58321	5.37325	7.73301e-08	3.66345e-06	NA
ENSG00000182199	229.019	30	5.74625	5.2208	1.78151e-07	7.59306e-06	SHMT2
ENSG00000011422	277.985	30	5.75625	5.21173	1.87087e-07	7.88044e-06	PLAUR
ENSG00000256269	412.984	30	5.85632	5.12267	3.01235e-07	1.17723e-05	HMBS
ENSG00000111144	338.921	30	5.88116	5.10104	3.37801e-07	1.29704e-05	LTA4H
ENSG00000163785	147.048	30	5.89545	5.08867	3.60587e-07	1.3765e-05	RYK
ENSG00000198478	178.056	30	6.04209	4.96517	6.86397e-07	2.42355e-05	SH3BGRL2
ENSG00000217482	57.2807	30	6.05546	4.95421	7.2626e-07	2.53038e-05	NA
ENSG00000085365	208.113	30	6.07091	4.9416	7.74831e-07	2.65053e-05	SCAMP1
ENSG00000234608	348.748	30	6.15012	4.87795	1.07192e-06	3.4432e-05	MAPKAPK5-AS1
ENSG00000127952	115.223	30	6.17581	4.85766	1.1878e-06	3.75139e-05	STYXL1
ENSG00000070610	127.02	30	6.20726	4.83305	1.34457e-06	4.12775e-05	GBA2
ENSG00000164252	34.4016	30	6.21475	4.82723	1.38446e-06	4.22068e-05	AGGF1
ENSG00000119689	74.1846	30	6.21648	4.82588	1.39386e-06	4.22976e-05	DLST
ENSG00000132467	84.2006	30	6.26922	4.78528	1.70748e-06	5.00834e-05	UTP3
ENSG00000186352	87.6883	30	6.27347	4.78204	1.73525e-06	5.0785e-05	ANKRD37
ENSG00000174885	54.8995	30	6.28162	4.77584	1.78961e-06	5.20289e-05	NLRP6
ENSG00000134057	268.995	30	6.34822	4.72574	2.29284e-06	6.45229e-05	CCNB1
ENSG00000226328	188.341	30	6.35958	4.7173	2.39e-06	6.64057e-05	NUP50-DT
ENSG00000132763	68.123	30	6.36269	4.71499	2.41726e-06	6.70218e-05	MMACHC
ENSG00000103404	399.728	30	6.47512	4.63312	3.60203e-06	9.41244e-05	USP31
ENSG00000168556	256.914	30	6.4916	4.62136	3.81233e-06	9.84478e-05	ING2
ENSG00000204920	193.812	30	6.49808	4.61675	3.898e-06	0.000100072	ZNF155
ENSG00000280385	233.07	30	6.59781	4.54696	5.44261e-06	0.000134483	NA
ENSG00000266053	64.3641	30	6.64512	4.51459	6.344e-06	0.000153868	NDUFV2-AS1
ENSG00000246422	117.625	30	6.65068	4.51081	6.45793e-06	0.000155486	LOC100505658
ENSG00000134291	388.02	30	6.66951	4.49808	6.85694e-06	0.000162421	TMEM106C
ENSG00000175274	99.7929	30	6.70004	4.47759	7.54918e-06	0.000177224	TP53I11
ENSG00000147383	203.36	30	6.72051	4.46395	8.04632e-06	0.000186239	NSDHL
ENSG00000197355	130.9	30	6.80471	4.40871	1.03989e-05	0.000232914	UAP1L1
ENSG00000136933	147.475	30	6.81874	4.39964	1.08431e-05	0.000241222	RABEPK
ENSG00000155868	55.7497	30	6.86315	4.37117	1.23583e-05	0.000270814	MED7
ENSG00000197013	122.67	30	6.87427	4.3641	1.27648e-05	0.000277414	ZNF429
ENSG00000282939	151.163	30	6.93407	4.32646	1.51522e-05	0.000320313	NA
ENSG00000111335	1084.49	30	7.00088	4.28518	1.82595e-05	0.000372257	OAS2
ENSG00000112367	273.018	30	7.00714	4.28135	1.85766e-05	0.000377552	FIG4
ENSG00000100575	110.549	30	7.06483	4.24639	2.17247e-05	0.000429601	TIMM9
ENSG00000070540	109.478	30	7.12377	4.21125	2.53957e-05	0.000482629	WIPI1
ENSG00000174749	99.5258	30	7.23732	4.14518	3.39549e-05	0.000617661	FAM241A
ENSG00000106460	200.923	30	7.24236	4.1423	3.43845e-05	0.000624613	TMEM106B
ENSG00000109107	173.941	30	7.3471	4.08324	4.44118e-05	0.000783357	ALDOC
ENSG00000231365	13.2889	30	7.45376	4.02482	5.70197e-05	0.000960294	WARS2-AS1
ENSG00000163281	209.851	30	7.46459	4.01898	5.84517e-05	0.000977917	GNPDA2
ENSG00000168404	162.365	30	7.47088	4.01559	5.92968e-05	0.000987281	MLKL
ENSG00000167130	82.6306	30	7.57425	3.96079	7.47026e-05	0.00120568	DOLPP1
ENSG00000243943	225.18	30	7.5819	3.95679	7.59633e-05	0.00122004	ZNF512
ENSG00000131558	137.554	30	7.59174	3.95166	7.76105e-05	0.00123595	EXOC4
ENSG00000117362	92.7765	30	7.63296	3.93032	8.48321e-05	0.00133163	APH1A
ENSG00000215022	99.7901	30	7.68126	3.90561	9.39875e-05	0.00145113	LOC100130357
ENSG00000114107	184.522	30	7.69615	3.89805	9.69696e-05	0.00148672	CEP70
ENSG00000138459	126.127	30	7.69901	3.89661	9.75497e-05	0.00149387	SLC35A5
ENSG00000159445	78.841	30	7.81574	3.83841	0.000123835	0.00181616	THEM4
ENSG00000240729	121.793	30	7.95055	3.77332	0.000161086	0.00225213	NA
ENSG00000157693	50.6962	30	7.98979	3.75479	0.000173485	0.00239497	TMEM268
ENSG00000166896	102.757	30	8.07779	3.71389	0.000204101	0.00272895	ATP23
ENSG00000076984	52.8699	30	8.21799	3.65053	0.000261703	0.00339235	MAP2K7
ENSG00000276517	164.339	30	8.29782	3.61541	0.000299878	0.00378657	NA
ENSG00000112742	106.313	30	8.29957	3.61464	0.000300761	0.00379408	TTK
ENSG00000003096	16.3153	30	8.44128	3.55396	0.00037947	0.00379427	KLHL13
ENSG00000021762	10.9888	30	8.40986	3.56724	0.00036076	0.00379427	OSBPL5
ENSG00000025039	7.72149	30	8.41321	3.56582	0.000362718	0.00379427	RRAGD
ENSG00000070087	5.98283	30	8.38329	3.57855	0.000345507	0.00379427	PFN2
ENSG00000072415	222.85	30	8.41097	3.56677	0.000361407	0.00379427	MPP5
ENSG00000073111	60.6825	30	8.37456	3.58228	0.000340612	0.00379427	MCM2
ENSG00000076382	190.438	30	8.31116	3.60961	0.000306663	0.00379427	SPAG5
ENSG00000079435	14.4816	30	8.3993	3.57173	0.000354636	0.00379427	LIPE
ENSG00000083454	40.2017	30	8.33996	3.59714	0.000321736	0.00379427	P2RX5
ENSG00000083817	66.1824	30	8.3487	3.59337	0.000326423	0.00379427	ZNF416
ENSG00000088826	47.2588	30	8.38035	3.5798	0.000343856	0.00379427	SMOX
ENSG00000090971	37.1217	30	8.43636	3.55604	0.000376491	0.00379427	NAT14
ENSG00000091181	10.4032	30	8.41641	3.56447	0.000364598	0.00379427	IL5RA
ENSG00000093009	38.1544	30	8.40887	3.56766	0.000360182	0.00379427	CDC45
ENSG00000102384	11.5244	30	8.386	3.57739	0.000347041	0.00379427	CENPI
ENSG00000102796	18.5629	30	8.40017	3.57135	0.00035514	0.00379427	DHRS12
ENSG00000106780	49.4767	30	8.39492	3.57359	0.000352119	0.00379427	MEGF9
ENSG00000107779	106.434	30	8.37167	3.58352	0.000339001	0.00379427	BMPR1A
ENSG00000111247	89.7327	30	8.35552	3.59044	0.000330121	0.00379427	RAD51AP1
ENSG00000113303	23.8964	30	8.38893	3.57614	0.000348702	0.00379427	BTNL8
ENSG00000114346	24.3319	30	8.38764	3.57669	0.000347971	0.00379427	ECT2
ENSG00000115170	131.664	30	8.38322	3.57858	0.000345468	0.00379427	ACVR1
ENSG00000116701	154.236	30	8.43731	3.55564	0.000377065	0.00379427	NCF2
ENSG00000118162	22.942	30	8.38837	3.57638	0.000348386	0.00379427	KPTN
ENSG00000121152	115.259	30	8.38237	3.57894	0.000344992	0.00379427	NCAPH
ENSG00000123473	58.2644	30	8.42144	3.56234	0.00036757	0.00379427	STIL
ENSG00000123901	28.5211	30	8.43999	3.55451	0.000378686	0.00379427	GPR83
ENSG00000125968	49.706	30	8.43717	3.55569	0.000376984	0.00379427	ID1
ENSG00000129484	113.608	30	8.38816	3.57647	0.000348268	0.00379427	PARP2
ENSG00000131153	28.5277	30	8.41117	3.56668	0.000361526	0.00379427	GINS2
ENSG00000131435	52.7449	30	8.43627	3.55608	0.000376436	0.00379427	PDLIM4
ENSG00000131791	139.115	30	8.43627	3.55607	0.000376439	0.00379427	PRKAB2
ENSG00000134193	64.8149	30	8.42194	3.56212	0.000367868	0.00379427	REG4
ENSG00000136542	7.87893	30	8.40372	3.56985	0.00035719	0.00379427	GALNT5
ENSG00000136868	107.834	30	8.39108	3.57523	0.000349925	0.00379427	SLC31A1
ENSG00000137101	99.0134	30	8.40128	3.57088	0.00035578	0.00379427	CD72
ENSG00000139318	127.307	30	8.3959	3.57317	0.00035268	0.00379427	DUSP6
ENSG00000154079	24.523	30	8.38175	3.5792	0.000344642	0.00379427	SDHAF4
ENSG00000155755	143.045	30	8.35788	3.58943	0.000331407	0.00379427	TMEM237
ENSG00000158427	65.6009	30	8.43726	3.55566	0.000377038	0.00379427	TMSB15B
ENSG00000164117	50.9288	30	8.42526	3.56072	0.00036984	0.00379427	FBXO8
ENSG00000164253	40.2531	30	8.3409	3.59673	0.000322239	0.00379427	WDR41
ENSG00000165802	16.8631	30	8.42409	3.56122	0.000369141	0.00379427	NSMF
ENSG00000167261	46.8349	30	8.38957	3.57587	0.000349067	0.00379427	DPEP2
ENSG00000171723	13.8099	30	8.40774	3.56814	0.000359523	0.00379427	GPHN
ENSG00000172799	23.5107	30	8.44168	3.5538	0.000379715	0.00379427	NA
ENSG00000173083	30.8664	30	8.40909	3.56757	0.000360313	0.00379427	HPSE
ENSG00000173275	301.172	30	8.38481	3.5779	0.000346367	0.00379427	ZNF449
ENSG00000174483	21.7356	30	8.37457	3.58227	0.000340615	0.00379427	BBS1
ENSG00000175449	17.8838	30	8.41688	3.56427	0.000364874	0.00379427	RFESD
ENSG00000175779	28.389	30	8.39409	3.57394	0.000351646	0.00379427	C15orf53
ENSG00000178096	25.667	30	8.37102	3.58379	0.000338638	0.00379427	BOLA1
ENSG00000179362	82.0766	30	8.37228	3.58325	0.000339339	0.00379427	HMGN2P46
ENSG00000179598	69.9293	30	8.33268	3.60028	0.000317872	0.00379427	PLD6
ENSG00000181396	48.4924	30	8.41765	3.56394	0.000365332	0.00379427	OGFOD3
ENSG00000182308	56.2473	30	8.38838	3.57637	0.000348392	0.00379427	DCAF4L1
ENSG00000183401	42.2088	30	8.37946	3.58019	0.000343351	0.00379427	CCDC159
ENSG00000184903	30.8179	30	8.37771	3.58093	0.000342375	0.00379427	IMMP2L
ENSG00000185361	7.60563	30	8.4037	3.56985	0.00035718	0.00379427	TNFAIP8L1
ENSG00000185436	19.9339	30	8.36199	3.58766	0.000333657	0.00379427	IFNLR1
ENSG00000188649	7.32743	30	8.43224	3.55778	0.000374009	0.00379427	CC2D2B
ENSG00000189164	176.959	30	8.3564	3.59006	0.0003306	0.00379427	ZNF527
ENSG00000196465	56.2687	30	8.37974	3.58006	0.00034351	0.00379427	MYL6B
ENSG00000197062	163.162	30	8.37557	3.58184	0.000341177	0.00379427	ZSCAN26
ENSG00000204475	75.1164	30	8.41207	3.56631	0.000362048	0.00379427	NCR3
ENSG00000211728	52.4714	30	8.3561	3.59019	0.000330437	0.00379427	NA
ENSG00000211798	37.596	30	8.43652	3.55597	0.000376588	0.00379427	NA
ENSG00000211799	52.9255	30	8.43643	3.55601	0.000376535	0.00379427	NA
ENSG00000212332	11.005	30	8.39073	3.57537	0.00034973	0.00379427	NA
ENSG00000213246	11.5135	30	8.3837	3.57837	0.000345739	0.00379427	SUPT4H1
ENSG00000214301	45.6333	30	8.43641	3.55602	0.000376521	0.00379427	NA
ENSG00000215244	33.8315	30	8.35397	3.59111	0.000329276	0.00379427	LOC399715
ENSG00000235531	21.0392	30	8.41447	3.56529	0.000363459	0.00379427	MSC-AS1
ENSG00000238279	20.3212	30	8.38175	3.5792	0.000344644	0.00379427	NA
ENSG00000242853	59.2927	30	8.38263	3.57883	0.000345138	0.00379427	NA
ENSG00000245213	4.81531	30	8.38318	3.57859	0.000345449	0.00379427	LOC101930370
ENSG00000245571	36.8072	30	8.43633	3.55605	0.000376473	0.00379427	FAM111A-DT
ENSG00000247137	34.7686	30	8.38647	3.57719	0.000347309	0.00379427	LOC100506282
ENSG00000248487	29.9824	30	8.4089	3.56765	0.000360198	0.00379427	ABHD14A
ENSG00000250365	21.9943	30	8.40874	3.56772	0.000360105	0.00379427	LOC101927124
ENSG00000255150	80.2239	30	8.44067	3.55422	0.000379104	0.00379427	EID3
ENSG00000259529	14.5058	30	8.38805	3.57652	0.000348201	0.00379427	NA
ENSG00000260103	9.38392	30	8.43118	3.55822	0.000373373	0.00379427	LOC101929333
ENSG00000260641	45.3634	30	8.43441	3.55686	0.00037532	0.00379427	NA
ENSG00000262049	44.1811	30	8.38365	3.57839	0.000345713	0.00379427	NA
ENSG00000265158	48.6212	30	8.43802	3.55534	0.000377497	0.00379427	NA
ENSG00000266368	13.5682	30	8.38414	3.57818	0.000345992	0.00379427	NA
ENSG00000266473	5.42528	30	8.33943	3.59737	0.000321453	0.00379427	NA
ENSG00000271646	149.187	30	8.38673	3.57708	0.000347452	0.00379427	NA
ENSG00000274066	8.48113	30	8.35186	3.59201	0.000328133	0.00379427	MIR6514
ENSG00000277879	66.4944	30	8.42663	3.56014	0.000370655	0.00379427	NA
ENSG00000160767	12.6972	30	8.44371	3.55294	0.000380953	0.00379827	FAM189B
ENSG00000085999	11.7771	30	8.45091	3.54991	0.000385356	0.00380343	RAD54L
ENSG00000110777	23.9756	30	8.44769	3.55127	0.000383381	0.00380343	POU2AF1
ENSG00000111665	29.419	30	8.45148	3.54967	0.00038571	0.00380343	CDCA3
ENSG00000167925	23.1789	30	8.45168	3.54959	0.000385831	0.00380343	GHDC
ENSG00000168229	84.7862	30	8.45153	3.54965	0.000385742	0.00380343	PTGDR
ENSG00000230433	9.69673	30	8.4509	3.54992	0.000385348	0.00380343	NA
ENSG00000257178	13.565	30	8.45093	3.5499	0.000385372	0.00380343	NA
ENSG00000169621	21.2464	30	8.45287	3.54909	0.000386563	0.00380496	PROKR1
ENSG00000267334	108.793	30	8.46447	3.54423	0.000393769	0.00384932	NA
ENSG00000166086	199.169	30	8.46447	3.54423	0.000393768	0.00384932	JAM3
ENSG00000259165	9.52776	30	8.45235	3.5493	0.000386251	0.00380473	NA
ENSG00000183562	41.0041	29.9998	8.45366	3.54873	0.000387092	0.00380732	NA
ENSG00000088543	47.1306	29.9997	8.46448	3.54419	0.00039382	0.00384932	C3orf18
ENSG00000094841	378.147	29.999	7.06309	4.24729	2.16371e-05	0.000429158	UPRT
ENSG00000175489	7.3114	29.9987	8.46754	3.54279	0.000395922	0.00386244	LRRC25
ENSG00000243417	94.6066	29.9984	8.43738	3.55542	0.000377378	0.00379427	NA
ENSG00000143324	109.58	29.9941	5.65332	5.30557	1.12324e-07	5.13963e-06	XPR1
ENSG00000169718	399.246	29.9935	5.69188	5.26953	1.36774e-07	6.08552e-06	DUS1L
ENSG00000186787	50.2327	29.991	8.41099	3.56569	0.000362906	0.00379427	SPIN2B
ENSG00000248008	72.3804	29.9896	8.45139	3.54848	0.000387462	0.00380778	NRAV
ENSG00000261485	42.513	29.9722	8.43251	3.55437	0.000378887	0.00379427	NA
ENSG00000205730	35.0723	29.9608	8.10391	3.69708	0.000218097	0.00290136	ITPRIPL2
ENSG00000255700	57.41	29.9468	8.46448	3.53793	0.000403271	0.00391962	NA
ENSG00000129493	245.718	29.944	7.2607	4.12412	3.72159e-05	0.000672336	HEATR5A
ENSG00000156384	284.161	29.9415	6.74232	4.44084	8.96098e-06	0.000204534	SFR1
ENSG00000258285	110.349	29.902	8.43717	3.54408	0.000393993	0.00384932	TESC-AS1
ENSG00000248394	43.0669	29.8976	8.46448	3.53213	0.000412231	0.00399197	NA
ENSG00000182993	169.204	29.8622	8.34687	3.57765	0.000346697	0.00379427	C12orf60
ENSG00000108187	15.3488	29.841	8.41849	3.54469	0.000393069	0.00384932	PBLD
ENSG00000169607	298.066	29.8107	8.24479	3.61571	0.000299529	0.00378579	CKAP2L
ENSG00000023041	501.445	29.6964	4.65603	6.37805	1.79358e-10	2.22276e-08	ZDHHC6
ENSG00000117643	53.5405	29.6936	6.84351	4.33895	1.43166e-05	0.000305591	MAN1C1
ENSG00000277969	68.0985	29.6536	5.88853	5.03583	4.75778e-07	1.75518e-05	NA
ENSG00000088451	123.898	29.6444	6.69104	4.43046	9.40339e-06	0.000212938	TGDS
ENSG00000137449	132.218	29.633	7.54772	3.92609	8.6338e-05	0.00135052	CPEB2
ENSG00000237765	88.2668	29.6092	6.96007	4.25415	2.09845e-05	0.0004179	FAM200B
ENSG00000073711	62.319	29.5923	8.32914	3.55286	0.000381069	0.00379827	PPP2R3A
ENSG00000237934	6.37306	29.5573	8.44633	3.49943	0.000466263	0.00442731	NA
ENSG00000207034	13.37	29.536	8.38007	3.52455	0.000424196	0.00408681	NA
ENSG00000204954	93.6227	29.5234	7.68189	3.84324	0.00012142	0.0017887	C12orf73
ENSG00000272382	55.3827	29.4668	8.46448	3.48123	0.000499114	0.00470869	NA
ENSG00000101843	611.281	29.4267	5.61287	5.24272	1.58224e-07	6.87724e-06	PSMD10
ENSG00000173409	64.6094	29.4069	8.45773	3.47693	0.000507195	0.00476545	ARV1
ENSG00000223581	44.8212	29.3834	8.46448	3.47137	0.000517801	0.00484589	NA
ENSG00000100290	141.579	29.3595	6.87617	4.26975	1.95692e-05	0.000395739	BIK
ENSG00000132570	76.1953	29.3534	8.44247	3.47687	0.000507302	0.00476545	PCBD2
ENSG00000087095	78.2307	29.3498	7.79948	3.76305	0.000167854	0.00232826	NLK
ENSG00000165806	281.976	29.343	7.20906	4.07029	4.69543e-05	0.000820144	CASP7
ENSG00000130734	35.7129	29.2341	7.8546	3.72191	0.000197722	0.00265986	ATG4D
ENSG00000274015	39.218	29.141	8.46448	3.44275	0.000575839	0.00531079	NA
ENSG00000269560	36.6594	29.1379	8.46448	3.44238	0.000576626	0.00531432	NA
ENSG00000272630	925.212	29.0903	5.09641	5.70799	1.1432e-08	7.88269e-07	NA
ENSG00000274677	30.7287	28.9885	8.46448	3.42472	0.000615436	0.00562086	NA
ENSG00000227107	34.1495	28.9861	8.46448	3.42444	0.000616067	0.00562273	NA
ENSG00000257704	10.937	28.9291	8.43712	3.42879	0.000606276	0.00555261	INAFM1
ENSG00000203867	35.2998	28.9226	8.41452	3.43723	0.000587704	0.00540507	RBM20
ENSG00000074603	222.945	28.8659	6.2268	4.63575	3.5565e-06	9.31196e-05	DPP8
ENSG00000254884	32.9625	28.861	8.46448	3.40966	0.000650437	0.00587132	NA
ENSG00000260233	4.72024	28.8293	8.43732	3.41688	0.000633424	0.0057414	NA
ENSG00000136247	134.814	28.8086	7.30799	3.94207	8.07831e-05	0.00128071	ZDHHC4
ENSG00000174945	93.5096	28.7736	8.40319	3.42413	0.000616782	0.00562536	AMZ1
ENSG00000105655	70.2793	28.763	8.30377	3.46385	0.000532512	0.00496684	ISYNA1
ENSG00000272971	38.7398	28.7592	8.46448	3.39763	0.000679723	0.00610222	NA
ENSG00000270165	15.2504	28.7167	8.46449	3.39261	0.000692297	0.0061618	NA
ENSG00000143374	116.84	28.6938	6.11216	4.69455	2.67197e-06	7.2862e-05	TARS2
ENSG00000151849	823.019	28.6444	7.93988	3.60766	0.000308977	0.00379427	CENPJ
ENSG00000177990	58.5266	28.6187	8.43718	3.39198	0.000693905	0.00617065	DPY19L2
ENSG00000170089	52.7911	28.5962	5.72264	4.99703	5.82187e-07	2.08353e-05	LOC728554
ENSG00000148840	589.997	28.584	4.73954	6.03096	1.62988e-09	1.46948e-07	PPRC1
ENSG00000244560	6.8002	28.5816	8.42855	3.39105	0.00069625	0.00617806	LOC155060
ENSG00000104341	95.3537	28.569	7.35879	3.8823	0.000103474	0.00156278	LAPTM4B
ENSG00000117593	196.638	28.542	6.29926	4.53101	5.87021e-06	0.000143434	DARS2
ENSG00000003056	734.402	28.4527	4.67493	6.08623	1.15598e-09	1.10496e-07	M6PR
ENSG00000163933	113.898	28.4509	6.63707	4.28666	1.81378e-05	0.000370349	RFT1
ENSG00000078747	835.998	28.4466	3.2892	8.64849	5.21846e-18	1.14545e-14	ITCH
ENSG00000253733	27.3308	28.4139	8.42525	3.37247	0.000744962	0.00650607	LZTS1-AS1
ENSG00000247240	109.92	28.3936	8.43732	3.36524	0.000764758	0.00664809	UBL7-AS1
ENSG00000265142	18.668	28.3599	8.434	3.36256	0.000772221	0.00670412	MIR133A1HG
ENSG00000037280	19.9108	28.3246	8.46449	3.34628	0.00081903	0.00703608	FLT4
ENSG00000175611	86.8574	28.317	5.72334	4.94763	7.51239e-07	2.59785e-05	LINC00476
ENSG00000239653	156.36	28.2825	5.95279	4.75113	2.02282e-06	5.76635e-05	PSMD6-AS2
ENSG00000265749	9.91935	28.2084	8.48925	3.32283	0.000891077	0.0075324	NA
ENSG00000239218	66.4075	28.2024	8.43729	3.34259	0.000830008	0.00711204	NA
ENSG00000269404	9.99498	28.1686	8.36231	3.36852	0.000755738	0.00659143	SPIB
ENSG00000075336	477.939	28.1214	5.37932	5.22769	1.71646e-07	7.36343e-06	TIMM21
ENSG00000204611	81.6895	28.105	8.37016	3.35776	0.000785776	0.00680386	ZNF616
ENSG00000142959	47.6991	28.0963	8.43719	3.33005	0.000868293	0.00737769	BEST4
ENSG00000118292	24.9396	28.0874	8.46449	3.31827	0.000905778	0.00763218	C1orf54
ENSG00000206650	31.968	28.0396	8.40735	3.33512	0.000852615	0.00725853	SNORA70G
ENSG00000113194	222.207	28.009	5.88344	4.76065	1.92969e-06	5.54891e-05	FAF2
ENSG00000038532	73.9244	27.9909	5.39566	5.18768	2.12932e-07	8.76347e-06	CLEC16A
ENSG00000117394	259.754	27.9743	5.96795	4.68742	2.76677e-06	7.5286e-05	SLC2A1
ENSG00000180423	109.367	27.9488	6.14028	4.55172	5.32097e-06	0.000131724	HARBI1
ENSG00000132465	18.8862	27.9455	8.46464	3.30144	0.000961903	0.00801789	JCHAIN
ENSG00000164951	632.178	27.9004	4.15688	6.71187	1.92147e-11	3.77432e-09	PDP1
ENSG00000109771	41.6889	27.7687	8.19606	3.38805	0.000703916	0.00622084	LRP2BP
ENSG00000275371	16.3381	27.7529	8.46449	3.27875	0.00104268	0.00855586	NA
ENSG00000176083	46.5418	27.6682	8.36144	3.30903	0.000936203	0.00784837	ZNF683
ENSG00000086666	1276.01	27.6433	3.70198	7.46718	8.19304e-14	4.31609e-11	ZFAND6
ENSG00000174307	17.2035	27.5343	8.29186	3.32064	0.000898118	0.00757733	PHLDA3
ENSG00000162882	17.9816	27.5055	8.4127	3.26952	0.0010773	0.00875803	HAAO
ENSG00000211592	172.978	27.4336	8.42192	3.25741	0.00112434	0.00903454	NA
ENSG00000196922	61.4991	27.4279	5.10612	5.37158	7.80518e-08	3.68438e-06	ZNF252P
ENSG00000163827	51.834	27.4102	8.39715	3.26423	0.00109763	0.00886318	LRRC2
ENSG00000171566	387.202	27.3852	5.28771	5.17903	2.23047e-07	9.09453e-06	PLRG1
ENSG00000154451	593.488	27.3514	5.05192	5.41407	6.16083e-08	3.12629e-06	GBP5
ENSG00000143546	15.4318	27.3203	8.46449	3.22764	0.00124816	0.00982565	S100A8
ENSG00000014919	75.2743	27.3164	7.88828	3.46291	0.000534365	0.0049806	COX15
ENSG00000266852	15.6713	27.3162	8.4645	3.22715	0.0012503	0.00983658	MIR4482
ENSG00000186469	1459.26	27.2987	3.69409	7.38983	1.47021e-13	7.17138e-11	GNG2
ENSG00000119714	103.535	27.2672	6.10692	4.46497	8.00817e-06	0.000185804	GPR68
ENSG00000222094	13.9756	27.2519	8.4645	3.21955	0.0012839	0.010029	NA
ENSG00000236144	10.8429	27.2227	8.44622	3.22307	0.00126826	0.00993043	TMEM147-AS1
ENSG00000213047	183.474	27.2224	8.37727	3.24956	0.00115583	0.0092312	DENND1B
ENSG00000037757	17.4793	27.2193	8.42025	3.2326	0.00122671	0.00967993	MRI1
ENSG00000132434	239.441	27.2158	6.30081	4.31941	1.56446e-05	0.000328612	LANCL2
ENSG00000154229	404.485	27.2156	4.39817	6.18794	6.09566e-10	6.27186e-08	PRKCA
ENSG00000111203	66.4665	27.1905	4.95433	5.48822	4.05995e-08	2.2561e-06	ITFG2
ENSG00000140859	5.70395	27.1737	8.46829	3.20887	0.00133256	0.0103538	KIFC3
ENSG00000138785	160.337	27.1646	5.02946	5.40109	6.62375e-08	3.30435e-06	INTS12
ENSG00000275601	12.0687	27.159	8.4645	3.20857	0.00133395	0.0103585	NA
ENSG00000073803	251.11	27.1302	6.38515	4.24895	2.14774e-05	0.000426633	MAP3K13
ENSG00000107897	251.806	27.119	4.0417	6.70981	1.94878e-11	3.77432e-09	ACBD5
ENSG00000147654	312.488	27.1149	4.91934	5.51188	3.55013e-08	2.01531e-06	EBAG9
ENSG00000230163	61.5394	27.1051	6.21672	4.36003	1.30047e-05	0.00028216	NA
ENSG00000105643	197.262	27.0713	4.29179	6.30769	2.83232e-10	3.33051e-08	ARRDC2
ENSG00000167740	29.9182	27.0452	8.35597	3.23663	0.0012095	0.00956704	CYB5D2
ENSG00000165195	238.344	27.027	6.58619	4.10359	4.06783e-05	0.000725926	PIGA
ENSG00000131828	1415.79	26.9751	3.2574	8.28117	1.21971e-16	1.60636e-13	PDHA1
ENSG00000272656	13.8878	26.9651	8.4645	3.18567	0.00144419	0.0110582	NA
ENSG00000256092	25.666	26.9463	8.43721	3.19374	0.00140441	0.0108101	NA
ENSG00000271283	11.4904	26.944	8.46451	3.18318	0.00145669	0.0111448	NA
ENSG00000252569	12.0449	26.9216	8.4645	3.18053	0.00147004	0.0112234	NA
ENSG00000110446	32.1339	26.8792	8.39339	3.20242	0.00136277	0.0105327	SLC15A3
ENSG00000083097	30.4098	26.8626	7.66399	3.50504	0.000456544	0.00435386	DOP1A
ENSG00000223027	10.1606	26.8011	8.4645	3.16629	0.00154397	0.0117064	NA
ENSG00000251247	50.707	26.7993	7.93864	3.37581	0.000735994	0.00646202	ZNF345
ENSG00000101138	1156.21	26.7752	4.52862	5.91244	3.37087e-09	2.68879e-07	CSTF1
ENSG00000182541	85.6919	26.7461	5.68066	4.70827	2.49829e-06	6.8978e-05	LIMK2
ENSG00000180228	838.826	26.7188	3.84442	6.95002	3.65246e-12	9.99817e-10	PRKRA
ENSG00000118705	3364.42	26.7073	2.94252	9.07633	1.12297e-19	7.39476e-16	RPN2
ENSG00000135372	812.606	26.7047	3.54331	7.53665	4.82216e-14	2.64616e-11	NAT10
ENSG00000133265	125.824	26.6866	5.65246	4.72124	2.34408e-06	6.55446e-05	HSPBP1
ENSG00000114423	2894.9	26.6467	3.41563	7.8014	6.12219e-15	4.47941e-12	CBLB
ENSG00000161980	289.515	26.5457	4.04682	6.55963	5.39398e-11	8.26032e-09	POLR3K
ENSG00000116525	44.7696	26.5206	7.12041	3.72458	0.000195638	0.00263991	TRIM62
ENSG00000134046	224.661	26.5075	3.9578	6.69753	2.11978e-11	3.9338e-09	MBD2
ENSG00000200087	81.604	26.4362	5.74433	4.60214	4.18167e-06	0.00010673	SNORA73B
ENSG00000280269	9.3974	26.4225	8.46451	3.12156	0.00179897	0.0134234	NA
ENSG00000174175	6.08968	26.4007	8.47288	3.1159	0.00183384	0.0135957	SELP
ENSG00000188647	71.2957	26.3912	6.9197	3.81392	0.00013678	0.00196203	PTAR1
ENSG00000104064	1640.77	26.3794	4.51818	5.83849	5.26749e-09	4.03331e-07	GABPB1
ENSG00000137124	7.50948	26.3054	8.46107	3.109	0.00187723	0.0138505	ALDH1B1
ENSG00000072401	347.761	26.2923	5.38118	4.88598	1.02917e-06	3.32211e-05	UBE2D1
ENSG00000137055	495.771	26.2354	5.81878	4.50874	6.52145e-06	0.000156443	PLAA
ENSG00000170264	56.0673	26.2349	8.44273	3.1074	0.00188744	0.0139102	FAM161A
ENSG00000112658	173.498	26.1882	5.85076	4.47603	7.60426e-06	0.0001782	SRF
ENSG00000084207	1047.46	26.1824	3.00309	8.7185	2.81914e-18	7.42562e-15	GSTP1
ENSG00000102100	439.709	26.1816	5.22185	5.01385	5.33517e-07	1.92517e-05	SLC35A2
ENSG00000137814	77.9326	26.1422	4.73593	5.51998	3.39041e-08	1.93297e-06	HAUS2
ENSG00000198833	466.026	26.1361	4.71726	5.54053	3.01563e-08	1.75734e-06	UBE2J1
ENSG00000167487	20.7759	26.1218	8.4373	3.09599	0.00196157	0.0143362	KLHL26
ENSG00000116266	1340.11	26.0933	4.82231	5.41096	6.26863e-08	3.15314e-06	STXBP3
ENSG00000114491	317.675	26.0666	5.3963	4.83045	1.36226e-06	4.16262e-05	UMPS
ENSG00000240966	9.64839	26.039	8.46451	3.07626	0.00209618	0.0151352	NA
ENSG00000118785	1058.47	25.9947	7.94437	3.2721	0.00106753	0.0087109	SPP1
ENSG00000175582	543.816	25.972	4.03249	6.44069	1.18933e-10	1.63161e-08	RAB6A
ENSG00000155629	275.174	25.9565	5.70049	4.55337	5.27927e-06	0.000130938	PIK3AP1
ENSG00000136940	227.96	25.9442	4.5668	5.68103	1.33884e-08	8.95049e-07	PDCL
ENSG00000123989	54.3479	25.9417	5.90526	4.39299	1.11802e-05	0.000247467	CHPF
ENSG00000114395	333.008	25.9273	6.88108	3.76791	0.00016462	0.00229618	CYB561D2
ENSG00000256060	161.511	25.9156	5.30275	4.88721	1.02275e-06	3.30948e-05	TRAPPC2B
ENSG00000164171	45.1005	25.8759	7.35716	3.51711	0.000436273	0.00417567	ITGA2
ENSG00000154719	654.886	25.8507	3.7544	6.88543	5.76131e-12	1.30821e-09	MRPL39
ENSG00000243836	13.618	25.8455	8.42293	3.06847	0.00215155	0.0154	WDR86-AS1
ENSG00000128050	505.321	25.8404	4.2363	6.09977	1.06224e-09	1.03627e-07	PAICS
ENSG00000115234	1112.53	25.8313	4.22359	6.11595	9.59844e-10	9.57662e-08	SNX17
ENSG00000181929	431.253	25.7692	4.31538	5.97148	2.35113e-09	1.98243e-07	PRKAG1
ENSG00000165338	291.301	25.762	6.09273	4.22832	2.35448e-05	0.000455337	HECTD2
ENSG00000129625	928.527	25.7341	3.40129	7.56599	3.84908e-14	2.3042e-11	REEP5
ENSG00000113384	951.65	25.7192	4.60178	5.58897	2.28419e-08	1.43252e-06	GOLPH3
ENSG00000089127	1256.11	25.6845	4.8309	5.31671	1.0566e-07	4.87248e-06	OAS1
ENSG00000231703	12.1719	25.6746	8.44161	3.04143	0.00235456	0.0165296	NA
ENSG00000131475	218.878	25.6586	5.09187	5.03913	4.67659e-07	1.73008e-05	VPS25
ENSG00000248544	15.9113	25.6553	8.34177	3.07552	0.00210137	0.0151631	NA
ENSG00000184669	8.29915	25.6353	8.46648	3.02786	0.00246295	0.0170991	OR7E14P
ENSG00000267041	83.4306	25.6074	5.87634	4.35771	1.31432e-05	0.000284172	ZNF850
ENSG00000181873	372.197	25.5344	4.27174	5.97753	2.26548e-09	1.92492e-07	IBA57
ENSG00000113845	555.75	25.5047	3.62081	7.04391	1.86921e-12	5.86132e-10	TIMMDC1
ENSG00000135108	435.423	25.4602	3.94998	6.44563	1.15118e-10	1.5959e-08	FBXO21
ENSG00000130733	67.6348	25.4183	7.00086	3.63074	0.00028261	0.00361708	YIPF2
ENSG00000079459	827.227	25.3222	3.23613	7.82486	5.08225e-15	3.93725e-12	FDFT1
ENSG00000141030	746.402	25.3183	4.14684	6.10545	1.02509e-09	1.01507e-07	COPS3
ENSG00000187118	239.625	25.314	4.08389	6.19851	5.70018e-10	5.91114e-08	CMC1
ENSG00000161204	394.325	25.2987	3.77428	6.70292	2.04297e-11	3.8994e-09	ABCF3
ENSG00000165775	498.441	25.2922	4.62137	5.47288	4.42792e-08	2.42982e-06	FUNDC2
ENSG00000172171	115.809	25.2812	6.61418	3.82227	0.000132229	0.00191368	TEFM
ENSG00000255158	7.22463	25.2676	8.48459	2.97806	0.00290076	0.0196045	NA
ENSG00000233429	50.1045	25.2535	6.71229	3.76228	0.000168373	0.00232927	HOTAIRM1
ENSG00000136930	826.953	25.24	3.88843	6.49104	8.52468e-11	1.22033e-08	PSMB7
ENSG00000158526	972.041	25.2346	3.58533	7.03827	1.94635e-12	5.96126e-10	TSR2
ENSG00000120437	342.339	25.2232	5.21237	4.83911	1.30425e-06	4.02271e-05	ACAT2
ENSG00000105612	122.013	25.2096	6.37231	3.95612	7.61772e-05	0.00122199	DNASE2
ENSG00000106636	262.105	25.1991	4.53622	5.55508	2.77491e-08	1.6764e-06	YKT6
ENSG00000153989	264.697	25.1924	5.09582	4.94374	7.6638e-07	2.62844e-05	NUS1
ENSG00000223509	18.6212	25.164	8.3861	3.00068	0.00269379	0.0184106	NA
ENSG00000198839	140.324	25.1553	7.4862	3.36022	0.000778812	0.00675244	ZNF277
ENSG00000078589	284.174	25.1466	4.70135	5.3488	8.85384e-08	4.14965e-06	P2RY10
ENSG00000163444	322.357	25.1389	3.61844	6.94743	3.7199e-12	9.99817e-10	TMEM183A
ENSG00000173065	29.9217	25.1198	6.64346	3.78113	0.000156119	0.00219668	FAM222B
ENSG00000163472	35.746	25.1033	8.39506	2.99025	0.00278749	0.0189624	TMEM79
ENSG00000058091	165.871	25.0797	8.44538	2.96963	0.00298159	0.0200344	CDK14
ENSG00000115540	266.585	25.0239	5.25501	4.76191	1.91772e-06	5.52655e-05	MOB4
ENSG00000231607	246.023	25.0184	2.80359	8.9237	4.50951e-19	1.97967e-15	DLEU2
ENSG00000140259	469.212	24.9954	4.50259	5.55133	2.83499e-08	1.69217e-06	MFAP1
ENSG00000205423	556.354	24.9141	3.40424	7.31857	2.50628e-13	1.17885e-10	CNEP1R1
ENSG00000122877	3235.67	24.9139	3.76787	6.61219	3.7867e-11	6.15689e-09	EGR2
ENSG00000112659	34.9396	24.9123	8.11523	3.06982	0.0021419	0.0153643	CUL9
ENSG00000125657	72.4274	24.8934	5.51552	4.51334	6.38147e-06	0.000154493	TNFSF9
ENSG00000155561	472.12	24.8762	8.02387	3.10028	0.00193339	0.0141617	NUP205
ENSG00000119782	18.2674	24.8647	8.36713	2.97172	0.00296139	0.019919	FKBP1B
ENSG00000100997	393.607	24.8578	4.70062	5.28819	1.23532e-07	5.61006e-06	ABHD12
ENSG00000184743	1469.55	24.7933	3.92455	6.3175	2.65834e-10	3.15408e-08	ATL3
ENSG00000100380	664.427	24.7922	4.28412	5.78701	7.16514e-09	5.2425e-07	ST13
ENSG00000100749	465.812	24.7868	5.49491	4.51087	6.45608e-06	0.000155486	VRK1
ENSG00000204564	129.611	24.7799	6.50196	3.81115	0.000138321	0.00197604	C6orf136
ENSG00000285596	62.7121	24.7624	7.65025	3.23681	0.00120873	0.00956666	NA
ENSG00000231507	26.136	24.7524	8.46809	2.92302	0.00346651	0.0227928	LINC01353
ENSG00000189298	106.303	24.7316	8.32414	2.97107	0.00296762	0.0199507	ZKSCAN3
ENSG00000141380	958.192	24.7082	3.58088	6.90005	5.19853e-12	1.25782e-09	SS18
ENSG00000004700	635.638	24.679	3.61809	6.82101	9.04027e-12	1.92033e-09	RECQL
ENSG00000156136	502.516	24.6783	4.63413	5.32534	1.00762e-07	4.67266e-06	DCK
ENSG00000167077	479.678	24.6544	4.93071	5.00018	5.72762e-07	2.05539e-05	2001-05-01
ENSG00000007255	109.988	24.6534	5.70868	4.31858	1.57033e-05	0.000328797	TRAPPC6A
ENSG00000206262	12.1641	24.6507	8.40829	2.93171	0.00337099	0.0222871	FOXL2NB
ENSG00000143106	1731.54	24.6227	3.85541	6.38653	1.69696e-10	2.18315e-08	PSMA5
ENSG00000025156	295.49	24.6202	5.63713	4.36751	1.25674e-05	0.000273899	HSF2
ENSG00000177666	50.451	24.614	5.21488	4.71995	2.35907e-06	6.5723e-05	PNPLA2
ENSG00000181061	616.879	24.5745	3.94056	6.23628	4.48086e-10	5.00109e-08	HIGD1A
ENSG00000154310	273.54	24.5608	4.94772	4.96407	6.9032e-07	2.4244e-05	TNIK
ENSG00000164897	104.822	24.5596	5.22366	4.70161	2.58114e-06	7.08199e-05	TMUB1
ENSG00000173757	989.846	24.5538	4.49616	5.46105	4.73316e-08	2.53397e-06	STAT5B
ENSG00000092020	300.546	24.5308	4.37097	5.61221	1.99759e-08	1.27093e-06	PPP2R3C
ENSG00000077721	873.118	24.5306	2.93676	8.35296	6.65731e-17	9.74187e-14	UBE2A
ENSG00000196890	24.3578	24.5291	8.45181	2.90223	0.00370521	0.0240264	HIST3H2BB
ENSG00000112335	899.891	24.5042	4.01599	6.10166	1.04975e-09	1.03174e-07	SNX3
ENSG00000276405	261.84	24.5005	5.26968	4.64932	3.33025e-06	8.85433e-05	NA
ENSG00000273702	10.9786	24.4812	8.36974	2.92497	0.0034449	0.0226847	NA
ENSG00000258448	62.2324	24.48	8.24599	2.96872	0.00299044	0.0200837	NA
ENSG00000130520	288.456	24.4466	4.30526	5.67832	1.36028e-08	9.04791e-07	LSM4
ENSG00000145220	573.669	24.4464	3.50285	6.979	2.97298e-12	8.51177e-10	LYAR
ENSG00000174564	13.4307	24.4423	8.46606	2.88709	0.00388822	0.0250651	IL20RB
ENSG00000178999	50.757	24.4273	8.40407	2.90661	0.00365371	0.0237158	AURKB
ENSG00000279137	19.455	24.397	8.4792	2.87728	0.00401125	0.0257892	NA
ENSG00000171928	348.74	24.378	3.77862	6.45155	1.1071e-10	1.55112e-08	TVP23B
ENSG00000213593	991.039	24.3202	3.82466	6.35878	2.03361e-10	2.43478e-08	TMX2
ENSG00000103266	213.732	24.284	3.97053	6.11607	9.59126e-10	9.57662e-08	STUB1
ENSG00000174028	30.345	24.2585	4.54723	5.33477	9.56632e-08	4.46767e-06	NA
ENSG00000103502	557.794	24.2528	4.00431	6.05668	1.38958e-09	1.29793e-07	CDIPT
ENSG00000142227	1075.31	24.2457	3.07797	7.87717	3.34877e-15	2.94022e-12	EMP3
ENSG00000272758	48.4229	24.2036	7.023	3.44633	0.000568255	0.00524581	LOC102723582
ENSG00000144895	988.736	24.1974	4.60983	5.24908	1.52861e-07	6.7106e-06	EIF2A
ENSG00000180787	141.111	24.1755	8.38317	2.88381	0.00392898	0.0252906	ZFP3
ENSG00000100603	1107.31	24.1245	3.676	6.56271	5.28368e-11	8.1866e-09	SNW1
ENSG00000086189	783.159	24.0468	3.51064	6.84969	7.40089e-12	1.62449e-09	DIMT1
ENSG00000008311	62.8944	24.0408	8.14253	2.95249	0.0031522	0.0210733	AASS
ENSG00000261267	55.5491	24.0126	7.86258	3.05404	0.00225785	0.0159699	NA
ENSG00000274471	38.2052	23.9872	8.46449	2.83386	0.00459896	0.0289385	NA
ENSG00000168101	329.672	23.9722	5.27788	4.54201	5.57196e-06	0.000137164	NUDT16L1
ENSG00000133328	22.626	23.8975	8.33303	2.8678	0.00413333	0.0264252	HRASLS2
ENSG00000275131	51.1829	23.8968	5.20177	4.59398	4.34874e-06	0.000110566	LOC100996724
ENSG00000171766	28.5596	23.8672	8.34272	2.86085	0.0042251	0.0269335	GATM
ENSG00000159348	309.692	23.8658	6.13647	3.88917	0.000100588	0.00152973	CYB5R1
ENSG00000265148	35.4333	23.7877	5.40948	4.39741	1.09553e-05	0.000243307	TSPOAP1-AS1
ENSG00000100028	448.076	23.7585	4.2859	5.5434	2.96657e-08	1.74418e-06	SNRPD3
ENSG00000174903	402.343	23.756	4.83084	4.91756	8.76277e-07	2.91804e-05	RAB1B
ENSG00000111206	47.7253	23.7422	8.32532	2.85181	0.00434709	0.0275644	FOXM1
ENSG00000260898	14.0237	23.6415	8.4657	2.79262	0.00522834	0.0320863	ADPGK-AS1
ENSG00000136810	1503.19	23.6172	3.166	7.45962	8.67737e-14	4.39542e-11	TXN
ENSG00000213672	33.2209	23.6164	8.37048	2.82139	0.00478157	0.029831	NCKIPSD
ENSG00000269556	138.529	23.6107	7.12155	3.31539	0.000915168	0.00768671	TMEM185A
ENSG00000051009	56.2879	23.6082	8.37926	2.81745	0.00484062	0.030128	FAM160A2
ENSG00000144134	12.8366	23.5894	8.41403	2.80357	0.00505398	0.0311907	RABL2A
ENSG00000267508	34.8725	23.563	8.34993	2.82195	0.00477333	0.0297937	ZNF285
ENSG00000159905	13.9345	23.4568	8.35054	2.80902	0.00496931	0.0307546	ZNF221
ENSG00000112763	278.233	23.4504	4.43715	5.28501	1.257e-07	5.64451e-06	BTN2A1
ENSG00000118507	8.95476	23.3988	8.44352	2.77122	0.00558468	0.0338317	AKAP7
ENSG00000279296	36.5059	23.3951	7.75405	3.01714	0.00255173	0.0176318	NA
ENSG00000268205	127.295	23.3897	5.01503	4.66391	3.10259e-06	8.339e-05	NA
ENSG00000178449	245.019	23.3886	4.71867	4.95662	7.17317e-07	2.50585e-05	COX14
ENSG00000148926	40.7896	23.3629	8.469	2.75864	0.00580425	0.0349369	ADM
ENSG00000144048	854.444	23.3297	3.38144	6.89936	5.22376e-12	1.25782e-09	DUSP11
ENSG00000060762	714.217	23.3148	4.05837	5.74487	9.19915e-09	6.47876e-07	MPC1
ENSG00000084754	437.959	23.2849	4.7234	4.9297	8.23564e-07	2.78111e-05	HADHA
ENSG00000172046	46.2899	23.2768	8.36246	2.78349	0.00537772	0.0328195	USP19
ENSG00000145850	19.2323	23.2471	8.33111	2.79039	0.00526443	0.0322627	TIMD4
ENSG00000213799	14.2087	23.2308	7.64006	3.04066	0.00236064	0.0165458	ZNF845
ENSG00000087589	270.83	23.23	5.17841	4.48594	7.25944e-06	0.000171338	CASS4
ENSG00000246203	93.384	23.224	8.24542	2.81659	0.00485362	0.0301947	NA
ENSG00000203950	142.613	23.2147	5.40584	4.29437	1.75188e-05	0.000361069	RTL8A
ENSG00000091879	138.054	23.1981	5.53249	4.19307	2.75201e-05	0.00051777	ANGPT2
ENSG00000213809	672.523	23.1637	4.01976	5.76246	8.28947e-09	5.90121e-07	KLRK1
ENSG00000174059	67.5173	23.1533	8.43805	2.74392	0.00607112	0.036278	CD34
ENSG00000104687	26.6451	23.1506	7.28217	3.17908	0.00147742	0.0112602	GSR
ENSG00000162971	168.931	23.1408	5.6924	4.06521	4.79892e-05	0.000831603	TYW5
ENSG00000134371	645.025	23.1311	4.1268	5.6051	2.0814e-08	1.31158e-06	CDC73
ENSG00000124702	398.007	23.1154	4.6721	4.94755	7.51541e-07	2.59785e-05	KLHDC3
ENSG00000256128	57.4088	23.1141	7.86449	2.93905	0.0032922	0.021876	NA
ENSG00000157833	20.6426	23.1044	8.44999	2.73425	0.00625228	0.0370579	GAREM2
ENSG00000110906	174.768	23.0914	6.06473	3.80749	0.000140385	0.00200094	KCTD10
ENSG00000096063	731.892	23.0875	4.9697	4.64565	3.3901e-06	8.9787e-05	SRPK1
ENSG00000159164	45.1652	23.084	8.38305	2.75366	0.00589334	0.0354084	SV2A
ENSG00000170790	7.19335	23.0625	8.48074	2.7194	0.00654011	0.0383667	OR10A2
ENSG00000173653	466.532	23.0145	4.72237	4.87351	1.09635e-06	3.48255e-05	RCE1
ENSG00000162599	73.6748	23.0085	8.34234	2.75804	0.00581499	0.0349856	NFIA
ENSG00000104312	133.149	22.9988	5.25874	4.37344	1.22302e-05	0.000269322	RIPK2
ENSG00000105185	496.517	22.9847	4.15241	5.53528	3.10738e-08	1.79492e-06	PDCD5
ENSG00000100852	394.419	22.9823	6.77432	3.39255	0.000692442	0.0061618	ARHGAP5
ENSG00000174151	75.7735	22.9737	7.70789	2.98055	0.00287735	0.0194831	CYB561D1
ENSG00000072163	8.22285	22.954	8.45258	2.71561	0.0066153	0.0387733	LIMS2
ENSG00000205268	418.827	22.9175	4.90323	4.67396	2.95443e-06	8.00614e-05	PDE7A
ENSG00000285695	37.5749	22.9175	8.46449	2.70749	0.00677944	0.0395417	NA
ENSG00000180398	350.77	22.9155	3.44086	6.65983	2.74148e-11	4.87909e-09	MCFD2
ENSG00000269837	25.4228	22.9152	8.39418	2.72989	0.00633548	0.037433	NA
ENSG00000112394	28.0574	22.876	8.38345	2.72872	0.00635814	0.0375332	SLC16A10
ENSG00000205744	132.52	22.8293	6.0173	3.79395	0.000148272	0.00210199	DENND1C
ENSG00000127884	524.613	22.8135	3.65006	6.25017	4.10002e-10	4.69542e-08	ECHS1
ENSG00000144029	389.623	22.7585	5.08057	4.47952	7.48107e-06	0.000175939	MRPS5
ENSG00000100162	104.078	22.7559	4.5063	5.04979	4.42295e-07	1.65015e-05	CENPM
ENSG00000197566	26.0679	22.7268	8.39987	2.70562	0.00681775	0.0397124	ZNF624
ENSG00000246089	26.2019	22.7221	8.40935	2.702	0.00689239	0.0400586	LOC100287015
ENSG00000174032	45.382	22.678	8.06793	2.81088	0.00494057	0.0306055	SLC25A30
ENSG00000185033	39.7237	22.6679	8.39587	2.69988	0.0069364	0.0402788	SEMA4B
ENSG00000277534	5.82096	22.6573	8.37011	2.70693	0.00679088	0.0395734	NA
ENSG00000246889	18.0275	22.6565	8.46577	2.67624	0.0074453	0.0428373	NA
ENSG00000135925	16.5819	22.6492	8.41676	2.69097	0.00712453	0.0412078	WNT10A
ENSG00000165704	474.454	22.6463	4.72725	4.79059	1.66295e-06	4.88864e-05	HPRT1
ENSG00000174173	506.017	22.6313	4.74805	4.76644	1.87506e-06	5.42737e-05	TRMT10C
ENSG00000151135	724.544	22.6286	4.31274	5.24691	1.54669e-07	6.76739e-06	TMEM263
ENSG00000178381	620.108	22.6271	3.88053	5.83092	5.51212e-09	4.19622e-07	ZFAND2A
ENSG00000281103	138.574	22.627	6.25177	3.6193	0.000295404	0.00374426	TRG-AS1
ENSG00000145349	1019.79	22.5885	5.43083	4.15931	3.19217e-05	0.000587985	CAMK2D
ENSG00000122435	35.9838	22.5732	8.27953	2.72639	0.00640314	0.0377567	TRMT13
ENSG00000116406	349.989	22.5683	5.33095	4.23344	2.3014e-05	0.000448211	EDEM3
ENSG00000183155	309.65	22.5513	3.08938	7.29962	2.88578e-13	1.31054e-10	RABIF
ENSG00000162496	834.001	22.5423	4.11381	5.47965	4.26158e-08	2.35819e-06	DHRS3
ENSG00000198157	61.6025	22.542	8.35867	2.69684	0.00700006	0.0405948	HMGN5
ENSG00000122966	49.9196	22.5376	6.6749	3.37647	0.000734212	0.00645068	CIT
ENSG00000268568	14.6331	22.5313	5.36526	4.19947	2.67539e-05	0.000505522	NA
ENSG00000162927	116.224	22.5307	6.1685	3.65254	0.000259661	0.0033692	PUS10
ENSG00000151876	64.5338	22.5092	5.89193	3.82035	0.000133264	0.00192444	FBXO4
ENSG00000129562	669.86	22.4902	3.40417	6.60667	3.93068e-11	6.31305e-09	DAD1
ENSG00000164758	382.389	22.4724	5.17298	4.34419	1.39788e-05	0.000299839	MED30
ENSG00000141424	245.042	22.4579	6.30694	3.56083	0.000369683	0.00379427	SLC39A6
ENSG00000100558	14.2679	22.4372	8.48107	2.64556	0.00815559	0.0461776	PLEK2
ENSG00000122707	47.4667	22.4333	8.18401	2.74112	0.00612305	0.036522	RECK
ENSG00000140199	75.8129	22.4324	5.18178	4.3291	1.49723e-05	0.000317529	SLC12A6
ENSG00000112130	151.834	22.4322	5.25407	4.26949	1.95916e-05	0.000395739	RNF8
ENSG00000148834	533.177	22.4264	4.07846	5.49873	3.82534e-08	2.14382e-06	GSTO1
ENSG00000244380	11.9511	22.3903	8.46592	2.64476	0.00817495	0.0462669	NA
ENSG00000165480	12.9136	22.3632	8.46569	2.64163	0.00825071	0.046616	SKA3
ENSG00000205085	9.61285	22.3303	8.41313	2.65421	0.00794933	0.0451758	FAM71F2
ENSG00000071539	83.6735	22.3213	8.42348	2.64989	0.00805172	0.0457271	TRIP13
ENSG00000167645	196.948	22.2749	5.59384	3.98204	6.83275e-05	0.0011137	YIF1B
ENSG00000132286	294.346	22.264	5.3156	4.18843	2.80891e-05	0.000524728	TIMM10B
ENSG00000174799	89.9336	22.2595	8.15556	2.72936	0.00634571	0.0374767	CEP135
ENSG00000134028	18.1591	22.2589	8.46696	2.62892	0.00856576	0.0481071	ADAMDEC1
ENSG00000177868	78.1285	22.2131	4.82294	4.60571	4.11063e-06	0.00010512	SVBP
ENSG00000235944	53.8492	22.2022	8.32439	2.66712	0.00765039	0.0437878	NA
ENSG00000007264	60.0627	22.1812	7.20079	3.08038	0.00206735	0.0149764	MATK
ENSG00000198087	183.283	22.1715	5.70465	3.88656	0.000101675	0.00154269	CD2AP
ENSG00000169989	9.33154	22.1542	8.46595	2.61686	0.00887436	0.0493145	TIGD4
ENSG00000257815	107.524	22.1504	6.06351	3.65306	0.000259133	0.00336899	LINC01481
ENSG00000101152	141.994	22.053	4.95106	4.4542	8.4206e-06	0.00019388	DNAJC5
ENSG00000139146	469.269	22.0458	4.75936	4.63209	3.61995e-06	9.44053e-05	SINHCAF
ENSG00000225779	13.3755	22.0262	8.41633	2.61708	0.00886856	0.0493031	NA
ENSG00000123178	103.502	22.0059	7.56292	2.90971	0.00361767	0.0235515	SPRYD7
ENSG00000258424	79.2818	21.953	5.34538	4.10691	4.0099e-05	0.000717841	NA
ENSG00000138686	291.011	21.9265	4.63278	4.73289	2.21341e-06	6.25549e-05	BBS7
ENSG00000100983	332.724	21.9258	4.46453	4.91111	9.05629e-07	2.99677e-05	GSS
ENSG00000128228	396.614	21.9212	4.33499	5.0568	4.2634e-07	1.59969e-05	SDF2L1
ENSG00000264895	16.924	21.9194	8.30771	2.63844	0.00832881	0.0470169	NA
ENSG00000226950	464.241	21.9171	4.94708	4.4303	9.41001e-06	0.000212938	DANCR
ENSG00000182287	338.977	21.898	4.86789	4.49846	6.84483e-06	0.000162421	AP1S2
ENSG00000172239	296.184	21.8953	4.53195	4.83131	1.35635e-06	4.1542e-05	PAIP1
ENSG00000130303	560.617	21.8663	4.43179	4.93396	8.05795e-07	2.7281e-05	BST2
ENSG00000174243	580.796	21.7858	5.4194	4.01996	5.82078e-05	0.000975314	DDX23
ENSG00000260920	81.7955	21.7585	5.66977	3.83763	0.000124227	0.00181988	NA
ENSG00000111727	157.111	21.7544	6.72871	3.23308	0.00122464	0.00967516	HCFC2
ENSG00000164241	72.2136	21.7453	7.23825	3.00422	0.00266258	0.0182352	C5orf63
ENSG00000143543	366.409	21.724	2.83955	7.65053	2.00156e-14	1.31803e-11	JTB
ENSG00000256667	313.072	21.7174	5.83182	3.72395	0.000196126	0.00264379	KLRA1P
ENSG00000172209	1130.01	21.6838	4.08707	5.30545	1.12393e-07	5.13963e-06	GPR22
ENSG00000109083	202.42	21.6725	4.23973	5.11175	3.19189e-07	1.2437e-05	IFT20
ENSG00000125868	492.85	21.6588	4.22646	5.12458	2.98202e-07	1.1755e-05	DSTN
ENSG00000010539	68.8226	21.6466	5.78289	3.74321	0.000181683	0.00250289	ZNF200
ENSG00000149531	78.1017	21.6362	4.65762	4.64534	3.39513e-06	8.9787e-05	FRG1BP
ENSG00000155090	853.218	21.615	4.43489	4.87386	1.09437e-06	3.48255e-05	KLF10
ENSG00000126749	409.657	21.6108	3.61951	5.97064	2.36326e-09	1.98243e-07	EMG1
ENSG00000147138	311.813	21.5711	5.93268	3.63598	0.000276925	0.00356144	GPR174
ENSG00000152439	37.5434	21.5331	6.46748	3.32944	0.000870203	0.00738915	ZNF773
ENSG00000059691	131.332	21.5169	5.28096	4.07443	4.61268e-05	0.000807832	GATB
ENSG00000198382	263.559	21.4955	4.82166	4.45811	8.26848e-06	0.000191045	UVRAG
ENSG00000198131	96.4769	21.4638	6.77073	3.17008	0.00152395	0.0115813	ZNF544
ENSG00000172215	3950.17	21.4397	4.38644	4.88771	1.02014e-06	3.30918e-05	CXCR6
ENSG00000214517	392.757	21.4309	4.45631	4.80911	1.51603e-06	4.52747e-05	PPME1
ENSG00000103043	110.476	21.4302	5.65648	3.78861	0.000151492	0.00213614	VAC14
ENSG00000128694	55.8002	21.4222	6.6604	3.21635	0.00129832	0.0101237	OSGEPL1
ENSG00000157869	376.005	21.4205	4.15561	5.15458	2.54197e-07	1.02066e-05	RAB28
ENSG00000157450	592.317	21.4106	4.93122	4.34185	1.41287e-05	0.00030256	RNF111
ENSG00000145912	323.096	21.3964	3.06266	6.98621	2.82404e-12	8.26502e-10	NHP2
ENSG00000164654	262.343	21.3865	4.58285	4.66663	3.06174e-06	8.26293e-05	MIOS
ENSG00000114383	340.391	21.3754	3.77254	5.66605	1.46128e-08	9.57467e-07	TUSC2
ENSG00000223804	22.993	21.3677	5.12062	4.17287	3.00793e-05	0.00055795	NA
ENSG00000102103	183.779	21.3574	3.69996	5.77234	7.81795e-09	5.59578e-07	PQBP1
ENSG00000132170	9.75797	21.3452	7.77025	2.74705	0.00601348	0.0359662	PPARG
ENSG00000004961	450.446	21.3139	5.39556	3.95027	7.80641e-05	0.00124017	HCCS
ENSG00000125445	547.697	21.2577	3.84635	5.52673	3.26255e-08	1.86817e-06	MRPS7
ENSG00000159055	174.264	21.2373	4.63953	4.57748	4.70615e-06	0.000117833	MIS18A
ENSG00000186625	303.348	21.2016	4.31801	4.91003	9.10614e-07	3.00571e-05	KATNA1
ENSG00000278030	80.5306	21.0901	5.45664	3.86504	0.00011107	0.00166415	NA
ENSG00000196792	2391.38	21.0816	3.49174	6.03755	1.56473e-09	1.43107e-07	STRN3
ENSG00000143158	469.527	21.0722	4.20171	5.01516	5.29891e-07	1.9225e-05	MPC2
ENSG00000079950	160.94	21.0711	6.49445	3.24448	0.00117667	0.00934667	STX7
ENSG00000106355	217.059	21.058	4.61713	4.56085	5.09477e-06	0.00012684	LSM5
ENSG00000167315	312.042	21.0487	4.63067	4.54549	5.48081e-06	0.000135173	ACAA2
ENSG00000005812	295.203	21.0187	4.66655	4.50413	6.66464e-06	0.000159298	FBXL3
ENSG00000101911	564.818	20.9452	4.1027	5.10522	3.30412e-07	1.27733e-05	PRPS2
ENSG00000118939	75.3483	20.9203	4.92616	4.24677	2.16872e-05	0.000429505	UCHL3
ENSG00000145569	456.914	20.9078	4.87075	4.29253	1.76652e-05	0.000363516	OTULINL
ENSG00000162076	68.6535	20.8885	7.34408	2.84427	0.00445137	0.0281443	FLYWCH2
ENSG00000051596	64.0242	20.882	3.76639	5.54431	2.95107e-08	1.74285e-06	THOC3
ENSG00000285410	94.7891	20.8813	4.58267	4.55658	5.19934e-06	0.000129199	GABPB1-IT1
ENSG00000198740	212.045	20.8286	5.29848	3.93105	8.45774e-05	0.00133009	ZNF652
ENSG00000159753	43.3329	20.8198	5.98461	3.47889	0.000503503	0.0047433	CARMIL2
ENSG00000169583	45.796	20.8186	7.01506	2.9677	0.00300037	0.0201401	CLIC3
ENSG00000168374	1282.9	20.7928	3.86384	5.38139	7.3913e-08	3.55268e-06	ARF4
ENSG00000260793	175.903	20.7818	5.4031	3.84627	0.000119928	0.00177268	NA
ENSG00000134215	237.924	20.7307	5.13403	4.0379	5.39311e-05	0.000916481	VAV3
ENSG00000164199	25.9799	20.7108	6.78329	3.0532	0.00226412	0.0160056	ADGRV1
ENSG00000143303	97.0663	20.6767	6.17363	3.34919	0.000810477	0.00697646	RRNAD1
ENSG00000035141	246.346	20.6615	3.92458	5.26463	1.40472e-07	6.22174e-06	FAM136A
ENSG00000128915	151.516	20.5853	6.38096	3.22604	0.00125514	0.00985766	ICE2
ENSG00000240291	71.6766	20.5548	4.16383	4.93652	7.95301e-07	2.70649e-05	NA
ENSG00000130222	295.121	20.5539	4.69249	4.38017	1.18588e-05	0.000262049	GADD45G
ENSG00000099337	58.1686	20.5464	6.43767	3.19159	0.00141491	0.0108655	KCNK6
ENSG00000171425	223.281	20.3916	6.21342	3.28187	0.00103121	0.00848819	ZNF581
ENSG00000167272	212.069	20.3897	5.30388	3.84431	0.000120894	0.00178495	POP5
ENSG00000138614	512.92	20.3821	5.87964	3.46655	0.000527175	0.00492404	INTS14
ENSG00000167840	105.904	20.3641	6.24618	3.26025	0.00111312	0.00897174	ZNF232
ENSG00000254004	73.9646	20.3625	6.08228	3.34784	0.000814436	0.00700397	ZNF260
ENSG00000170145	82.6948	20.3281	5.8836	3.45505	0.00055019	0.00510007	SIK2
ENSG00000103353	157.005	20.325	5.13881	3.9552	7.64701e-05	0.0012252	UBFD1
ENSG00000249115	183.767	20.3111	6.15803	3.29831	0.000972679	0.00808672	HAUS5
ENSG00000167112	428.295	20.3043	4.14477	4.89878	9.64313e-07	3.15921e-05	TRUB2
ENSG00000168710	423.024	20.2964	6.0983	3.3282	0.000874089	0.00741259	AHCYL1
ENSG00000211689	108.578	20.2768	4.95391	4.09308	4.25672e-05	0.000756559	TARP
ENSG00000112137	186.253	20.2371	5.93727	3.40849	0.00065323	0.00589249	PHACTR1
ENSG00000128708	1287.88	20.2311	4.01453	5.03948	4.66802e-07	1.73008e-05	HAT1
ENSG00000198546	82.0253	20.0724	5.20353	3.85746	0.000114573	0.00171275	ZNF511
ENSG00000087053	393.665	20.0649	6.15239	3.26132	0.00110896	0.00894913	MTMR2
ENSG00000066455	338.94	20.0469	5.76564	3.47696	0.000507124	0.00476545	GOLGA5
ENSG00000172465	153.363	20.0353	6.18553	3.23907	0.00119922	0.00950505	TCEAL1
ENSG00000178694	558.572	20.0131	5.04306	3.96846	7.23399e-05	0.0011733	NSUN3
ENSG00000176619	43.801	19.9941	5.84889	3.41845	0.000629796	0.00572029	LMNB2
ENSG00000239486	36.139	19.9832	5.12528	3.89895	9.66103e-05	0.00148293	NA
ENSG00000090061	95.9102	19.9672	6.9508	2.87264	0.00407051	0.0260869	CCNK
ENSG00000205683	8.75237	19.9497	6.62282	3.01226	0.00259308	0.017852	DPF3
ENSG00000180815	30.6496	19.9351	6.93641	2.87398	0.00405333	0.0259895	MAP3K15
ENSG00000136710	412.049	19.8406	4.53558	4.37444	1.21747e-05	0.000268578	CCDC115
ENSG00000097021	72.7651	19.836	7.54866	2.62774	0.00859529	0.0481702	ACOT7
ENSG00000198130	521.502	19.8152	4.57633	4.32992	1.49162e-05	0.000316849	HIBCH
ENSG00000100889	142.752	19.7972	6.09562	3.24777	0.00116314	0.00926149	PCK2
ENSG00000142856	218.571	19.7972	6.4958	3.04769	0.00230611	0.0162438	ITGB3BP
ENSG00000188739	31.214	19.7677	5.28414	3.74096	0.000183321	0.00251756	RBM34
ENSG00000103148	143.895	19.7647	4.13757	4.77689	1.78027e-06	5.1872e-05	NPRL3
ENSG00000125457	240.564	19.744	5.71401	3.45537	0.000549547	0.00510007	MIF4GD
ENSG00000204438	191.761	19.7326	4.90817	4.02036	5.81095e-05	0.000974907	GPANK1
ENSG00000133027	27.0108	19.6562	6.99239	2.81109	0.00493735	0.0305999	PEMT
ENSG00000100034	18.919	19.6447	5.914	3.32172	0.00089463	0.00755274	PPM1F
ENSG00000015153	258.584	19.6329	4.69447	4.18214	2.8878e-05	0.000538702	YAF2
ENSG00000011485	84.7137	19.5955	4.69168	4.17666	2.95824e-05	0.000549508	PPP5C
ENSG00000082458	47.3617	19.5643	7.45785	2.62332	0.00870782	0.0486353	DLG3
ENSG00000272391	49.2977	19.5343	5.77857	3.38047	0.000723625	0.00636616	POM121C
ENSG00000119328	722.066	19.5293	5.25525	3.71615	0.00020228	0.0027101	FAM206A
ENSG00000261526	40.4439	19.3443	6.37763	3.03314	0.0024202	0.0168557	NA
ENSG00000146281	107.582	19.291	5.68005	3.39628	0.000683097	0.00612415	PM20D2
ENSG00000075702	41.6766	19.2905	5.2973	3.64157	0.000270978	0.0034988	WDR62
ENSG00000137547	377.081	19.2825	5.31758	3.62617	0.000287653	0.00367805	MRPL15
ENSG00000144749	352.929	19.2782	5.58166	3.45385	0.000552648	0.0051184	LRIG1
ENSG00000123124	594.076	19.2748	4.07435	4.73078	2.23662e-06	6.30755e-05	WWP1
ENSG00000189350	24.4491	19.2457	6.65816	2.89055	0.0038457	0.0248395	TOGARAM2
ENSG00000163378	161.72	19.2207	6.21902	3.09063	0.00199734	0.0145509	EOGT
ENSG00000163781	121.31	19.1988	5.5228	3.47628	0.000508414	0.0047713	TOPBP1
ENSG00000186416	121.977	19.17	6.20303	3.09043	0.00199868	0.0145509	NKRF
ENSG00000172007	258.56	19.1391	4.11678	4.64905	3.33466e-06	8.85433e-05	RAB33B
ENSG00000113068	305.944	19.0455	5.74134	3.31726	0.000909056	0.00764525	PFDN1
ENSG00000115904	422.058	19.0279	4.32096	4.40363	1.06455e-05	0.000237628	SOS1
ENSG00000124789	493.398	18.9962	3.99618	4.75359	1.99841e-06	5.70911e-05	NUP153
ENSG00000104331	287.816	18.9958	4.99547	3.80259	0.000143188	0.00203649	IMPAD1
ENSG00000241058	40.0999	18.9926	5.09187	3.72998	0.000191494	0.00259998	NSUN6
ENSG00000196670	196.048	18.9823	6.2181	3.05276	0.0022675	0.0160209	ZFP62
ENSG00000117620	414.943	18.9818	4.97524	3.81526	0.000136042	0.00195384	SLC35A3
ENSG00000180011	193.574	18.9454	5.78718	3.27368	0.00106157	0.00867836	ZADH2
ENSG00000047346	279.519	18.9298	5.78801	3.27051	0.00107353	0.00873554	FAM214A
ENSG00000043514	59.564	18.8925	6.08872	3.10286	0.00191659	0.0140621	TRIT1
ENSG00000198783	207.701	18.8571	4.44717	4.24026	2.23265e-05	0.000438866	ZNF830
ENSG00000065675	302.593	18.8033	4.80913	3.90991	9.23287e-05	0.0014287	PRKCQ
ENSG00000153107	91.3286	18.6599	4.40835	4.23286	2.30742e-05	0.000448211	ANAPC1
ENSG00000068796	351.528	18.5853	4.82719	3.85013	0.000118053	0.00174889	KIF2A
ENSG00000113595	319.561	18.5046	5.93107	3.11995	0.00180881	0.0134729	TRIM23
ENSG00000185101	89.9258	18.4668	6.17172	2.99216	0.00277007	0.0188634	ANO9
ENSG00000153406	109.772	18.4251	5.14972	3.57789	0.000346378	0.00379427	NMRAL1
ENSG00000138629	169.596	18.4024	5.54749	3.31725	0.000909071	0.00764525	UBL7
ENSG00000118965	174.108	18.3995	4.79804	3.83478	0.000125674	0.00183343	WDR35
ENSG00000130856	202.583	18.3662	5.62224	3.2667	0.00108808	0.00880338	ZNF236
ENSG00000258581	70.6648	18.3625	6.77494	2.71035	0.00672118	0.0392889	NA
ENSG00000108963	202.916	18.3044	4.24409	4.3129	1.61127e-05	0.000336831	DPH1
ENSG00000159873	873.501	18.2885	4.77927	3.82664	0.000129906	0.00188421	CCDC117
ENSG00000100209	73.8505	18.2229	5.63715	3.23263	0.00122654	0.00967993	HSCB
ENSG00000117533	181.015	18.2035	4.83344	3.76617	0.000165773	0.00230299	VAMP4
ENSG00000239306	237.95	18.2008	5.08927	3.57632	0.000348467	0.00379427	RBM14
ENSG00000008513	438.809	18.1395	4.39564	4.12671	3.67994e-05	0.000665725	ST3GAL1
ENSG00000011198	106.273	18.0988	6.27271	2.88533	0.0039101	0.0251814	ABHD5
ENSG00000174574	982.474	18.0936	3.58632	5.04518	4.53095e-07	1.68567e-05	AKIRIN1
ENSG00000198677	262.721	18.0782	6.77143	2.66978	0.00759013	0.0434996	TTC37
ENSG00000112651	122.294	18.0718	5.65116	3.19789	0.00138439	0.0106809	MRPL2
ENSG00000119203	435.051	18.0537	4.07483	4.43055	9.39929e-06	0.000212938	CPSF3
ENSG00000104969	195.602	18.0054	5.27673	3.41223	0.000644335	0.00582284	SGTA
ENSG00000204152	107.829	17.905	4.57967	3.90966	9.2426e-05	0.0014287	TIMM23B
ENSG00000085978	140.344	17.8798	4.65942	3.83734	0.000124372	0.00181998	ATG16L1
ENSG00000155304	306.865	17.8662	4.9099	3.63881	0.000273902	0.00353309	HSPA13
ENSG00000108389	404.356	17.8453	6.46126	2.76189	0.00574685	0.0346548	MTMR4
ENSG00000104765	693.032	17.7297	4.29447	4.12848	3.65163e-05	0.000661512	BNIP3L
ENSG00000197142	188.554	17.6999	4.5566	3.88445	0.000102564	0.0015526	ACSL5
ENSG00000106261	504.889	17.6955	3.65575	4.84046	1.29539e-06	4.0166e-05	ZKSCAN1
ENSG00000103150	19.8765	17.6818	5.51617	3.20544	0.00134854	0.0104534	MLYCD
ENSG00000166669	70.4383	17.6378	6.33584	2.78381	0.00537239	0.0328022	ATF7IP2
ENSG00000149483	469.407	17.6203	3.53309	4.98722	6.12537e-07	2.16858e-05	TMEM138
ENSG00000125462	21.8728	17.5814	6.60675	2.66112	0.00778801	0.0444403	C1orf61
ENSG00000177192	75.165	17.543	4.37428	4.01048	6.05959e-05	0.0010051	PUS1
ENSG00000196911	73.1127	17.5295	5.59278	3.13432	0.00172255	0.0129191	KPNA5
ENSG00000176208	290.771	17.4704	5.49085	3.18173	0.00146398	0.0111901	ATAD5
ENSG00000178149	111.206	17.3994	4.99762	3.48155	0.000498528	0.00470869	DALRD3
ENSG00000133935	583.218	17.3961	5.02067	3.4649	0.000530433	0.00495096	ERG28
ENSG00000236003	65.6459	17.2853	5.52754	3.12712	0.0017653	0.0132172	NA
ENSG00000106477	18.8187	17.2511	5.62156	3.06874	0.00214961	0.0154	CEP41
ENSG00000131171	354.273	17.156	4.69592	3.65339	0.000258802	0.003368	SH3BGRL
ENSG00000197982	35.4015	17.1485	4.90761	3.49427	0.000475354	0.00449743	C1orf122
ENSG00000100410	154.151	17.1276	6.0483	2.8318	0.00462867	0.0290838	PHF5A
ENSG00000036672	22.7862	17.0958	6.35914	2.68838	0.00718001	0.041474	USP2
ENSG00000169715	143.723	17.0927	6.52496	2.61958	0.00880377	0.0490464	MT1E
ENSG00000115607	381.055	17.0666	5.5146	3.09479	0.00196949	0.0143861	IL18RAP
ENSG00000138821	177.182	17.0424	5.07974	3.35497	0.000793729	0.0068547	SLC39A8
ENSG00000117226	553.166	16.9867	4.21045	4.03441	5.47402e-05	0.000927835	GBP3
ENSG00000091490	465.284	16.9404	3.99839	4.23679	2.26736e-05	0.000444239	SEL1L3
ENSG00000181026	267.054	16.8319	4.10218	4.10316	4.07541e-05	0.000726293	AEN
ENSG00000205138	92.4916	16.8111	5.74299	2.92725	0.00341976	0.022553	SDHAF1
ENSG00000275791	377.934	16.7951	5.70587	2.94348	0.00324546	0.0216091	NA
ENSG00000163634	194.039	16.7584	5.21186	3.21544	0.00130244	0.0101498	THOC7
ENSG00000261573	89.393	16.746	5.05127	3.31519	0.000915795	0.00768708	NA
ENSG00000173114	597.3	16.7331	4.29136	3.89926	9.64864e-05	0.00148293	LRRN3
ENSG00000140743	241.68	16.69	5.24681	3.18098	0.00146778	0.0112127	CDR2
ENSG00000002016	230.421	16.6889	5.07772	3.2867	0.00101371	0.00835974	RAD52
ENSG00000137841	129.301	16.6657	5.15171	3.23499	0.00121649	0.00961653	PLCB2
ENSG00000178445	210.553	16.6171	4.90851	3.38536	0.000710841	0.00626625	GLDC
ENSG00000108829	281.379	16.5779	5.57564	2.97327	0.00294645	0.0198388	LRRC59
ENSG00000158796	403.805	16.5709	3.67397	4.51037	6.47159e-06	0.000155531	DEDD
ENSG00000166004	248.957	16.5643	5.63952	2.93718	0.00331212	0.0219752	CEP295
ENSG00000156253	423.164	16.5151	4.54764	3.63157	0.000281705	0.003609	RWDD2B
ENSG00000177000	41.9507	16.4628	5.94209	2.77053	0.00559643	0.0338718	MTHFR
ENSG00000167721	374.155	16.4484	4.53684	3.62552	0.000288386	0.00368384	TSR1
ENSG00000172164	91.8935	16.4144	6.23139	2.63415	0.00843486	0.0475341	SNTB1
ENSG00000120697	708.676	16.4137	4.39821	3.7319	0.000190042	0.00259094	ALG5
ENSG00000168944	108.578	16.3735	4.0944	3.99899	6.36127e-05	0.00104722	CEP120
ENSG00000085449	357.122	16.3714	5.37232	3.04736	0.00230863	0.0162505	WDFY1
ENSG00000083535	262.491	16.3296	4.5646	3.57744	0.000346973	0.00379427	PIBF1
ENSG00000132849	132.574	16.2391	4.98179	3.25969	0.00111532	0.00897849	PATJ
ENSG00000121542	154.159	16.1082	5.96911	2.69859	0.0069634	0.0404178	SEC22A
ENSG00000067182	100.79	16.089	4.83511	3.32754	0.00087616	0.00742537	TNFRSF1A
ENSG00000127824	1145.09	16.0627	4.10434	3.91358	9.09382e-05	0.00141554	TUBA4A
ENSG00000141504	291.473	16.0581	4.85642	3.30658	0.000944437	0.00790231	SAT2
ENSG00000109534	108.702	16.0369	5.35807	2.99304	0.00276215	0.0188386	GAR1
ENSG00000156299	358.235	16.0031	3.93448	4.06739	4.7543e-05	0.00082634	TIAM1
ENSG00000169188	159.388	15.8726	5.61488	2.82689	0.00470027	0.0294353	APEX2
ENSG00000100485	174.695	15.7296	5.12676	3.06813	0.002154	0.0154091	SOS2
ENSG00000076513	205.986	15.7271	4.84105	3.24869	0.00115937	0.00924266	ANKRD13A
ENSG00000006576	382.544	15.712	4.68795	3.35156	0.000803563	0.006926	PHTF2
ENSG00000104626	645.626	15.6952	5.02003	3.12651	0.00176895	0.0132369	ERI1
ENSG00000186283	578.823	15.5785	4.55954	3.41669	0.000633865	0.0057414	TOR3A
ENSG00000116717	703.626	15.5734	3.45915	4.50208	6.72909e-06	0.000160547	GADD45A
ENSG00000134324	821.621	15.5138	4.26002	3.64171	0.000270829	0.0034988	LPIN1
ENSG00000156587	2118.02	15.4896	4.78306	3.23842	0.00120192	0.00951855	UBE2L6
ENSG00000141933	38.4148	15.473	5.55938	2.78322	0.00538218	0.0328315	TPGS1
ENSG00000255185	140.803	15.4542	5.22992	2.95497	0.00312699	0.0209367	NA
ENSG00000169139	690.656	15.4402	3.55155	4.34745	1.37727e-05	0.000296868	UBE2V2
ENSG00000138107	425.447	15.4369	3.81387	4.04756	5.17548e-05	0.000888671	ACTR1A
ENSG00000197536	117.232	15.3865	5.60848	2.74343	0.00608008	0.036315	C5orf56
ENSG00000130204	447.709	15.3814	4.25689	3.61329	0.00030234	0.00379427	TOMM40
ENSG00000106415	163.051	15.3384	4.3368	3.5368	0.000405001	0.00393353	GLCCI1
ENSG00000163159	343.292	15.3	4.60554	3.32208	0.000893476	0.00754784	VPS72
ENSG00000174227	209.898	15.1862	5.72023	2.65483	0.00793488	0.0451414	PIGG
ENSG00000118515	1986.39	15.1427	3.42343	4.42326	9.72246e-06	0.000219631	SGK1
ENSG00000243406	23.5105	15.0817	5.50749	2.7384	0.00617386	0.0367419	MRPS31P5
ENSG00000131779	289.004	15.0475	5.47592	2.74794	0.00599713	0.035901	PEX11B
ENSG00000112378	145.885	15.0362	5.75807	2.61132	0.00901943	0.0498776	PERP
ENSG00000126756	228.022	15.0199	3.85228	3.89896	9.66078e-05	0.00148293	UXT
ENSG00000064419	157.056	14.9956	5.32463	2.81626	0.00485858	0.0301974	TNPO3
ENSG00000140497	758.334	14.9569	3.84899	3.88592	0.000101941	0.00154495	SCAMP2
ENSG00000019995	227.393	14.9283	5.15176	2.89772	0.00375891	0.0243267	ZRANB1
ENSG00000117174	176.513	14.9199	5.06247	2.94715	0.00320715	0.0213899	ZNHIT6
ENSG00000197037	106.571	14.9033	4.95728	3.00635	0.00264408	0.0181178	ZSCAN25
ENSG00000117906	895.866	14.8703	3.18825	4.66411	3.09954e-06	8.339e-05	RCN2
ENSG00000156675	140.76	14.8647	4.35645	3.41211	0.000644624	0.00582284	RAB11FIP1
ENSG00000124207	393.26	14.8557	4.37574	3.39502	0.000686244	0.00613151	CSE1L
ENSG00000124641	294.868	14.8525	5.47032	2.7151	0.00662567	0.0387995	MED20
ENSG00000102218	271.81	14.8418	4.52974	3.27652	0.00105094	0.00860752	RP2
ENSG00000171421	300.304	14.8418	4.19699	3.53628	0.000405797	0.00393835	MRPL36
ENSG00000111647	640.998	14.8395	4.50159	3.29649	0.000979003	0.00811931	UHRF1BP1L
ENSG00000136536	1252.96	14.8271	3.48526	4.25421	2.09785e-05	0.0004179	MARCH7
ENSG00000156500	201.192	14.821	4.42718	3.34774	0.000814737	0.00700397	FAM122C
ENSG00000132530	141.977	14.8051	4.82092	3.07101	0.00213338	0.0153199	XAF1
ENSG00000155229	116.446	14.8015	4.86751	3.04089	0.00235882	0.0165419	MMS19
ENSG00000101146	788.721	14.767	4.19072	3.52373	0.000425517	0.00409354	RAE1
ENSG00000162654	504.976	14.7625	4.51725	3.26804	0.00108296	0.00877829	GBP4
ENSG00000140553	94.1038	14.7198	4.57044	3.22065	0.00127901	0.00999679	UNC45A
ENSG00000076242	176.125	14.7188	5.28167	2.78677	0.0053237	0.0325805	MLH1
ENSG00000128590	1507.1	14.6915	3.74245	3.92564	8.64983e-05	0.00135134	DNAJB9
ENSG00000150768	344.519	14.6379	5.58249	2.62211	0.00873885	0.0487672	DLAT
ENSG00000280120	546.56	14.6344	5.3259	2.74779	0.00599992	0.0359014	NA
ENSG00000033011	177.127	14.6137	5.16048	2.83185	0.00462795	0.0290838	ALG1
ENSG00000143862	63.3019	14.6116	4.59733	3.17827	0.00148157	0.0112853	ARL8A
ENSG00000006194	604.161	14.5855	5.19367	2.80832	0.00498013	0.0308071	ZNF263
ENSG00000158987	132.036	14.5809	5.40365	2.69834	0.00696858	0.04043	RAPGEF6
ENSG00000142230	445.581	14.5241	3.8944	3.72949	0.000191871	0.00260174	SAE1
ENSG00000119446	971.962	14.5078	4.37435	3.31655	0.000911366	0.00765966	RBM18
ENSG00000119638	291.418	14.4008	4.70168	3.0629	0.00219203	0.0156472	NEK9
ENSG00000116679	1758.49	14.3959	3.43664	4.18894	2.80266e-05	0.000524728	IVNS1ABP
ENSG00000150637	594.392	14.3278	4.25624	3.36631	0.000761818	0.00663568	CD226
ENSG00000225648	582.266	14.2661	3.30895	4.31137	1.62245e-05	0.000338632	SBDSP1
ENSG00000260912	263.6	14.266	5.33701	2.67302	0.00751712	0.0431751	NA
ENSG00000077984	2281.38	14.2517	3.2368	4.40301	1.06758e-05	0.000237903	CST7
ENSG00000147416	6886.28	14.2359	2.95583	4.81623	1.46295e-06	4.39857e-05	ATP6V1B2
ENSG00000175061	153.462	14.2237	3.93822	3.6117	0.0003042	0.00379427	LRRC75A-AS1
ENSG00000102901	558.532	14.1862	3.24806	4.36759	1.25626e-05	0.000273899	CENPT
ENSG00000071894	173.644	14.172	5.20842	2.72098	0.00650881	0.0382342	CPSF1
ENSG00000087111	91.8292	14.1332	4.86335	2.90606	0.00366013	0.0237458	PIGS
ENSG00000170100	140.313	14.1045	4.84494	2.91119	0.00360054	0.0234632	ZNF778
ENSG00000245958	416.796	14.0926	3.836	3.67378	0.000238989	0.0031256	LOC645513
ENSG00000140374	570.291	14.0828	3.96021	3.55607	0.000376445	0.00379427	ETFA
ENSG00000179526	185.583	14.0749	3.89876	3.6101	0.000306073	0.00379427	SHARPIN
ENSG00000085719	452.986	14.0174	4.79259	2.92481	0.00344667	0.022685	CPNE3
ENSG00000187210	348.521	13.9979	5.05669	2.7682	0.00563663	0.0340681	GCNT1
ENSG00000188283	130.834	13.9936	4.00087	3.49763	0.000469406	0.00445074	ZNF383
ENSG00000130803	764.456	13.9776	3.53795	3.95078	7.7898e-05	0.00123903	ZNF317
ENSG00000205809	251.793	13.9112	4.04798	3.43657	0.000589124	0.00541205	KLRC2
ENSG00000241973	231.234	13.8805	4.92553	2.81807	0.00483133	0.0300987	PI4KA
ENSG00000108523	438.886	13.8503	3.2869	4.21379	2.5112e-05	0.000479306	RNF167
ENSG00000150403	306.603	13.7992	4.72221	2.9222	0.00347567	0.0228416	TMCO3
ENSG00000139233	374.836	13.7153	3.83811	3.57346	0.000352295	0.00379427	LLPH
ENSG00000154727	258.592	13.6805	4.38505	3.11981	0.00180969	0.0134729	GABPA
ENSG00000073861	444.013	13.6687	4.95172	2.7604	0.00577306	0.034781	TBX21
ENSG00000204371	183.374	13.6538	4.84278	2.81941	0.00481118	0.0299873	EHMT2
ENSG00000140395	408.68	13.5901	5.04063	2.69612	0.00701519	0.0406646	WDR61
ENSG00000171503	313.367	13.5704	3.7922	3.5785	0.000345569	0.00379427	ETFDH
ENSG00000126768	409.638	13.57	3.13755	4.32505	1.525e-05	0.000321862	TIMM17B
ENSG00000172530	65.5912	13.4582	4.51182	2.98289	0.00285545	0.0193448	BANP
ENSG00000023902	265.863	13.458	4.43565	3.03406	0.0024129	0.0168137	PLEKHO1
ENSG00000011114	122.717	13.4434	4.09601	3.28207	0.00103047	0.00848735	BTBD7
ENSG00000105483	604.234	13.3737	3.73925	3.57657	0.000348138	0.00379427	CARD8
ENSG00000171103	115.943	13.3607	4.04731	3.30112	0.000962993	0.00801895	TRMT61B
ENSG00000009844	1563.3	13.3588	3.84172	3.4773	0.000506497	0.00476545	VTA1
ENSG00000120053	530.638	13.3587	4.79635	2.78519	0.00534965	0.0326937	GOT1
ENSG00000117054	224.708	13.3202	5.06016	2.63236	0.0084794	0.0477442	ACADM
ENSG00000119314	289.54	13.3082	3.91303	3.401	0.000671402	0.00603987	PTBP3
ENSG00000141076	2704.16	13.3001	3.0948	4.29756	1.72687e-05	0.000357031	UTP4
ENSG00000177200	179.337	13.2345	4.27331	3.09701	0.00195485	0.0142951	CHD9
ENSG00000137100	747.224	13.2158	3.1358	4.2145	2.50331e-05	0.000479195	DCTN3
ENSG00000123395	131.439	13.2154	4.54286	2.90904	0.00362537	0.02359	ATG101
ENSG00000204463	69.1415	13.2045	4.41195	2.99288	0.00276356	0.0188386	BAG6
ENSG00000147133	23.3491	13.1912	4.98821	2.64447	0.0081819	0.0462669	TAF1
ENSG00000173141	792.174	13.1546	2.7177	4.84034	1.29617e-06	4.0166e-05	MRPL57
ENSG00000170113	881.493	13.1329	4.08459	3.21524	0.00130335	0.0101509	NIPA1
ENSG00000011295	1113.2	13.0774	4.04743	3.23103	0.00123343	0.00972128	TTC19
ENSG00000143443	469.625	13.0632	3.45978	3.77575	0.00015953	0.00223274	C1orf56
ENSG00000100281	1272.58	13.0527	3.69879	3.52891	0.00041727	0.00403187	HMGXB4
ENSG00000204381	465.679	13.041	4.2367	3.0781	0.00208326	0.0150584	LAYN
ENSG00000143751	439.258	13.0327	4.31366	3.02126	0.00251727	0.0174211	SDE2
ENSG00000169764	872.314	13.0255	4.67528	2.78603	0.00533584	0.0326244	UGP2
ENSG00000167005	456.671	13.0066	4.31222	3.01621	0.00255955	0.0176766	NUDT21
ENSG00000141378	366.027	12.9999	4.53165	2.8687	0.00412167	0.0263681	PTRH2
ENSG00000164919	894.02	12.9691	1.93642	6.69746	2.12073e-11	3.9338e-09	COX6C
ENSG00000136205	1613.61	12.9573	3.20794	4.03912	5.36515e-05	0.000913164	TNS3
ENSG00000117859	800.798	12.918	3.97664	3.24847	0.00116027	0.00924428	OSBPL9
ENSG00000100348	589.247	12.8611	3.3521	3.83675	0.000124674	0.00182238	TXN2
ENSG00000186222	307.307	12.8567	4.2259	3.04236	0.00234728	0.0164873	BLOC1S4
ENSG00000131373	830.619	12.8361	4.90151	2.61882	0.00882356	0.0491359	HACL1
ENSG00000115839	209.331	12.8273	4.83285	2.6542	0.00794964	0.0451758	RAB3GAP1
ENSG00000143314	162.74	12.8259	4.70329	2.72701	0.00639114	0.0377111	MRPL24
ENSG00000197771	619.866	12.8109	3.83855	3.33743	0.000845579	0.00721729	MCMBP
ENSG00000154305	738.138	12.7505	2.85577	4.46483	8.01341e-06	0.000185804	MIA3
ENSG00000162402	956.603	12.7392	4.02887	3.16197	0.00156704	0.0118609	USP24
ENSG00000154978	209.311	12.7315	4.0456	3.14701	0.00164948	0.0124064	VOPP1
ENSG00000105364	178.935	12.7218	3.85388	3.30105	0.000963248	0.00801895	MRPL4
ENSG00000168769	481.182	12.6181	3.71167	3.39958	0.000674885	0.00606292	TET2
ENSG00000198931	648.085	12.6172	2.94834	4.27942	1.87384e-05	0.000380254	APRT
ENSG00000148362	321.418	12.5731	3.6546	3.44034	0.000580975	0.00535065	PAXX
ENSG00000126883	249.41	12.5526	4.78896	2.62116	0.0087632	0.0488617	NUP214
ENSG00000281344	21.9428	12.5425	4.05663	3.09185	0.00198912	0.0145053	NA
ENSG00000125740	236.76	12.5397	3.25387	3.85379	0.000116305	0.00173078	FOSB
ENSG00000138448	351.394	12.5388	4.53682	2.76378	0.00571365	0.0344862	ITGAV
ENSG00000099341	1119.21	12.5205	2.8166	4.44527	8.77827e-06	0.000201061	PSMD8
ENSG00000172869	239.547	12.5168	4.61212	2.7139	0.0066497	0.0389056	DMXL1
ENSG00000062194	2006.83	12.494	3.50505	3.56455	0.000364477	0.00379427	GPBP1
ENSG00000105717	735.057	12.4862	3.73854	3.33987	0.000838173	0.00717267	PBX4
ENSG00000117091	995.854	12.4778	3.60486	3.46137	0.000537427	0.00500206	CD48
ENSG00000143436	360	12.4628	4.07399	3.05911	0.00221995	0.0157866	MRPL9
ENSG00000119185	1230.43	12.4474	3.05255	4.07772	4.54798e-05	0.000797562	ITGB1BP1
ENSG00000129128	1434.82	12.3784	2.73332	4.52869	5.93494e-06	0.000144479	SPCS3
ENSG00000109445	787.083	12.3646	3.76893	3.28068	0.00103558	0.00851349	ZNF330
ENSG00000169379	266.452	12.3646	3.98102	3.10588	0.00189714	0.0139505	ARL13B
ENSG00000144554	458.279	12.3358	3.08386	4.00013	6.33072e-05	0.0010435	FANCD2
ENSG00000124380	504.35	12.3316	2.36139	5.22217	1.76837e-07	7.56152e-06	SNRNP27
ENSG00000107223	641.674	12.3082	3.08438	3.99051	6.59302e-05	0.00107998	EDF1
ENSG00000129103	212.569	12.305	4.2305	2.90864	0.00363006	0.0236088	SUMF2
ENSG00000133318	853.192	12.2917	3.77663	3.25468	0.00113521	0.00911074	RTN3
ENSG00000067955	1388.44	12.2785	3.57296	3.4365	0.000589285	0.00541205	CBFB
ENSG00000185507	815.62	12.2778	2.48664	4.93749	7.91334e-07	2.69997e-05	IRF7
ENSG00000182544	961.675	12.2735	4.04301	3.03574	0.00239943	0.0167642	MFSD5
ENSG00000172115	1352.74	12.2705	2.25469	5.44221	5.26249e-08	2.73941e-06	CYCS
ENSG00000100982	524.235	12.2522	3.31136	3.70006	0.000215552	0.0028733	PCIF1
ENSG00000114942	1376.95	12.1912	1.89896	6.4199	1.36365e-10	1.85148e-08	EEF1B2
ENSG00000077238	547.253	12.1816	3.44913	3.53177	0.000412784	0.00399439	IL4R
ENSG00000120699	591.617	12.1809	3.90833	3.11665	0.00182922	0.0135723	EXOSC8
ENSG00000131437	680.689	12.1681	3.81599	3.1887	0.00142913	0.0109573	KIF3A
ENSG00000102786	7136.73	12.1319	1.37027	8.85365	8.4706e-19	2.78894e-15	INTS6
ENSG00000166225	347.95	12.1232	3.57051	3.39538	0.000685336	0.00612754	FRS2
ENSG00000199357	55.4138	12.1013	3.76071	3.21782	0.0012917	0.010078	NA
ENSG00000165006	253.564	12.0714	3.94687	3.05848	0.00222461	0.0158026	UBAP1
ENSG00000025770	246.651	12.0567	4.58215	2.63123	0.00850771	0.0478422	NCAPH2
ENSG00000075539	810.522	12.017	3.60216	3.33605	0.000849791	0.00723916	FRYL
ENSG00000164091	86.9071	12.0125	4.37066	2.74845	0.00598786	0.0358719	WDR82
ENSG00000187051	500.467	12.0037	3.92814	3.05583	0.00224436	0.0159001	RPS19BP1
ENSG00000104643	592.552	11.9713	4.5549	2.62822	0.0085834	0.0481263	MTMR9
ENSG00000112365	121.935	11.963	4.55179	2.6282	0.00858381	0.0481263	ZBTB24
ENSG00000244038	1533.42	11.9609	2.87765	4.15649	3.23175e-05	0.000591964	DDOST
ENSG00000108592	189.877	11.8877	4.45692	2.66724	0.00764777	0.0437878	FTSJ3
ENSG00000138698	1075.06	11.8846	2.82969	4.19997	2.66955e-05	0.000505143	RAP1GDS1
ENSG00000156966	515.1	11.8585	4.01453	2.95389	0.00313799	0.0209997	B3GNT7
ENSG00000125354	795.002	11.8524	3.6283	3.26667	0.00108822	0.00880338	2006-09-01
ENSG00000167562	291.961	11.8354	4.16816	2.83949	0.00451857	0.0284871	ZNF701
ENSG00000165688	609.862	11.8315	3.86745	3.05925	0.00221894	0.0157866	PMPCA
ENSG00000171475	146.243	11.8118	3.93437	3.0022	0.0026804	0.0183381	WIPF2
ENSG00000172775	476.008	11.7867	4.0073	2.94132	0.00326821	0.0217338	FAM192A
ENSG00000185905	2148.02	11.7858	3.39281	3.47377	0.000513194	0.00481051	C16orf54
ENSG00000065427	797.959	11.784	3.62404	3.25162	0.00114751	0.00919594	KARS
ENSG00000013275	943.997	11.7716	3.83448	3.06995	0.00214096	0.0153643	PSMC4
ENSG00000173451	352.147	11.7698	3.68737	3.19193	0.00141325	0.0108591	THAP2
ENSG00000166902	382.599	11.7311	3.9092	3.0009	0.00269184	0.0184068	MRPL16
ENSG00000090273	1313.29	11.7262	2.91911	4.01705	5.89306e-05	0.00098367	NUDC
ENSG00000266028	46.3684	11.7178	4.02037	2.9146	0.0035614	0.0232657	SRGAP2
ENSG00000188786	191.944	11.7044	3.80695	3.07449	0.0021086	0.0151833	MTF1
ENSG00000232162	37.3068	11.6896	2.94847	3.96464	7.35073e-05	0.0011893	NA
ENSG00000152601	2300.66	11.6892	2.12529	5.50006	3.79672e-08	2.13687e-06	MBNL1
ENSG00000196704	1074.88	11.6701	2.75406	4.23742	2.26106e-05	0.000443787	AMZ2
ENSG00000134375	1917.06	11.6487	2.64951	4.39653	1.09993e-05	0.000243874	TIMM17A
ENSG00000179144	1774.34	11.6354	3.36769	3.45501	0.000550281	0.00510007	GIMAP7
ENSG00000136950	1378.29	11.5853	2.50731	4.62062	3.826e-06	9.86074e-05	ARPC5L
ENSG00000186810	469.303	11.584	2.9886	3.87606	0.000106162	0.00159972	CXCR3
ENSG00000120265	1120.34	11.5795	3.06521	3.77771	0.000158275	0.00222226	PCMT1
ENSG00000135968	1501.58	11.5794	2.41603	4.79272	1.64535e-06	4.86951e-05	GCC2
ENSG00000163659	216.102	11.5572	4.06874	2.84048	0.00450454	0.0284123	TIPARP
ENSG00000170873	231.192	11.5531	3.13603	3.68398	0.000229622	0.00303018	MTSS1
ENSG00000147535	719.952	11.5343	3.50866	3.28738	0.00101123	0.00834454	PLPP5
ENSG00000115085	188.451	11.5328	4.23566	2.72279	0.00647338	0.03806	ZAP70
ENSG00000188243	406.457	11.491	1.91129	6.01216	1.83073e-09	1.60738e-07	COMMD6
ENSG00000134056	293.595	11.4847	3.39715	3.38067	0.000723089	0.00636569	MRPS36
ENSG00000056558	742.289	11.4784	4.13377	2.77675	0.00549062	0.0333694	TRAF1
ENSG00000022840	2009.16	11.458	2.24445	5.10504	3.3073e-07	1.27733e-05	RNF10
ENSG00000142687	297.724	11.4534	3.62617	3.15855	0.00158557	0.0119874	KIAA0319L
ENSG00000109062	347.797	11.433	3.51755	3.25028	0.00115291	0.00922466	SLC9A3R1
ENSG00000124659	1142.42	11.4295	3.62282	3.15485	0.0016058	0.0121124	TBCC
ENSG00000006652	1110.91	11.4074	4.35798	2.61758	0.00885562	0.0492659	IFRD1
ENSG00000139620	1089.1	11.3984	3.79667	3.0022	0.00268034	0.0183381	KANSL2
ENSG00000115415	2567.83	11.3863	3.58115	3.17951	0.00147524	0.0112501	STAT1
ENSG00000213281	835.586	11.3826	4.14161	2.74835	0.00598954	0.0358719	NRAS
ENSG00000139372	291.747	11.3737	4.062	2.80002	0.00510998	0.0314773	TDG
ENSG00000125351	314.705	11.3733	3.99401	2.8476	0.00440506	0.0279185	UPF3B
ENSG00000164949	2738.07	11.3712	4.3028	2.64274	0.00822387	0.0464843	GEM
ENSG00000130703	370.099	11.3655	3.98325	2.85331	0.00432663	0.0274743	OSBPL2
ENSG00000189241	6441.42	11.3487	1.99708	5.68263	1.32637e-08	8.91239e-07	TSPYL1
ENSG00000138433	404.948	11.3462	3.42676	3.31105	0.000929482	0.00779699	CIR1
ENSG00000122705	654.944	11.3432	3.36413	3.37181	0.000746762	0.00651747	CLTA
ENSG00000109606	1388.29	11.3359	2.94064	3.85491	0.000115771	0.00172478	DHX15
ENSG00000178741	791.815	11.3149	2.96405	3.81739	0.000134872	0.00194339	COX5A
ENSG00000141452	593.544	11.2944	3.62993	3.11146	0.00186163	0.0137508	RMC1
ENSG00000139083	1306.87	11.2786	3.51843	3.20557	0.00134795	0.0104534	ETV6
ENSG00000107854	1231.75	11.2728	2.71078	4.1585	3.20345e-05	0.000589239	TNKS2
ENSG00000113851	904.502	11.2587	3.79808	2.96431	0.00303366	0.0203428	CRBN
ENSG00000053770	589.724	11.2309	4.2252	2.65808	0.00785879	0.0447666	AP5M1
ENSG00000169499	363.267	11.2134	3.93041	2.85298	0.00433109	0.0274894	PLEKHA2
ENSG00000042753	298.108	11.2065	3.63822	3.08021	0.00206854	0.0149767	AP2S1
ENSG00000185896	219.493	11.2046	3.99126	2.80728	0.0049962	0.0308618	LAMP1
ENSG00000069345	818.38	11.1913	3.30384	3.38737	0.000705662	0.00622476	DNAJA2
ENSG00000242247	858.101	11.1899	3.64868	3.06683	0.00216343	0.0154681	ARFGAP3
ENSG00000107929	1250.02	11.1835	3.63008	3.0808	0.00206447	0.0149638	LARP4B
ENSG00000188313	1466.93	11.1434	3.40284	3.27473	0.00105765	0.00865169	PLSCR1
ENSG00000113643	536.772	11.1305	2.96229	3.7574	0.000171686	0.00237262	RARS
ENSG00000111537	143869	11.105	2.39099	4.64451	3.40879e-06	8.98457e-05	IFNG
ENSG00000197860	308.046	11.0696	4.23478	2.61397	0.00894977	0.0496706	SGTB
ENSG00000165169	1047.09	11.0656	3.41148	3.24363	0.00118016	0.00936875	DYNLT3
ENSG00000049541	213.771	11.0462	3.161	3.49453	0.000474894	0.0044963	RFC2
ENSG00000116095	844.937	11.0273	3.02321	3.64756	0.000264747	0.00342843	PLEKHA3
ENSG00000139180	317.831	11.0047	3.17957	3.46107	0.000538039	0.00500422	NDUFA9
ENSG00000146425	1175.51	10.9495	3.29484	3.32323	0.000889823	0.00752663	DYNLT1
ENSG00000090863	1822.62	10.9223	3.74924	2.91321	0.00357731	0.0233234	GLG1
ENSG00000141367	639.383	10.8779	3.53747	3.07505	0.00210464	0.0151631	CLTC
ENSG00000118454	435.319	10.8368	3.69827	2.93023	0.00338708	0.0223598	ANKRD13C
ENSG00000214655	176.118	10.807	3.68388	2.93359	0.00335067	0.0221862	ZSWIM8
ENSG00000148688	717.378	10.7944	4.04246	2.67027	0.00757913	0.0434554	RPP30
ENSG00000156471	1001.61	10.7917	3.86887	2.78936	0.00528117	0.0323502	PTDSS1
ENSG00000213614	214.524	10.7784	3.37341	3.19512	0.00139771	0.0107711	HEXA
ENSG00000102900	1192.71	10.7576	3.14407	3.42155	0.000622655	0.00566715	NUP93
ENSG00000109861	1175.34	10.7153	3.91755	2.7352	0.00623431	0.0370013	CTSC
ENSG00000163877	944.768	10.6947	2.47371	4.32333	1.53694e-05	0.000323864	SNIP1
ENSG00000133731	591.921	10.6769	3.4866	3.06226	0.00219673	0.0156695	IMPA1
ENSG00000128699	1749.93	10.6767	2.99829	3.56094	0.000369524	0.00379427	ORMDL1
ENSG00000163961	814.292	10.6374	3.29408	3.22926	0.0012411	0.00977592	RNF168
ENSG00000133028	111.515	10.6344	3.76998	2.82081	0.00479021	0.0298707	SCO1
ENSG00000125304	1203.53	10.6314	3.30058	3.22106	0.00127716	0.00999417	TM9SF2
ENSG00000122359	546.808	10.6026	3.9195	2.70509	0.00682863	0.0397547	ANXA11
ENSG00000155368	877.255	10.5878	2.67746	3.95442	7.67199e-05	0.0012277	DBI
ENSG00000179950	1834.04	10.579	2.95855	3.57575	0.000349227	0.00379427	PUF60
ENSG00000135077	1958.03	10.5724	3.7036	2.85464	0.00430863	0.0273864	HAVCR2
ENSG00000107742	785.554	10.537	2.97716	3.53927	0.000401238	0.00390562	SPOCK2
ENSG00000203880	668.466	10.5355	3.64126	2.89338	0.00381123	0.0246411	PCMTD2
ENSG00000108256	191.978	10.4999	3.51482	2.98733	0.0028143	0.0191145	NUFIP2
ENSG00000149182	894.119	10.3958	3.80116	2.73489	0.00624006	0.0370167	ARFGAP2
ENSG00000058668	1208.03	10.346	2.96209	3.4928	0.000477979	0.00451902	ATP2B4
ENSG00000105058	1687.86	10.2693	2.46888	4.15949	3.18953e-05	0.000587985	FAM32A
ENSG00000168216	903.665	10.2633	3.3209	3.09053	0.00199801	0.0145509	LMBRD1
ENSG00000176261	322.516	10.2489	2.83779	3.61159	0.000304323	0.00379427	ZBTB8OS
ENSG00000041357	1643.5	10.2103	3.86094	2.64452	0.00818063	0.0462669	PSMA4
ENSG00000052802	1051.65	10.1973	3.86555	2.63798	0.00834009	0.0470604	MSMO1
ENSG00000155660	1277.85	10.1857	3.19436	3.18866	0.00142936	0.0109573	PDIA4
ENSG00000130813	237.879	10.177	3.79536	2.68145	0.00733042	0.0422501	C19orf66
ENSG00000100243	606.745	10.1318	3.61706	2.80111	0.00509264	0.0314145	CYB5R3
ENSG00000150867	9304.5	10.1234	2.8251	3.58339	0.000339165	0.00379427	PIP4K2A
ENSG00000129460	1198.4	10.1199	3.02712	3.3431	0.000828492	0.00710367	NGDN
ENSG00000173598	606.253	10.1197	3.03136	3.33834	0.000842798	0.00720756	NUDT4
ENSG00000143799	700.426	10.1138	3.39616	2.97801	0.00290123	0.0196045	PARP1
ENSG00000146859	575.618	10.0983	3.7715	2.67754	0.00741661	0.0427095	TMEM140
ENSG00000147684	485.066	10.0744	3.60506	2.79452	0.00519766	0.0319427	NDUFB9
ENSG00000112343	1112.59	10.0361	3.26692	3.07205	0.00212592	0.0152829	TRIM38
ENSG00000166479	710.804	9.9508	3.29383	3.02104	0.00251909	0.0174246	TMX3
ENSG00000213965	3294.84	9.91888	3.13121	3.16775	0.00153623	0.0116545	NUDT19
ENSG00000178982	657.326	9.89936	2.92216	3.38768	0.000704864	0.00622189	EIF3K
ENSG00000196352	1167.4	9.8922	2.91734	3.39083	0.000696811	0.00617806	CD55
ENSG00000185122	311.1	9.88345	3.25914	3.03254	0.00242507	0.0168765	HSF1
ENSG00000249915	1174.04	9.87903	3.25043	3.0393	0.00237127	0.0165939	PDCD6
ENSG00000261609	4585.17	9.87634	2.99849	3.29378	0.000988513	0.0081737	GAN
ENSG00000170892	285.368	9.81628	3.49686	2.80717	0.00499786	0.0308618	TSEN34
ENSG00000113460	1188.35	9.80481	3.4888	2.81037	0.00494844	0.0306399	BRIX1
ENSG00000143612	1050.64	9.76429	2.53213	3.85616	0.000115183	0.00171991	C1orf43
ENSG00000138757	2415.38	9.75416	2.37538	4.10636	4.01939e-05	0.000718254	G3BP2
ENSG00000077097	914.268	9.73784	3.36838	2.89096	0.00384073	0.0248196	TOP2B
ENSG00000155926	4108.62	9.72525	3.43918	2.82778	0.00468717	0.0293952	SLA
ENSG00000137309	579.265	9.66749	2.49484	3.87499	0.000106628	0.00160308	HMGA1
ENSG00000116824	4517.85	9.64485	2.24895	4.28861	1.79797e-05	0.000368262	CD2
ENSG00000104447	1034.58	9.60491	3.28185	2.92667	0.00342607	0.0225832	TRPS1
ENSG00000196776	1998.72	9.56334	3.36418	2.84269	0.0044734	0.0282429	CD47
ENSG00000278311	1073.43	9.49769	3.14929	3.01582	0.00256287	0.01769	GGNBP2
ENSG00000168259	657.904	9.49688	3.25123	2.92101	0.00348895	0.0228846	DNAJC7
ENSG00000109111	576.12	9.49477	2.99888	3.16611	0.00154492	0.0117069	SUPT6H
ENSG00000103415	495.637	9.49337	3.25832	2.91357	0.00357316	0.0233133	HMOX2
ENSG00000102931	86.357	9.47501	3.15108	3.0069	0.00263922	0.0181129	ARL2BP
ENSG00000103966	1595.78	9.44582	3.13361	3.01436	0.00257521	0.0177441	EHD4
ENSG00000101191	222.333	9.42545	2.8002	3.36599	0.000762692	0.0066389	DIDO1
ENSG00000165916	734.974	9.39262	2.84455	3.30196	0.000960104	0.00801248	PSMC3
ENSG00000168887	1170.67	9.38917	3.14024	2.98995	0.00279022	0.0189712	C2orf68
ENSG00000267534	1348.62	9.37111	3.42311	2.7376	0.00618887	0.0367979	S1PR2
ENSG00000114209	946.694	9.35947	2.87103	3.25997	0.00111426	0.00897538	PDCD10
ENSG00000151923	1243.92	9.32666	3.40634	2.73803	0.00618086	0.0367669	TIAL1
ENSG00000160961	153.872	9.31371	2.80738	3.31758	0.000908	0.00764525	ZNF333
ENSG00000164164	998.554	9.30922	3.44241	2.70428	0.00684531	0.0398201	OTUD4
ENSG00000129351	966.089	9.20539	2.59209	3.55133	0.000383286	0.00380343	ILF3
ENSG00000110713	932.064	9.14087	2.64258	3.45907	0.000542038	0.00503431	NUP98
ENSG00000111412	631.682	9.11969	3.20925	2.84169	0.00448752	0.0283185	C12orf49
ENSG00000115464	608.834	9.11716	2.99273	3.04643	0.00231573	0.016287	USP34
ENSG00000148396	365.974	9.0911	3.08357	2.94824	0.00319593	0.0213332	SEC16A
ENSG00000125970	858.674	9.06982	1.80923	5.01308	5.35658e-07	1.92749e-05	RALY
ENSG00000198612	1700.58	8.9791	2.95362	3.04003	0.00236555	0.0165714	COPS8
ENSG00000114353	425.617	8.97338	3.37963	2.65514	0.0079276	0.0451195	GNAI2
ENSG00000101109	1702.97	8.97196	2.65843	3.37491	0.000738387	0.00646825	STK4
ENSG00000273841	1187.19	8.93453	3.24639	2.75214	0.00592069	0.0355403	TAF9
ENSG00000084072	838.084	8.90201	3.30612	2.69259	0.00708994	0.0410522	PPIE
ENSG00000116580	580.766	8.88848	2.84987	3.11891	0.00181524	0.0135066	GON4L
ENSG00000247077	144.643	8.87518	3.38185	2.62436	0.00868125	0.0485281	PGAM5
ENSG00000153283	2042.82	8.83466	3.00373	2.94123	0.00326915	0.0217338	CD96
ENSG00000163320	770.346	8.76387	2.79583	3.13463	0.00172073	0.0129128	CGGBP1
ENSG00000154781	477.074	8.72779	2.15698	4.0463	5.20333e-05	0.000889972	CCDC174
ENSG00000106546	296.199	8.71496	2.8008	3.11159	0.0018608	0.0137508	AHR
ENSG00000099783	1342.26	8.71276	2.70517	3.22078	0.00127842	0.00999679	HNRNPM
ENSG00000124209	1290.51	8.64508	2.65358	3.25789	0.00112243	0.00902471	RAB22A
ENSG00000152700	1645.66	8.62907	3.12912	2.75767	0.00582154	0.035009	SAR1B
ENSG00000196419	2631.12	8.51799	2.84422	2.99485	0.00274584	0.0187371	XRCC6
ENSG00000112159	489.513	8.36868	2.91924	2.86673	0.0041473	0.0264888	MDN1
ENSG00000184787	776.38	8.26029	3.10211	2.66279	0.00774953	0.0442782	UBE2G2
ENSG00000006451	1117.94	8.25837	3.07771	2.68328	0.00729035	0.04204	RALA
ENSG00000150527	827.173	8.16002	2.55538	3.19328	0.00140668	0.0108149	MIA2
ENSG00000111912	551.276	8.13297	2.79704	2.90771	0.00364086	0.0236441	NCOA7
ENSG00000123091	554.631	8.07867	1.80251	4.48191	7.39784e-06	0.000174293	RNF11
ENSG00000147168	614.131	8.07441	2.77393	2.91082	0.0036048	0.0234793	IL2RG
ENSG00000118873	278.541	8.07342	2.95215	2.73476	0.00624252	0.0370167	RAB3GAP2
ENSG00000179094	110.636	8.02965	3.01604	2.66231	0.00776061	0.0443223	PER1
ENSG00000196712	356.562	8.012	2.9908	2.67888	0.00738687	0.0425569	NF1
ENSG00000174485	664.684	8.00703	3.06434	2.61297	0.00897598	0.0497323	DENND4A
ENSG00000108587	358.883	8.0044	2.93712	2.72526	0.00642508	0.0378267	GOSR1
ENSG00000160087	555.876	7.87967	2.89307	2.72363	0.00645679	0.0379794	UBE2J2
ENSG00000134825	493.082	7.82992	2.66924	2.93338	0.00335289	0.0221897	TMEM258
ENSG00000185811	221.719	7.78899	2.95532	2.63558	0.00839926	0.0473537	IKZF1
ENSG00000171862	1750.95	7.76705	2.6258	2.95797	0.0030967	0.0207444	PTEN
ENSG00000146963	474.392	7.74175	2.85661	2.71011	0.00672603	0.0392998	LUC7L2
ENSG00000119004	625.564	7.72014	2.67318	2.888	0.00387697	0.0250047	CYP20A1
ENSG00000197930	1676.2	7.70932	2.64151	2.91853	0.00351689	0.023019	ERO1A
ENSG00000118971	1310.38	7.65032	2.47985	3.08499	0.00203556	0.0147705	CCND2
ENSG00000178913	1163.15	7.59629	2.90789	2.6123	0.00899344	0.0498081	TAF7
ENSG00000126581	1108.88	7.57875	2.4857	3.04895	0.00229645	0.016196	BECN1
ENSG00000136490	680.714	7.49129	2.51762	2.97555	0.00292466	0.0197279	LIMD2
ENSG00000172543	1345.9	7.48685	2.32214	3.22412	0.0012636	0.00989981	CTSW
ENSG00000160789	925.395	7.40444	2.69845	2.74396	0.00607029	0.036278	LMNA
ENSG00000062716	4965.21	7.16512	1.83642	3.90168	9.55267e-05	0.00147145	VMP1
ENSG00000115241	1028.28	7.11556	2.60649	2.72994	0.00633456	0.037433	PPM1G
ENSG00000110958	1754.17	7.03463	2.54363	2.76558	0.00568211	0.0343115	PTGES3
ENSG00000168175	3316.47	6.94944	2.20765	3.14789	0.00164453	0.0123763	MAPK1IP1L
ENSG00000074266	1671.61	6.82776	2.57962	2.64681	0.0081256	0.0460871	EED
ENSG00000011275	644.227	6.72068	2.43242	2.76296	0.00572806	0.0345573	RNF216
ENSG00000227063	13.1281	6.66002	2.47393	2.69208	0.00710073	0.0410882	NA
ENSG00000100142	266.296	6.44506	2.24054	2.87656	0.00402033	0.0258282	POLR2F
ENSG00000171223	1476.92	6.02818	2.22535	2.70887	0.00675123	0.0394121	JUNB
ENSG00000161265	715.72	5.91011	2.2215	2.66041	0.00780452	0.0444959	U2AF1L4
ENSG00000213626	1381.3	5.90063	2.12122	2.78171	0.00540735	0.0329367	LBH
ENSG00000179218	1297.52	5.6713	1.73662	3.26571	0.00109188	0.00882724	CALR
ENSG00000101596	1109.65	5.2097	1.9806	2.63036	0.00852933	0.0479229	SMCHD1
ENSG00000124193	14194.9	4.79916	1.32009	3.63549	0.000277451	0.00356144	SRSF6
ENSG00000072274	8452.72	-5.14235	1.95089	-2.6359	0.00839145	0.0473299	TFRC
ENSG00000153898	381.541	-5.93761	2.22286	-2.67116	0.00755891	0.0433962	MCOLN2
ENSG00000119402	450.999	-6.78881	2.54204	-2.67061	0.00757126	0.0434482	FBXW2
ENSG00000105402	530.868	-6.8686	2.58151	-2.6607	0.00779793	0.0444776	NAPA
ENSG00000127603	522.989	-7.19319	2.63132	-2.73368	0.00626304	0.0371049	MACF1
ENSG00000110367	408.809	-7.21967	2.59431	-2.78289	0.00538775	0.0328351	DDX6
ENSG00000197971	413.613	-7.34051	2.66663	-2.75273	0.00591014	0.0354932	MBP
ENSG00000277791	1245.59	-7.50968	2.65117	-2.83259	0.00461722	0.0290395	PSMB3
ENSG00000100353	1265.83	-7.57808	2.88312	-2.62843	0.00857801	0.0481263	EIF3D
ENSG00000117335	1931.7	-7.66135	2.14106	-3.5783	0.000345832	0.00379427	CD46
ENSG00000204628	4125.06	-7.77047	1.85998	-4.17773	2.94434e-05	0.000547698	RACK1
ENSG00000128335	1480.01	-7.84518	2.99245	-2.62166	0.00875022	0.04881	APOL2
ENSG00000205937	1630.14	-7.90973	2.04094	-3.87554	0.000106389	0.00160131	RNPS1
ENSG00000211450	243.779	-8.09587	2.82773	-2.86303	0.0041961	0.0267616	SELENOH
ENSG00000267809	10.4515	-8.14591	2.44539	-3.33113	0.000864935	0.00735865	NA
ENSG00000135749	179.677	-8.21974	3.10607	-2.64634	0.00813676	0.0461106	PCNX2
ENSG00000115286	147.828	-8.32747	3.09282	-2.69252	0.0070914	0.0410522	NDUFS7
ENSG00000153037	289.735	-8.34526	2.8608	-2.91711	0.00353296	0.0231028	SRP19
ENSG00000023572	501.103	-8.48809	2.84251	-2.98613	0.00282534	0.0191704	GLRX2
ENSG00000115091	2568.65	-8.49436	3.11156	-2.72993	0.00633475	0.037433	ACTR3
ENSG00000116062	830.436	-8.56739	2.37521	-3.60701	0.000309747	0.00379427	MSH6
ENSG00000112851	754.544	-8.59729	2.83307	-3.03462	0.00240842	0.0167914	ERBIN
ENSG00000164609	1312.29	-8.66954	2.85079	-3.0411	0.00235714	0.0165389	SLU7
ENSG00000113575	1990.4	-8.67911	3.06838	-2.82856	0.00467575	0.0293376	PPP2CA
ENSG00000113810	928.828	-8.69874	2.55355	-3.40652	0.000657961	0.005923	SMC4
ENSG00000165119	2961.75	-8.7162	2.61735	-3.33017	0.000867935	0.00737769	HNRNPK
ENSG00000038945	102.377	-8.72131	3.16438	-2.75609	0.00584963	0.0351618	MSR1
ENSG00000071553	903.27	-8.8082	3.1293	-2.81475	0.00488153	0.0303254	ATP6AP1
ENSG00000065135	1714.33	-8.82196	2.90499	-3.03683	0.00239081	0.0167217	GNAI3
ENSG00000171159	117.188	-8.84801	2.89312	-3.0583	0.00222599	0.0158039	C9orf16
ENSG00000142634	650.825	-8.9873	2.48338	-3.61899	0.000295759	0.00374426	EFHD2
ENSG00000206560	1755.17	-8.9888	3.22456	-2.7876	0.00530994	0.0325114	ANKRD28
ENSG00000265491	723.719	-9.01534	3.30142	-2.73074	0.00631918	0.0374039	RNF115
ENSG00000115762	805.831	-9.0408	3.38026	-2.67459	0.00748206	0.0429925	PLEKHB2
ENSG00000170919	170.592	-9.06508	3.21026	-2.82378	0.00474609	0.02968	TPT1-AS1
ENSG00000136240	483.399	-9.06776	3.26933	-2.77359	0.00554416	0.0336172	KDELR2
ENSG00000162783	609.697	-9.15984	3.14271	-2.91463	0.00356115	0.0232657	IER5
ENSG00000117899	655.918	-9.1881	3.39154	-2.70913	0.00674607	0.0393995	MESD
ENSG00000186834	562.952	-9.20971	2.55743	-3.60116	0.000316795	0.00379427	HEXIM1
ENSG00000092010	979.921	-9.27893	2.8864	-3.2147	0.0013058	0.0101579	PSME1
ENSG00000138496	3463.31	-9.30379	3.4002	-2.73625	0.00621446	0.0369001	PARP9
ENSG00000115232	958.247	-9.30962	2.54119	-3.66349	0.000248805	0.00324111	ITGA4
ENSG00000123144	530.741	-9.40494	2.92219	-3.21845	0.00128885	0.0100617	TRIR
ENSG00000078902	306.429	-9.43223	3.1473	-2.99693	0.00272713	0.0186191	TOLLIP
ENSG00000107949	833.746	-9.52438	3.41047	-2.79269	0.0052272	0.0320863	BCCIP
ENSG00000185947	1236.42	-9.56265	3.42126	-2.79507	0.0051889	0.0319056	ZNF267
ENSG00000119396	718.246	-9.60114	3.16337	-3.0351	0.00240458	0.0167833	RAB14
ENSG00000116138	407.596	-9.6086	3.31095	-2.90207	0.00370706	0.0240266	DNAJC16
ENSG00000169249	675.438	-9.65051	2.86729	-3.36573	0.000763417	0.00664082	ZRSR2
ENSG00000160213	320.685	-9.67498	3.68354	-2.62655	0.00862563	0.0482991	CSTB
ENSG00000069275	676.855	-9.68121	2.8548	-3.3912	0.000695862	0.00617806	NUCKS1
ENSG00000110619	778.011	-9.68571	3.33886	-2.9009	0.0037209	0.0241044	CARS
ENSG00000155329	376.692	-9.72397	3.4019	-2.85839	0.00425792	0.0271117	ZCCHC10
ENSG00000166888	117.142	-9.74225	3.4091	-2.85772	0.00426695	0.0271477	STAT6
ENSG00000108443	852.643	-9.76157	3.17189	-3.07753	0.00208727	0.0150792	RPS6KB1
ENSG00000174917	289.486	-9.76799	3.54007	-2.75927	0.00579314	0.034886	C19orf70
ENSG00000178252	324.597	-9.81289	3.30916	-2.96538	0.00302314	0.0202826	WDR6
ENSG00000213186	4341.59	-9.82056	3.60943	-2.72081	0.00651228	0.0382375	TRIM59
ENSG00000117713	620.135	-9.88115	3.70282	-2.66855	0.00761802	0.0436404	ARID1A
ENSG00000087470	912.933	-9.92996	3.80002	-2.61313	0.00897161	0.049729	DNM1L
ENSG00000145191	824.395	-9.94479	3.2771	-3.03463	0.0024083	0.0167914	EIF2B5
ENSG00000083799	3340.16	-10.0551	2.05062	-4.90344	9.41721e-07	3.09288e-05	CYLD
ENSG00000135316	1574.29	-10.2366	2.67392	-3.8283	0.00012903	0.00187356	SYNCRIP
ENSG00000171522	1500.69	-10.2623	3.67161	-2.79505	0.0051892	0.0319056	PTGER4
ENSG00000072501	990.415	-10.2788	3.38961	-3.03245	0.00242576	0.0168765	SMC1A
ENSG00000171314	1287.89	-10.2882	2.57381	-3.99726	6.40788e-05	0.00105358	PGAM1
ENSG00000159658	755.543	-10.3554	3.70618	-2.7941	0.00520447	0.0319696	EFCAB14
ENSG00000121858	1724.22	-10.3567	3.00038	-3.4518	0.000556853	0.00515011	TNFSF10
ENSG00000213949	1297.94	-10.3647	3.52257	-2.94236	0.00325724	0.0216765	ITGA1
ENSG00000080371	875.925	-10.385	2.52028	-4.12059	3.77907e-05	0.000680853	RAB21
ENSG00000114127	973.038	-10.4364	2.8363	-3.67958	0.000233622	0.00307066	XRN1
ENSG00000171843	602.458	-10.4621	3.31842	-3.15272	0.00161754	0.0121871	MLLT3
ENSG00000006712	308.447	-10.4728	3.45503	-3.03117	0.00243605	0.0169392	PAF1
ENSG00000135441	45.7893	-10.5107	3.85531	-2.7263	0.00640491	0.0377567	BLOC1S1
ENSG00000143184	6310.63	-10.5937	3.1269	-3.38791	0.000704273	0.00622084	XCL1
ENSG00000117748	1427.88	-10.659	3.7848	-2.81626	0.00485864	0.0301974	RPA2
ENSG00000132824	640.804	-10.6603	3.74591	-2.84584	0.00442941	0.0280323	SERINC3
ENSG00000115216	1804	-10.691	3.57897	-2.98718	0.00281566	0.0191145	NRBP1
ENSG00000150093	990.447	-10.7377	2.68982	-3.99198	6.55238e-05	0.00107466	ITGB1
ENSG00000169155	705.914	-10.7451	3.1528	-3.40813	0.000654095	0.00589625	ZBTB43
ENSG00000137075	634.295	-10.7546	3.47828	-3.09192	0.00198867	0.0145053	RNF38
ENSG00000116350	710.692	-10.8277	3.0686	-3.52855	0.000417838	0.0040344	SRSF4
ENSG00000151657	321.17	-10.8385	3.5951	-3.0148	0.0025715	0.0177312	KIN
ENSG00000130592	1054.15	-10.8722	2.95346	-3.68117	0.000232163	0.00305454	LSP1
ENSG00000121774	944.632	-10.9	2.70656	-4.02726	5.643e-05	0.000954023	KHDRBS1
ENSG00000198026	300.107	-10.9376	4.16756	-2.62447	0.00867843	0.0485281	ZNF335
ENSG00000122965	838.127	-10.9402	2.92871	-3.73551	0.000187338	0.00255939	RBM19
ENSG00000264522	662.31	-10.9802	3.94335	-2.78449	0.00536126	0.0327495	OTUD7B
ENSG00000168894	489.333	-11.014	3.64401	-3.0225	0.00250699	0.0173682	RNF181
ENSG00000182173	489.299	-11.0602	3.45479	-3.20141	0.00136757	0.0105636	TSEN54
ENSG00000083844	195.621	-11.1041	3.59616	-3.08777	0.00201663	0.0146654	ZNF264
ENSG00000178234	457.11	-11.1083	4.00332	-2.77478	0.00552387	0.0335251	GALNT11
ENSG00000180957	862.671	-11.1878	3.83354	-2.91839	0.00351839	0.023019	PITPNB
ENSG00000136238	466.242	-11.2695	2.83916	-3.96929	7.20862e-05	0.00117062	RAC1
ENSG00000225921	1007.29	-11.2838	3.63283	-3.10607	0.00189594	0.0139494	NOL7
ENSG00000154122	227.252	-11.2861	3.52368	-3.20293	0.00136039	0.0105266	ANKH
ENSG00000163001	292.435	-11.3042	4.03682	-2.80028	0.00510578	0.0314662	CFAP36
ENSG00000131148	363.198	-11.3145	3.89073	-2.90807	0.00363662	0.0236288	EMC8
ENSG00000178691	306.292	-11.3214	3.21033	-3.52654	0.00042103	0.00405927	SUZ12
ENSG00000165506	590.137	-11.351	4.13842	-2.74283	0.00609116	0.0363647	DNAAF2
ENSG00000141562	656.507	-11.4063	3.97619	-2.86864	0.0041224	0.0263681	NARF
ENSG00000141741	498.15	-11.507	3.71856	-3.09449	0.00197152	0.014393	MIEN1
ENSG00000089248	387.372	-11.5324	3.56047	-3.239	0.0011995	0.00950505	ERP29
ENSG00000146278	445.889	-11.5508	3.54757	-3.25598	0.00113003	0.00907466	PNRC1
ENSG00000116288	1608.95	-11.561	3.44552	-3.35538	0.000792562	0.00684911	PARK7
ENSG00000176340	388.056	-11.5627	1.92091	-6.01939	1.7508e-09	1.55798e-07	COX8A
ENSG00000115944	975.147	-11.5771	3.7015	-3.12767	0.00176199	0.0131999	COX7A2L
ENSG00000104228	502.351	-11.6046	4.14792	-2.79768	0.00514703	0.0316759	TRIM35
ENSG00000162704	3189.83	-11.6774	2.85349	-4.09232	4.2707e-05	0.000757	ARPC5
ENSG00000102910	305.617	-11.6936	3.82804	-3.05473	0.00225267	0.0159424	LONP2
ENSG00000129657	1410.71	-11.7001	2.97397	-3.93418	8.3482e-05	0.0013183	SEC14L1
ENSG00000183751	123.047	-11.7136	4.356	-2.68907	0.00716506	0.0414058	TBL3
ENSG00000138600	981.984	-11.7154	2.81028	-4.16877	3.06254e-05	0.000566484	SPPL2A
ENSG00000135070	345.898	-11.7233	3.89836	-3.00724	0.00263633	0.0181084	ISCA1
ENSG00000233559	275.886	-11.7379	4.15744	-2.82334	0.00475261	0.0297067	NA
ENSG00000198846	667.466	-11.8117	4.43784	-2.6616	0.00777703	0.0443968	TOX
ENSG00000166562	668.288	-11.8486	3.703	-3.19973	0.00137558	0.0106192	SEC11C
ENSG00000132965	2352.65	-11.8556	2.99435	-3.95931	7.51652e-05	0.00121018	ALOX5AP
ENSG00000100097	562.818	-11.8748	3.06258	-3.87737	0.000105591	0.00159294	LGALS1
ENSG00000186687	124.001	-11.9076	4.53819	-2.62386	0.00869406	0.048579	LYRM7
ENSG00000164080	1730.53	-11.9178	3.63468	-3.27891	0.00104209	0.00855586	RAD54L2
ENSG00000106785	558.595	-11.923	4.08392	-2.9195	0.00350589	0.0229715	TRIM14
ENSG00000171476	519.691	-11.9283	4.40009	-2.71093	0.00670952	0.0392382	HOPX
ENSG00000127445	513.504	-11.9494	3.06223	-3.90218	9.53306e-05	0.00147015	PIN1
ENSG00000079263	618.031	-11.9615	3.4856	-3.43169	0.000599835	0.00549744	SP140
ENSG00000005801	591.34	-11.9644	4.02487	-2.97262	0.00295274	0.019871	ZNF195
ENSG00000179715	203.497	-11.9713	4.20892	-2.84427	0.00445136	0.0281443	PCED1B
ENSG00000156304	501.402	-11.9973	4.26638	-2.81207	0.00492242	0.0305443	SCAF4
ENSG00000221914	573.318	-12.0885	4.0583	-2.97872	0.00289455	0.0195795	PPP2R2A
ENSG00000119414	444.52	-12.1029	4.36232	-2.77443	0.0055299	0.0335462	PPP6C
ENSG00000077312	59.2112	-12.1067	4.61128	-2.62546	0.00865331	0.0484129	SNRPA
ENSG00000117143	570.532	-12.1114	3.27398	-3.69929	0.000216202	0.00287905	UAP1
ENSG00000099995	468.675	-12.1382	3.57985	-3.39069	0.000697163	0.00617806	SF3A1
ENSG00000165233	488.419	-12.1446	3.25948	-3.72594	0.000194591	0.00263117	CARD19
ENSG00000002822	158.557	-12.1599	4.62653	-2.6283	0.00858138	0.0481263	MAD1L1
ENSG00000141293	248.865	-12.1945	3.9303	-3.10268	0.00191778	0.014063	SKAP1
ENSG00000159352	1456.08	-12.2046	3.87424	-3.15019	0.00163164	0.0122863	PSMD4
ENSG00000100596	187.926	-12.2056	4.05889	-3.00714	0.0026372	0.0181084	SPTLC2
ENSG00000152484	580.892	-12.2138	3.3215	-3.6772	0.000235807	0.00309628	USP12
ENSG00000144741	122.915	-12.2686	4.60387	-2.66485	0.0077022	0.0440269	SLC25A26
ENSG00000240849	251.354	-12.3122	3.49379	-3.52401	0.000425061	0.00409215	TMEM189
ENSG00000242372	708.204	-12.3298	3.10297	-3.97354	7.08135e-05	0.00115138	EIF6
ENSG00000173039	497.599	-12.3383	3.80267	-3.24463	0.00117603	0.00934667	RELA
ENSG00000167967	127.982	-12.3504	4.5915	-2.68985	0.00714849	0.0413282	E4F1
ENSG00000169609	235.733	-12.3649	3.91822	-3.15575	0.00160083	0.0120819	C15orf40
ENSG00000138081	262.564	-12.4366	4.04895	-3.07157	0.00212934	0.0152992	FBXO11
ENSG00000107341	156.758	-12.4386	4.47791	-2.77776	0.00547344	0.0332803	UBE2R2
ENSG00000114784	635.75	-12.4423	3.55841	-3.49659	0.00047124	0.00446491	EIF1B
ENSG00000068654	79.0413	-12.4426	3.44427	-3.61256	0.000303185	0.00379427	POLR1A
ENSG00000160410	552.77	-12.4561	4.43688	-2.8074	0.00499437	0.0308618	SHKBP1
ENSG00000183431	1493.5	-12.5244	3.75296	-3.3372	0.000846285	0.00721863	SF3A3
ENSG00000179388	207.331	-12.5441	4.76777	-2.63101	0.00851318	0.0478526	EGR3
ENSG00000092203	1332.65	-12.5543	3.22975	-3.88707	0.000101461	0.00154123	TOX4
ENSG00000273136	27.3581	-12.6116	3.65804	-3.44763	0.00056552	0.00522659	NBPF26
ENSG00000112304	533.114	-12.6147	4.55738	-2.76798	0.00564055	0.0340762	ACOT13
ENSG00000107679	732.948	-12.6474	4.12052	-3.06938	0.00214502	0.0153783	PLEKHA1
ENSG00000133961	480.507	-12.6475	4.32883	-2.92169	0.00348141	0.0228679	NUMB
ENSG00000120910	552.281	-12.6785	3.97385	-3.19047	0.0014204	0.0109013	PPP3CC
ENSG00000131844	312.931	-12.6851	4.8176	-2.63307	0.00846168	0.0476648	MCCC2
ENSG00000147155	1803.3	-12.7027	3.00089	-4.23299	2.306e-05	0.000448211	EBP
ENSG00000204231	519.56	-12.7304	4.70283	-2.70696	0.00679027	0.0395734	RXRB
ENSG00000157800	576.342	-12.7578	3.7363	-3.41457	0.00063883	0.0057824	SLC37A3
ENSG00000094975	1389.51	-12.7811	1.79277	-7.12927	1.00905e-12	3.7969e-10	SUCO
ENSG00000102572	68.1354	-12.7959	4.86296	-2.63129	0.00850622	0.0478422	STK24
ENSG00000163568	290.399	-12.8294	4.66581	-2.74967	0.00596548	0.0357603	AIM2
ENSG00000148154	574.416	-12.8348	4.04335	-3.17429	0.00150204	0.011428	UGCG
ENSG00000213339	103.292	-12.8463	4.27291	-3.00644	0.00264325	0.0181178	QTRT1
ENSG00000140632	140.521	-12.8926	3.67682	-3.50645	0.000454128	0.00433396	GLYR1
ENSG00000180817	1214.93	-12.8993	2.97574	-4.33484	1.45868e-05	0.000310855	PPA1
ENSG00000137265	13098.3	-12.9212	3.22979	-4.00063	6.31746e-05	0.0010429	IRF4
ENSG00000075407	156.069	-12.9883	4.6269	-2.80714	0.00499835	0.0308618	ZNF37A
ENSG00000124767	574.084	-12.9884	3.94321	-3.29386	0.000988234	0.0081737	GLO1
ENSG00000164074	191.736	-13.0104	4.78565	-2.71863	0.00655524	0.0384384	ABHD18
ENSG00000163875	875.275	-13.0267	2.89596	-4.49823	6.85217e-06	0.000162421	MEAF6
ENSG00000011451	35.611	-13.0984	4.81503	-2.72031	0.0065221	0.0382781	WIZ
ENSG00000100461	408.232	-13.1396	3.99994	-3.28496	0.00101997	0.00840616	RBM23
ENSG00000162961	273.267	-13.1653	3.59111	-3.66608	0.000246296	0.00321161	DPY30
ENSG00000048140	108.259	-13.1695	4.97632	-2.64644	0.00813449	0.0461106	TSPAN17
ENSG00000163510	724.034	-13.1756	4.413	-2.98563	0.00282998	0.019192	CWC22
ENSG00000184967	186.919	-13.1861	4.66088	-2.82911	0.00466771	0.0293011	NOC4L
ENSG00000183207	476.876	-13.1912	3.86013	-3.4173	0.000632446	0.00574039	RUVBL2
ENSG00000158615	567.774	-13.2323	2.81383	-4.7026	2.56869e-06	7.06256e-05	PPP1R15B
ENSG00000172795	1487.88	-13.2823	3.94328	-3.36833	0.000756263	0.00659165	DCP2
ENSG00000116161	1272.39	-13.3264	2.6942	-4.94633	7.56274e-07	2.60734e-05	CACYBP
ENSG00000095574	799.116	-13.3271	3.38892	-3.93255	8.40494e-05	0.00132408	IKZF5
ENSG00000163428	355.319	-13.3388	4.45839	-2.99183	0.00277309	0.0188742	LRRC58
ENSG00000166200	1139.87	-13.3418	3.59129	-3.71503	0.000203179	0.00271937	COPS2
ENSG00000182923	155.814	-13.3456	4.81311	-2.77277	0.00555821	0.0336869	CEP63
ENSG00000198818	405.625	-13.3523	3.24331	-4.11688	3.84036e-05	0.000690951	SFT2D1
ENSG00000081307	909.437	-13.3761	4.94822	-2.70321	0.00686724	0.03993	UBA5
ENSG00000077420	513.717	-13.5314	3.83011	-3.53291	0.000411015	0.00398312	APBB1IP
ENSG00000143622	561.401	-13.5506	3.1572	-4.29198	1.77084e-05	0.000363837	RIT1
ENSG00000196497	17.7513	-13.6255	4.28062	-3.18307	0.0014572	0.0111448	IPO4
ENSG00000163564	725.786	-13.649	4.37096	-3.12265	0.00179234	0.0133816	PYHIN1
ENSG00000147251	1025.07	-13.6616	3.10099	-4.40556	1.0551e-05	0.00023592	DOCK11
ENSG00000110851	148.326	-13.6803	4.82333	-2.83628	0.00456421	0.0287336	PRDM4
ENSG00000123684	147.101	-13.6909	5.23253	-2.6165	0.00888362	0.0493451	LPGAT1
ENSG00000047056	184.529	-13.7324	4.55369	-3.01566	0.00256417	0.01769	WDR37
ENSG00000121879	292.367	-13.7416	4.66482	-2.94579	0.00322133	0.0214592	PIK3CA
ENSG00000169727	497.678	-13.8073	3.85898	-3.57797	0.00034627	0.00379427	GPS1
ENSG00000120798	211.112	-13.8411	4.33339	-3.19404	0.00140294	0.0108051	NR2C1
ENSG00000159479	277.412	-13.8889	3.87183	-3.58717	0.000334282	0.00379427	MED8
ENSG00000241343	151.177	-13.8898	4.87939	-2.84662	0.00441862	0.027991	RPL36A
ENSG00000119720	321.65	-13.9316	3.7474	-3.71767	0.000201069	0.00269662	NRDE2
ENSG00000138032	571.79	-13.9373	3.53967	-3.93744	8.23539e-05	0.00130361	PPM1B
ENSG00000134470	261.678	-13.9605	3.93075	-3.5516	0.000382894	0.00380343	IL15RA
ENSG00000142208	80.7629	-13.9661	4.0118	-3.48127	0.000499051	0.00470869	AKT1
ENSG00000159228	150.736	-14.0252	5.24013	-2.6765	0.00743963	0.0428234	CBR1
ENSG00000072803	370.524	-14.0376	4.14003	-3.3907	0.000697134	0.00617806	FBXW11
ENSG00000103222	372.568	-14.0505	3.76837	-3.72852	0.000192605	0.002607	ABCC1
ENSG00000183049	202.232	-14.0643	4.80721	-2.92568	0.00343706	0.0226444	CAMK1D
ENSG00000140463	342.666	-14.1373	5.00596	-2.82409	0.00474145	0.029665	BBS4
ENSG00000066294	277.98	-14.1518	4.41797	-3.20323	0.00135896	0.0105217	CD84
ENSG00000117360	956.059	-14.2013	3.95977	-3.5864	0.000335275	0.00379427	PRPF3
ENSG00000117118	870.79	-14.2057	4.21133	-3.37321	0.000742964	0.00650155	SDHB
ENSG00000063244	58.8439	-14.2252	4.23952	-3.35538	0.000792553	0.00684911	U2AF2
ENSG00000136717	200.874	-14.2264	5.2193	-2.72573	0.00641599	0.0377901	BIN1
ENSG00000147853	269.973	-14.2397	5.30687	-2.68326	0.00729077	0.04204	AK3
ENSG00000185813	202.971	-14.3244	5.25759	-2.72451	0.00643964	0.0378955	PCYT2
ENSG00000138050	528.46	-14.3508	4.68153	-3.06541	0.00217375	0.0155335	THUMPD2
ENSG00000196586	524.722	-14.3859	5.04032	-2.85417	0.00431498	0.0274135	MYO6
ENSG00000166170	282.176	-14.3864	4.60534	-3.12384	0.00178505	0.0133347	BAG5
ENSG00000123600	149.231	-14.4598	4.41744	-3.27335	0.00106279	0.00868298	METTL8
ENSG00000104852	152.874	-14.4687	3.86606	-3.74249	0.000182204	0.00250483	SNRNP70
ENSG00000213463	695.752	-14.5217	4.63558	-3.13267	0.00173227	0.0129846	SYNJ2BP
ENSG00000154429	177.193	-14.5372	4.83032	-3.00957	0.00261619	0.0179923	CCSAP
ENSG00000146285	232.048	-14.5392	5.54858	-2.62035	0.00878384	0.0489561	SCML4
ENSG00000037897	149.403	-14.5775	5.00343	-2.9135	0.00357399	0.0233133	METTL1
ENSG00000257924	168.559	-14.6075	4.6852	-3.1178	0.00182206	0.0135421	LINC02416
ENSG00000165355	471.683	-14.6083	5.33868	-2.73632	0.00621305	0.0369001	FBXO33
ENSG00000276180	34.7825	-14.6141	4.14922	-3.52214	0.000428076	0.00411215	HIST1H4I
ENSG00000225733	240.174	-14.6279	4.78262	-3.05855	0.00222413	0.0158026	FGD5-AS1
ENSG00000115902	532.872	-14.6563	4.74914	-3.08609	0.00202805	0.0147403	SLC1A4
ENSG00000143363	172.41	-14.6636	4.90492	-2.98956	0.00279379	0.0189856	PRUNE1
ENSG00000060688	1381.44	-14.7061	3.85705	-3.81279	0.000137406	0.001967	SNRNP40
ENSG00000279977	177.149	-14.7228	3.99678	-3.68366	0.000229905	0.00303087	NA
ENSG00000114023	246.262	-14.748	4.36941	-3.37529	0.000737372	0.00646825	FAM162A
ENSG00000091542	343.718	-14.767	3.85447	-3.83112	0.00012756	0.00185427	ALKBH5
ENSG00000156875	35.672	-14.7689	3.84604	-3.84003	0.000123017	0.00180617	MFSD14A
ENSG00000055332	1868.55	-14.7707	3.38135	-4.36828	1.2523e-05	0.000273899	EIF2AK2
ENSG00000204514	224.366	-14.8317	3.88683	-3.81588	0.000135701	0.00195141	ZNF814
ENSG00000090470	123.098	-14.8767	4.44913	-3.34374	0.000826576	0.00709186	PDCD7
ENSG00000255529	98.7911	-14.8782	4.65483	-3.1963	0.00139202	0.0107336	POLR2M
ENSG00000156502	511.371	-14.9137	4.12769	-3.61309	0.000302564	0.00379427	SUPV3L1
ENSG00000198855	1498	-14.9198	3.72009	-4.01059	6.05674e-05	0.0010051	FICD
ENSG00000182004	298.063	-14.9251	3.98769	-3.74278	0.000181996	0.00250458	SNRPE
ENSG00000107201	744.848	-14.9366	4.40537	-3.39054	0.000697553	0.00617806	DDX58
ENSG00000140564	104.207	-14.9463	4.56069	-3.27721	0.00104838	0.0085921	FURIN
ENSG00000119421	357.579	-15.0021	3.65298	-4.10681	4.01162e-05	0.000717841	NDUFA8
ENSG00000152620	152.654	-15.0254	5.20732	-2.88544	0.00390861	0.0251814	NADK2
ENSG00000038274	1764.12	-15.0428	4.07906	-3.6878	0.000226204	0.0029883	MAT2B
ENSG00000196365	311.703	-15.0733	3.75308	-4.01624	5.91344e-05	0.000985823	LONP1
ENSG00000189013	426.295	-15.1083	5.19529	-2.90807	0.00363671	0.0236288	KIR2DL4
ENSG00000122591	409.587	-15.1122	5.154	-2.93213	0.00336643	0.0222682	FAM126A
ENSG00000071073	624.949	-15.1262	4.21332	-3.59009	0.000330558	0.00379427	MGAT4A
ENSG00000133256	87.4056	-15.1521	4.4624	-3.3955	0.000685044	0.00612754	PDE6B
ENSG00000059122	41.1132	-15.1953	4.94561	-3.07248	0.0021229	0.0152779	FLYWCH1
ENSG00000231770	55.2749	-15.2291	5.69267	-2.67521	0.00746824	0.0429318	TMEM44-AS1
ENSG00000116212	100.628	-15.2461	5.57958	-2.73248	0.00628601	0.0372242	LRRC42
ENSG00000139370	162.828	-15.2547	4.69156	-3.25151	0.00114792	0.00919594	SLC15A4
ENSG00000109016	84.6175	-15.287	4.89939	-3.12018	0.00180741	0.0134712	DHRS7B
ENSG00000160072	89.2979	-15.2903	4.55479	-3.35697	0.000788022	0.00681883	ATAD3B
ENSG00000100099	121.464	-15.3149	4.9995	-3.06328	0.00218925	0.0156358	HPS4
ENSG00000247596	224.13	-15.3662	4.49502	-3.41851	0.000629661	0.00572029	TWF2
ENSG00000101181	106.207	-15.3833	5.42186	-2.83728	0.00455	0.0286715	MTG2
ENSG00000180596	211.241	-15.4095	5.62694	-2.73853	0.00617147	0.0367419	HIST1H2BC
ENSG00000119787	294.27	-15.443	4.97311	-3.1053	0.00190088	0.0139702	ATL2
ENSG00000159459	489.471	-15.4571	4.02282	-3.84235	0.000121864	0.00179123	UBR1
ENSG00000138101	116.185	-15.4694	5.05181	-3.06215	0.00219754	0.0156695	DTNB
ENSG00000282851	179.709	-15.4741	5.46545	-2.83126	0.00463653	0.0291193	BISPR
ENSG00000162676	451.957	-15.4925	5.08142	-3.04885	0.0022972	0.016196	GFI1
ENSG00000197696	79.9349	-15.5426	5.66902	-2.74168	0.00611258	0.0364761	NMB
ENSG00000264538	69.2927	-15.5527	4.67842	-3.32435	0.000886263	0.00750134	NA
ENSG00000121274	419.688	-15.5697	3.95565	-3.93606	8.28312e-05	0.00130959	TENT4B
ENSG00000114405	137.25	-15.581	5.78119	-2.69512	0.00703627	0.0407689	C3orf14
ENSG00000153214	339.269	-15.6067	4.14331	-3.76671	0.000165412	0.00230216	TMEM87B
ENSG00000198689	205.747	-15.6334	5.68258	-2.75111	0.00593938	0.0356363	SLC9A6
ENSG00000156697	165.888	-15.6344	4.7551	-3.28792	0.00100932	0.00833397	UTP14A
ENSG00000101888	244.433	-15.651	5.99537	-2.61052	0.00904057	0.049964	NXT2
ENSG00000100056	111.125	-15.66	4.06475	-3.85264	0.000116851	0.00173631	ESS2
ENSG00000126003	314.26	-15.6689	5.12148	-3.05944	0.00221748	0.0157866	PLAGL2
ENSG00000166454	337.518	-15.68	5.45149	-2.87628	0.00402395	0.0258317	ATMIN
ENSG00000160219	674.49	-15.689	4.21802	-3.71952	0.000199601	0.00267966	GAB3
ENSG00000109079	187.354	-15.6897	5.10187	-3.07527	0.0021031	0.0151631	TNFAIP1
ENSG00000151553	353.078	-15.6923	5.92578	-2.64815	0.00809343	0.0459244	FAM160B1
ENSG00000136699	291.556	-15.6951	4.11845	-3.81092	0.000138452	0.00197604	SMPD4
ENSG00000092094	72.0272	-15.7515	5.06574	-3.10942	0.00187455	0.0138385	OSGEP
ENSG00000167555	89.061	-15.7566	5.50197	-2.86381	0.00418574	0.0267085	ZNF528
ENSG00000157426	125.75	-15.7743	4.10477	-3.84291	0.000121585	0.00178913	AASDH
ENSG00000149577	201.972	-15.8288	4.35171	-3.63738	0.000275425	0.00354718	SIDT2
ENSG00000178202	82.6839	-15.8353	5.08612	-3.11344	0.0018492	0.0136897	KDELC2
ENSG00000106399	291.636	-15.8767	4.8535	-3.27119	0.00107097	0.00872815	RPA3
ENSG00000151304	832.824	-15.8898	5.8523	-2.71515	0.00662467	0.0387995	SRFBP1
ENSG00000154265	542.231	-15.9443	5.40078	-2.95222	0.00315499	0.0210813	ABCA5
ENSG00000119950	388.533	-15.9522	6.10362	-2.61356	0.00896051	0.0497093	MXI1
ENSG00000169410	81.9576	-15.9535	4.82639	-3.30547	0.000948186	0.00792864	PTPN9
ENSG00000086730	86.6787	-15.9717	5.42091	-2.94632	0.0032158	0.0214332	LAT2
ENSG00000155189	286.982	-15.9927	5.75986	-2.77658	0.00549334	0.0333705	AGPAT5
ENSG00000154874	52.3918	-16.0161	5.80078	-2.76103	0.00576198	0.0347301	CCDC144B
ENSG00000144579	30.7883	-16.0244	5.27183	-3.03963	0.00236869	0.0165846	CTDSP1
ENSG00000008405	976.852	-16.0287	4.7298	-3.38887	0.000701825	0.00620754	CRY1
ENSG00000104695	82.1229	-16.0318	5.48793	-2.92129	0.00348586	0.0228846	PPP2CB
ENSG00000103037	105.757	-16.0363	5.1656	-3.10443	0.00190643	0.0140032	SETD6
ENSG00000164038	201.057	-16.1295	4.52224	-3.5667	0.000361503	0.00379427	SLC9B2
ENSG00000129083	1427.95	-16.1309	3.36295	-4.79665	1.61343e-06	4.78577e-05	COPB1
ENSG00000257923	117.011	-16.1374	5.53879	-2.91353	0.00357365	0.0233133	CUX1
ENSG00000171130	89.0734	-16.1464	6.0699	-2.66008	0.00781219	0.0445204	ATP6V0E2
ENSG00000012963	428.839	-16.1479	4.17855	-3.86448	0.000111328	0.00166612	UBR7
ENSG00000076053	460.46	-16.1572	4.46226	-3.62086	0.000293626	0.00373268	RBM7
ENSG00000126062	208.098	-16.1675	5.25763	-3.07506	0.00210459	0.0151631	TMEM115
ENSG00000156313	201.913	-16.19	4.12329	-3.92647	8.61999e-05	0.00135052	RPGR
ENSG00000130921	375.386	-16.3805	4.51971	-3.62424	0.000289817	0.00369496	C12orf65
ENSG00000151726	292.476	-16.4282	4.59371	-3.57623	0.000348579	0.00379427	ACSL1
ENSG00000198551	116.71	-16.4396	6.28014	-2.61772	0.00885191	0.0492659	ZNF627
ENSG00000243811	32.1267	-16.4434	5.39773	-3.04636	0.00231629	0.016287	APOBEC3D
ENSG00000147789	83.5614	-16.4671	4.54328	-3.62451	0.000289513	0.00369465	ZNF7
ENSG00000116120	231.675	-16.4952	5.80091	-2.84355	0.00446145	0.0281945	FARSB
ENSG00000117481	160.397	-16.5207	5.19582	-3.17962	0.00147467	0.0112501	NSUN4
ENSG00000181924	388.103	-16.5215	3.90363	-4.23233	2.31282e-05	0.000448598	COA4
ENSG00000135932	893.788	-16.5569	3.89216	-4.25392	2.10061e-05	0.0004179	CAB39
ENSG00000263753	157.216	-16.6016	5.51389	-3.01087	0.00260504	0.017925	LINC00667
ENSG00000104325	200.913	-16.6146	4.10355	-4.04883	5.14748e-05	0.000886174	DECR1
ENSG00000142528	148.357	-16.6171	4.91637	-3.37996	0.00072497	0.00637373	ZNF473
ENSG00000141429	531.918	-16.6995	4.40762	-3.78878	0.000151391	0.00213614	GALNT1
ENSG00000167604	2099.45	-16.7098	4.61749	-3.61881	0.000295958	0.00374426	NFKBID
ENSG00000177556	83.2108	-16.7212	5.42976	-3.07955	0.00207311	0.0150016	ATOX1
ENSG00000147586	30.325	-16.7364	5.46887	-3.0603	0.00221114	0.0157579	MRPS28
ENSG00000150787	163.153	-16.7401	4.9806	-3.36106	0.000776439	0.0067363	PTS
ENSG00000108465	36.6308	-16.769	5.49889	-3.04951	0.00229212	0.0161775	CDK5RAP3
ENSG00000073969	397.447	-16.7701	5.2906	-3.16979	0.00152551	0.0115865	NSF
ENSG00000003393	103	-16.7827	6.19795	-2.70779	0.00677333	0.0395236	ALS2
ENSG00000179271	506.819	-16.8014	3.67519	-4.57159	4.84041e-06	0.000120964	GADD45GIP1
ENSG00000186635	79.8163	-16.8197	6.19529	-2.71492	0.0066292	0.0388029	ARAP1
ENSG00000131462	126.383	-16.8201	6.28642	-2.67563	0.00745885	0.0428965	TUBG1
ENSG00000078668	1618.98	-16.8448	3.23002	-5.21507	1.83746e-07	7.80624e-06	VDAC3
ENSG00000186153	74.3357	-16.8771	6.04404	-2.79235	0.00523259	0.0320975	WWOX
ENSG00000137501	310.352	-16.8874	4.69619	-3.59598	0.000323172	0.00379427	SYTL2
ENSG00000143156	487.744	-16.9077	4.69651	-3.60005	0.000318157	0.00379427	NME7
ENSG00000107651	328.653	-16.908	5.02541	-3.36449	0.000766842	0.00666181	SEC23IP
ENSG00000075975	160.751	-16.9177	4.87369	-3.47123	0.000518072	0.00484589	MKRN2
ENSG00000144635	440.818	-17.0148	4.15471	-4.09531	4.21606e-05	0.000750345	DYNC1LI1
ENSG00000138709	167.964	-17.0165	3.80818	-4.46841	7.88017e-06	0.00018336	LARP1B
ENSG00000166326	129.315	-17.0978	5.22657	-3.27132	0.00107045	0.00872815	TRIM44
ENSG00000234771	86.3323	-17.1061	5.94775	-2.87606	0.00402676	0.0258317	SLC25A25-AS1
ENSG00000198799	297.725	-17.1148	4.01507	-4.26263	2.02033e-05	0.000406225	LRIG2
ENSG00000100292	175.914	-17.1692	6.50436	-2.63964	0.00829933	0.0468706	HMOX1
ENSG00000119977	534.789	-17.1723	4.02388	-4.26759	1.97593e-05	0.000398515	TCTN3
ENSG00000001631	65.3402	-17.1816	4.76271	-3.60753	0.000309121	0.00379427	KRIT1
ENSG00000149932	129.034	-17.1882	6.01023	-2.85982	0.00423879	0.0270077	TMEM219
ENSG00000149792	500.978	-17.1933	4.05836	-4.23652	2.27011e-05	0.000444239	MRPL49
ENSG00000197147	158.687	-17.1946	5.55188	-3.09707	0.0019544	0.0142951	LRRC8B
ENSG00000128595	593.798	-17.2359	4.53382	-3.80162	0.000143753	0.0020414	CALU
ENSG00000135604	292.554	-17.2745	4.43712	-3.89318	9.894e-05	0.0015099	STX11
ENSG00000280007	27.7255	-17.284	4.82349	-3.5833	0.000339279	0.00379427	NA
ENSG00000130164	73.0138	-17.3111	6.24877	-2.77032	0.00560008	0.0338783	LDLR
ENSG00000100294	183.781	-17.3118	5.44827	-3.17749	0.00148558	0.0113093	MCAT
ENSG00000130764	245.732	-17.3196	5.58991	-3.09837	0.00194587	0.0142452	LRRC47
ENSG00000147174	125.866	-17.3238	6.22896	-2.78116	0.00541645	0.0329643	GCNA
ENSG00000004487	347.213	-17.3318	5.56275	-3.11569	0.00183518	0.0135957	KDM1A
ENSG00000170379	150.692	-17.3436	6.0678	-2.8583	0.00425923	0.0271117	TCAF2
ENSG00000171617	276.033	-17.3873	6.56425	-2.64878	0.00807818	0.0458576	ENC1
ENSG00000144560	24.3999	-17.3975	5.9986	-2.90025	0.0037286	0.0241424	VGLL4
ENSG00000169241	64.9228	-17.4125	5.85393	-2.97449	0.00293477	0.0197703	SLC50A1
ENSG00000198815	239.178	-17.4136	4.52013	-3.85245	0.00011694	0.00173631	FOXJ3
ENSG00000159110	46.2069	-17.4142	4.03234	-4.31864	1.56994e-05	0.000328797	IFNAR2
ENSG00000128581	39.1181	-17.4415	5.93603	-2.93825	0.00330074	0.0219217	IFT22
ENSG00000156469	482.147	-17.4439	3.49513	-4.99091	6.00963e-07	2.1449e-05	MTERF3
ENSG00000177697	105.244	-17.4665	5.34074	-3.27042	0.00107387	0.00873554	CD151
ENSG00000186908	270.668	-17.5112	6.5696	-2.66549	0.00768764	0.0439628	ZDHHC17
ENSG00000237298	115.994	-17.5119	6.06269	-2.88847	0.00387124	0.02498	TTN-AS1
ENSG00000100426	108.937	-17.5417	4.8248	-3.63573	0.000277192	0.00356144	ZBED4
ENSG00000070061	259.952	-17.5855	4.33001	-4.0613	4.88e-05	0.000844542	ELP1
ENSG00000101224	254.622	-17.5971	5.75586	-3.05724	0.00223382	0.0158339	CDC25B
ENSG00000103061	226.139	-17.632	5.09216	-3.46258	0.000535024	0.00498322	SLC7A6OS
ENSG00000198604	1133.07	-17.6601	4.1708	-4.23422	2.29342e-05	0.000447472	BAZ1A
ENSG00000185591	68.265	-17.6913	6.17591	-2.86456	0.00417587	0.0266584	SP1
ENSG00000099381	61.5613	-17.6917	5.36411	-3.29815	0.00097323	0.00808672	SETD1A
ENSG00000242802	50.017	-17.7383	5.67402	-3.12623	0.00177061	0.0132419	AP5Z1
ENSG00000095015	198.26	-17.7475	4.59168	-3.86514	0.000111026	0.00166415	MAP3K1
ENSG00000224531	213.886	-17.7768	5.70158	-3.11786	0.00182167	0.0135421	SMIM13
ENSG00000110074	405.089	-17.8011	5.43181	-3.2772	0.00104841	0.0085921	FOXRED1
ENSG00000175581	144.809	-17.8015	4.54946	-3.91289	9.11982e-05	0.00141637	MRPL48
ENSG00000172732	87.0438	-17.809	3.87755	-4.59286	4.3721e-06	0.000110732	MUS81
ENSG00000170836	149.332	-17.8328	5.72365	-3.11564	0.00183547	0.0135957	PPM1D
ENSG00000164815	236.92	-17.837	4.99404	-3.57167	0.000354717	0.00379427	ORC5
ENSG00000183666	180.452	-17.8423	4.77478	-3.73677	0.000186397	0.00254916	GUSBP1
ENSG00000137078	179.362	-17.8464	4.33783	-4.11413	3.88641e-05	0.00069828	SIT1
ENSG00000168785	359.061	-17.8507	3.86264	-4.62137	3.8121e-06	9.84478e-05	TSPAN5
ENSG00000110200	27.0264	-17.8591	5.88156	-3.03645	0.00239379	0.0167337	ANAPC15
ENSG00000119899	101.44	-17.8601	5.95789	-2.99773	0.00271998	0.01858	SLC17A5
ENSG00000130449	110.971	-17.872	5.57154	-3.20773	0.00133786	0.0103828	ZSWIM6
ENSG00000238105	16.7311	-17.8728	5.23652	-3.41312	0.000642248	0.00580935	GOLGA2P5
ENSG00000151881	542.387	-17.8967	4.3834	-4.08283	4.44913e-05	0.000783357	TMEM267
ENSG00000116473	311.164	-17.9134	3.71935	-4.81628	1.4626e-06	4.39857e-05	RAP1A
ENSG00000108883	963.619	-17.9142	3.95088	-4.53424	5.78124e-06	0.000141522	EFTUD2
ENSG00000181027	93.1671	-17.9448	6.11315	-2.93544	0.00333073	0.0220875	FKRP
ENSG00000110711	670.539	-17.9698	4.01969	-4.47044	7.80599e-06	0.000181956	AIP
ENSG00000160211	123.804	-18.0373	4.55106	-3.96332	7.39138e-05	0.00119441	G6PD
ENSG00000053372	153.963	-18.0557	6.36442	-2.83698	0.00455427	0.0286847	MRTO4
ENSG00000196284	57.9815	-18.0847	5.00726	-3.6117	0.000304194	0.00379427	SUPT3H
ENSG00000114054	102.696	-18.1042	5.6795	-3.18764	0.00143441	0.0109896	PCCB
ENSG00000128923	82.6368	-18.1052	5.35463	-3.38122	0.000721659	0.00635735	MINDY2
ENSG00000111875	635.057	-18.1136	4.05171	-4.4706	7.8001e-06	0.000181956	ASF1A
ENSG00000168890	72.9125	-18.1347	5.48355	-3.3071	0.000942675	0.00789258	TMEM150A
ENSG00000110108	463.385	-18.1424	5.37533	-3.37513	0.000737811	0.00646825	TMEM109
ENSG00000145016	613.382	-18.1927	3.91715	-4.64438	3.411e-06	8.98457e-05	RUBCN
ENSG00000100263	41.7654	-18.2261	6.67624	-2.73	0.00633346	0.037433	RHBDD3
ENSG00000136104	392.473	-18.2436	3.78357	-4.82179	1.42277e-06	4.30755e-05	RNASEH2B
ENSG00000111300	668.586	-18.2503	4.26664	-4.27744	1.89054e-05	0.000383053	NAA25
ENSG00000213699	787.43	-18.2605	3.78788	-4.82078	1.42998e-06	4.31946e-05	SLC35F6
ENSG00000116691	149.342	-18.2665	5.95291	-3.06849	0.00215143	0.0154	MIIP
ENSG00000176853	219.216	-18.2691	4.71993	-3.87063	0.000108552	0.00163014	FAM91A1
ENSG00000125944	1388.3	-18.3039	3.46311	-5.28539	1.25438e-07	5.64451e-06	HNRNPR
ENSG00000151725	573.273	-18.317	5.60385	-3.26865	0.00108063	0.00877429	CENPU
ENSG00000124275	481.576	-18.3668	4.71618	-3.89442	9.84354e-05	0.00150394	MTRR
ENSG00000153551	326.698	-18.3755	4.63972	-3.96048	7.48004e-05	0.00120578	CMTM7
ENSG00000152942	241.715	-18.4249	4.62496	-3.98381	6.78192e-05	0.00110816	RAD17
ENSG00000151694	206.911	-18.4376	4.7115	-3.91332	9.10371e-05	0.00141554	ADAM17
ENSG00000127666	64.3852	-18.4545	5.62436	-3.28118	0.00103374	0.00850368	TICAM1
ENSG00000165156	245.936	-18.4664	4.95172	-3.72929	0.000192019	0.00260174	ZHX1
ENSG00000114126	208.764	-18.4739	4.18693	-4.41228	1.02286e-05	0.000229882	TFDP2
ENSG00000105568	1064.1	-18.4787	3.76145	-4.91265	8.98538e-07	2.98079e-05	PPP2R1A
ENSG00000145332	107.005	-18.4873	6.33339	-2.91902	0.00351137	0.0229959	KLHL8
ENSG00000157259	77.9673	-18.4985	6.63891	-2.78637	0.00533018	0.032605	GATAD1
ENSG00000232838	84.0538	-18.5084	6.31377	-2.93144	0.00337395	0.0222955	PET117
ENSG00000197713	126.946	-18.5442	5.01698	-3.69629	0.00021877	0.00290737	RPE
ENSG00000038002	380.051	-18.583	6.95904	-2.67034	0.00757753	0.0434554	AGA
ENSG00000168566	42.854	-18.5959	6.18271	-3.00772	0.00263217	0.0180927	SNRNP48
ENSG00000213762	391.418	-18.5984	6.33809	-2.93439	0.00334202	0.0221512	ZNF134
ENSG00000182158	162.192	-18.607	6.89082	-2.70026	0.00692854	0.0402509	CREB3L2
ENSG00000111269	215.188	-18.6159	5.48557	-3.39362	0.000689756	0.00614665	CREBL2
ENSG00000178860	279.109	-18.6174	4.82935	-3.85506	0.000115701	0.00172478	MSC
ENSG00000175213	90.9854	-18.6521	6.35764	-2.93382	0.00334821	0.0221811	ZNF408
ENSG00000181191	336.068	-18.675	5.06075	-3.69017	0.000224106	0.00297228	PJA1
ENSG00000183826	288.204	-18.6847	4.75331	-3.93089	8.46328e-05	0.00133009	BTBD9
ENSG00000122687	299.204	-18.7356	7.05902	-2.65413	0.00795121	0.0451758	MRM2
ENSG00000017483	267.28	-18.7456	5.69128	-3.29373	0.000988664	0.0081737	SLC38A5
ENSG00000118600	256.04	-18.7556	5.80452	-3.23121	0.00123269	0.00972124	RXYLT1
ENSG00000135677	219.396	-18.7605	4.25232	-4.41183	1.025e-05	0.000229969	GNS
ENSG00000135378	88.0792	-18.8703	5.6684	-3.32904	0.000871469	0.00739514	PRRG4
ENSG00000090487	666.277	-18.9027	4.12506	-4.58241	4.59649e-06	0.000115969	SPG21
ENSG00000115368	784.485	-18.9591	4.49541	-4.21743	2.47097e-05	0.000474384	WDR75
ENSG00000164323	235.606	-18.9805	4.69003	-4.04698	5.18826e-05	0.000889281	CFAP97
ENSG00000161677	65.8836	-18.9938	5.91413	-3.2116	0.00131999	0.0102623	JOSD2
ENSG00000196705	112.461	-19.0132	5.75843	-3.30181	0.000960645	0.00801248	ZNF431
ENSG00000072201	10.9747	-19.029	5.43093	-3.50382	0.000458631	0.00436744	LNX1
ENSG00000160593	1645.25	-19.0304	3.48106	-5.46685	4.58108e-08	2.46257e-06	JAML
ENSG00000206913	18.3427	-19.0705	7.09963	-2.68613	0.00722845	0.0417172	NA
ENSG00000165782	323.513	-19.0819	5.57574	-3.42231	0.000620923	0.00565921	PIP4P1
ENSG00000055163	712.549	-19.0857	4.24299	-4.49817	6.85415e-06	0.000162421	CYFIP2
ENSG00000110514	145.891	-19.0917	4.55361	-4.19266	2.75704e-05	0.000517977	MADD
ENSG00000143185	3470.56	-19.0999	4.09843	-4.66031	3.1573e-06	8.45156e-05	XCL2
ENSG00000173852	155.099	-19.116	5.20527	-3.67243	0.000240252	0.00313613	DPY19L1
ENSG00000100221	582.158	-19.1163	3.98995	-4.79111	1.6586e-06	4.88675e-05	JOSD1
ENSG00000184916	24.1477	-19.135	6.16443	-3.10409	0.00190863	0.0140115	JAG2
ENSG00000272669	141.158	-19.1381	5.44591	-3.51422	0.000441051	0.00421833	NA
ENSG00000100335	323.855	-19.139	5.08622	-3.76291	0.000167946	0.00232826	MIEF1
ENSG00000132589	308.24	-19.1569	6.43682	-2.97614	0.00291901	0.0197044	FLOT2
ENSG00000102897	269.874	-19.1706	5.05971	-3.78887	0.000151331	0.00213614	LYRM1
ENSG00000171492	206.602	-19.1985	5.34563	-3.59144	0.000328855	0.00379427	LRRC8D
ENSG00000276023	257.091	-19.2122	5.03769	-3.81368	0.00013691	0.00196203	DUSP14
ENSG00000124733	349.627	-19.2201	3.73331	-5.14827	2.62895e-07	1.05238e-05	MEA1
ENSG00000097007	163.361	-19.2232	6.73248	-2.85529	0.0042997	0.0273429	ABL1
ENSG00000135778	277.574	-19.2297	5.62807	-3.41674	0.000633754	0.0057414	NTPCR
ENSG00000172673	492.108	-19.2382	4.7439	-4.05536	5.00575e-05	0.000864032	THEMIS
ENSG00000108406	121.722	-19.2943	6.38042	-3.02398	0.0024947	0.0173004	DHX40
ENSG00000267100	107.581	-19.2951	6.72866	-2.8676	0.00413601	0.0264295	ILF3-DT
ENSG00000128578	219.021	-19.2953	5.94279	-3.24684	0.00116692	0.00928603	STRIP2
ENSG00000167985	93.8684	-19.3012	4.88358	-3.95227	7.74131e-05	0.0012343	SDHAF2
ENSG00000135763	192.424	-19.3271	5.29108	-3.65278	0.000259418	0.0033692	URB2
ENSG00000136514	127.376	-19.3867	7.42428	-2.61125	0.00902114	0.0498776	RTP4
ENSG00000075239	187.971	-19.3905	4.67314	-4.14935	3.33417e-05	0.000608185	ACAT1
ENSG00000169032	365.714	-19.3946	4.57145	-4.24256	2.20989e-05	0.000435041	MAP2K1
ENSG00000180694	268.78	-19.4289	5.47613	-3.54792	0.000388279	0.00381046	TMEM64
ENSG00000061794	249.17	-19.449	6.29542	-3.0894	0.00200564	0.0145935	MRPS35
ENSG00000039068	100.578	-19.4613	5.16693	-3.76652	0.000165539	0.00230216	CDH1
ENSG00000122008	151.616	-19.4624	5.7338	-3.39433	0.000687968	0.00613858	POLK
ENSG00000144909	204.852	-19.4649	5.10775	-3.81085	0.000138488	0.00197604	OSBPL11
ENSG00000152348	80.7289	-19.5378	5.48718	-3.56062	0.000369974	0.00379427	ATG10
ENSG00000204209	628.357	-19.5522	4.62494	-4.22757	2.36233e-05	0.000456186	DAXX
ENSG00000138442	721.318	-19.5542	4.50654	-4.33908	1.43079e-05	0.000305591	WDR12
ENSG00000182362	42.1585	-19.5889	5.71528	-3.42747	0.000609232	0.00557193	YBEY
ENSG00000137824	393.853	-19.6239	5.57485	-3.52008	0.000431411	0.00413252	RMDN3
ENSG00000173638	36.6814	-19.6243	6.03855	-3.24984	0.00115472	0.0092312	SLC19A1
ENSG00000198246	145.523	-19.6458	6.45699	-3.04257	0.00234571	0.0164851	SLC29A3
ENSG00000166037	463.589	-19.6846	4.18022	-4.70898	2.48962e-06	6.88829e-05	CEP57
ENSG00000147224	205.476	-19.7149	4.00232	-4.92587	8.39848e-07	2.81445e-05	PRPS1
ENSG00000198911	149.033	-19.7219	4.09526	-4.81579	1.46619e-06	4.39857e-05	SREBF2
ENSG00000120693	24.1855	-19.7472	7.00773	-2.81792	0.00483366	0.030099	SMAD9
ENSG00000068097	111.738	-19.8438	5.53326	-3.58628	0.000335431	0.00379427	HEATR6
ENSG00000148429	74.6774	-19.8496	6.55465	-3.02832	0.00245915	0.0170817	USP6NL
ENSG00000135632	80.0281	-19.9307	5.81404	-3.42804	0.000607962	0.00556418	SMYD5
ENSG00000101544	164.348	-19.9424	6.30484	-3.16304	0.00156132	0.0118244	ADNP2
ENSG00000166839	102.098	-19.9428	6.13683	-3.24969	0.0011553	0.0092312	ANKDD1A
ENSG00000105122	207.755	-19.9688	4.64195	-4.30181	1.69405e-05	0.000351348	RASAL3
ENSG00000106049	117.773	-19.9752	6.25513	-3.19341	0.00140605	0.0108149	HIBADH
ENSG00000138079	98.3495	-20.0045	6.12342	-3.26689	0.00108736	0.00880338	SLC3A1
ENSG00000165283	328.022	-20.016	4.94615	-4.04679	5.19254e-05	0.000889281	STOML2
ENSG00000106608	116.553	-20.0228	5.24156	-3.82001	0.000133444	0.00192492	URGCP
ENSG00000140379	1667.99	-20.0475	4.82279	-4.15683	3.2269e-05	0.000591898	BCL2A1
ENSG00000100483	872.489	-20.0957	4.5226	-4.44339	8.8552e-06	0.00020247	VCPKMT
ENSG00000160185	189.106	-20.0969	5.3035	-3.78936	0.000151033	0.00213614	UBASH3A
ENSG00000158006	42.5347	-20.1031	5.85107	-3.4358	0.000590799	0.00542217	PAFAH2
ENSG00000173465	235.549	-20.1072	4.61329	-4.35854	1.30931e-05	0.000283613	SSSCA1
ENSG00000068120	117.416	-20.1505	5.68323	-3.5456	0.000391722	0.00384139	COASY
ENSG00000182473	234.949	-20.1559	6.17228	-3.26555	0.00109251	0.00882724	EXOC7
ENSG00000025772	276.738	-20.1774	5.00119	-4.03452	5.47132e-05	0.000927835	TOMM34
ENSG00000079739	48.0529	-20.1912	7.28777	-2.77056	0.00559598	0.0338718	PGM1
ENSG00000135392	132.98	-20.1937	6.19812	-3.25804	0.00112183	0.00902471	DNAJC14
ENSG00000164211	512.122	-20.2135	5.37254	-3.76237	0.00016831	0.00232927	STARD4
ENSG00000029639	159.258	-20.219	5.33172	-3.7922	0.000149316	0.0021145	TFB1M
ENSG00000111911	277.223	-20.2498	6.845	-2.95833	0.00309311	0.0207309	HINT3
ENSG00000189042	531.513	-20.2784	5.49882	-3.68778	0.000226222	0.0029883	ZNF567
ENSG00000166689	163.858	-20.284	5.62152	-3.60827	0.000308249	0.00379427	PLEKHA7
ENSG00000091157	129.219	-20.3363	6.46782	-3.14422	0.00166528	0.012511	WDR7
ENSG00000101695	126.22	-20.3588	6.35432	-3.20393	0.00135567	0.0105024	RNF125
ENSG00000215421	134.298	-20.3698	7.07741	-2.87814	0.00400022	0.0257366	ZNF407
ENSG00000185608	164.468	-20.3967	5.38424	-3.78823	0.000151724	0.00213712	MRPL40
ENSG00000159267	28.143	-20.4057	6.98588	-2.92099	0.00348917	0.0228846	HLCS
ENSG00000050393	255.361	-20.4093	4.83616	-4.22015	2.44142e-05	0.000469394	MCUR1
ENSG00000138802	695.968	-20.451	4.75355	-4.30225	1.69069e-05	0.000351205	SEC24B
ENSG00000105255	46.3361	-20.4754	7.79859	-2.62552	0.00865157	0.0484129	FSD1
ENSG00000167543	17.43	-20.4756	5.74829	-3.56204	0.000367989	0.00379427	TP53I13
ENSG00000254635	54.5907	-20.4935	5.98137	-3.42622	0.00061205	0.00559382	WAC-AS1
ENSG00000066697	43.8735	-20.5298	5.86781	-3.49872	0.0004675	0.00443586	MSANTD3
ENSG00000168724	152.736	-20.53	5.12652	-4.00466	6.21074e-05	0.00102758	DNAJC21
ENSG00000030419	164.82	-20.5332	6.77767	-3.02954	0.00244927	0.0170221	IKZF2
ENSG00000123415	170.782	-20.5585	4.97136	-4.13538	3.54367e-05	0.000642839	SMUG1
ENSG00000111845	777.407	-20.5629	3.94566	-5.21153	1.87288e-07	7.88044e-06	PAK1IP1
ENSG00000033800	953.584	-20.6324	4.00191	-5.15563	2.52774e-07	1.01805e-05	PIAS1
ENSG00000161904	43.6491	-20.6357	6.64254	-3.10659	0.00189258	0.0139325	LEMD2
ENSG00000109944	103.917	-20.6409	7.046	-2.92945	0.00339561	0.0224049	JHY
ENSG00000112977	303.804	-20.6411	5.36981	-3.84391	0.000121088	0.00178581	DAP
ENSG00000144043	155.298	-20.6644	5.04934	-4.09248	4.26777e-05	0.000757	TEX261
ENSG00000004478	265.04	-20.6999	5.08874	-4.06779	4.74614e-05	0.00082634	FKBP4
ENSG00000104774	27.0317	-20.7039	7.06333	-2.93118	0.00337677	0.0223029	MAN2B1
ENSG00000122483	83.5445	-20.7079	5.86616	-3.53006	0.000415469	0.00401742	CCDC18
ENSG00000115275	152.481	-20.7214	7.92643	-2.61421	0.00894337	0.0496561	MOGS
ENSG00000152455	75.6256	-20.7372	6.86171	-3.02217	0.00250973	0.0173781	SUV39H2
ENSG00000056050	198.288	-20.7394	6.186	-3.35263	0.000800476	0.00690391	HPF1
ENSG00000172123	29.8404	-20.7416	7.47105	-2.77626	0.00549875	0.033388	SLFN12
ENSG00000140474	141.082	-20.7433	5.5681	-3.72538	0.000195022	0.00263429	ULK3
ENSG00000159958	258.126	-20.7445	3.9669	-5.22938	1.70075e-07	7.3199e-06	TNFRSF13C
ENSG00000131591	30.8918	-20.7497	6.20116	-3.34611	0.00081954	0.00703608	C1orf159
ENSG00000176715	155.853	-20.7603	4.92714	-4.21347	2.51481e-05	0.000479306	ACSF3
ENSG00000002919	109.32	-20.809	6.65811	-3.12537	0.00177584	0.0132735	SNX11
ENSG00000170442	129.57	-20.813	7.96399	-2.61339	0.00896495	0.049713	KRT86
ENSG00000134545	481.291	-20.8443	4.6986	-4.43628	9.15263e-06	0.000208187	KLRC1
ENSG00000136250	113.684	-20.8871	6.32103	-3.30438	0.000951858	0.00795429	AOAH
ENSG00000163832	128.652	-20.9224	5.8108	-3.6006	0.000317483	0.00379427	ELP6
ENSG00000109270	611.499	-20.9255	4.3501	-4.81034	1.50673e-06	4.50992e-05	LAMTOR3
ENSG00000105793	40.3262	-20.9359	4.83224	-4.33255	1.47392e-05	0.000313595	GTPBP10
ENSG00000223745	105.99	-20.9585	5.26212	-3.9829	6.80783e-05	0.00111102	CCDC18-AS1
ENSG00000167524	76.3209	-21.029	4.19166	-5.01686	5.25234e-07	1.91086e-05	SGK494
ENSG00000060491	28.2757	-21.1005	5.2122	-4.04829	5.15936e-05	0.00088706	OGFR
ENSG00000134326	316.756	-21.1202	5.30928	-3.97798	6.9504e-05	0.00113148	CMPK2
ENSG00000031823	305.746	-21.1223	4.14355	-5.09762	3.43951e-07	1.31681e-05	RANBP3
ENSG00000023330	322.067	-21.1515	6.79713	-3.11183	0.00185933	0.0137492	ALAS1
ENSG00000254986	141.413	-21.1522	6.86941	-3.07919	0.00207565	0.0150117	DPP3
ENSG00000078124	114.092	-21.1545	6.79504	-3.11323	0.00185053	0.0136918	ACER3
ENSG00000198198	26.255	-21.1714	4.45895	-4.74807	2.05366e-06	5.82902e-05	SZT2
ENSG00000163374	325.35	-21.1775	4.08616	-5.18274	2.18654e-07	8.9431e-06	YY1AP1
ENSG00000137801	170.811	-21.2465	5.20866	-4.07907	4.52153e-05	0.000793981	THBS1
ENSG00000054282	154.624	-21.3142	5.21151	-4.08983	4.31693e-05	0.000764166	SDCCAG8
ENSG00000197372	119.393	-21.3192	5.7798	-3.68856	0.000225527	0.00298512	ZNF675
ENSG00000141956	49.6787	-21.3273	5.64303	-3.77942	0.000157197	0.00220948	PRDM15
ENSG00000147889	103.744	-21.369	5.15303	-4.14687	3.37048e-05	0.000613958	CDKN2A
ENSG00000187862	85.9871	-21.3741	7.09101	-3.01426	0.00257606	0.0177441	TTC24
ENSG00000278829	27.2005	-21.4008	6.02188	-3.55384	0.000379649	0.00379427	NA
ENSG00000205534	105.278	-21.4128	3.57578	-5.98828	2.12069e-09	1.83747e-07	NA
ENSG00000087206	282.075	-21.4168	4.17998	-5.12367	2.99645e-07	1.1755e-05	UIMC1
ENSG00000162736	483.084	-21.433	3.97047	-5.3981	6.73504e-08	3.3346e-06	NCSTN
ENSG00000104872	282.817	-21.4624	4.43329	-4.84118	1.29069e-06	4.0166e-05	PIH1D1
ENSG00000081791	61.4507	-21.4698	7.34432	-2.92332	0.00346315	0.0227821	DELE1
ENSG00000196236	71.567	-21.4806	5.61729	-3.82401	0.000131297	0.00190229	XPNPEP3
ENSG00000130559	100.817	-21.5025	6.3754	-3.37273	0.000744262	0.00650607	CAMSAP1
ENSG00000141858	27.3872	-21.5234	7.90696	-2.72208	0.00648726	0.0381246	SAMD1
ENSG00000163743	294.008	-21.5292	5.07154	-4.24509	2.18503e-05	0.000430791	RCHY1
ENSG00000096996	17.6512	-21.5456	6.57119	-3.2788	0.00104249	0.00855586	IL12RB1
ENSG00000249242	26.3486	-21.554	6.99517	-3.08127	0.00206117	0.0149481	TMEM150C
ENSG00000198690	16.1415	-21.5658	7.70694	-2.79823	0.00513837	0.0316374	FAN1
ENSG00000147804	10.6262	-21.5955	6.39903	-3.37481	0.000738668	0.00646825	SLC39A4
ENSG00000180354	68.2382	-21.6313	6.4497	-3.35384	0.000796981	0.00687827	MTURN
ENSG00000214194	140.961	-21.6387	6.35033	-3.40749	0.00065564	0.00590614	SMIM30
ENSG00000167207	23.1087	-21.6509	7.91152	-2.73663	0.00620718	0.0368902	NOD2
ENSG00000185163	51.5904	-21.6601	6.04515	-3.58305	0.000339603	0.00379427	DDX51
ENSG00000130695	121.81	-21.6619	5.34107	-4.05573	4.9978e-05	0.000863793	CEP85
ENSG00000197892	285.804	-21.6801	3.39613	-6.38378	1.72771e-10	2.18315e-08	KIF13B
ENSG00000163528	470.093	-21.6825	5.3921	-4.02117	5.7911e-05	0.000972816	CHCHD4
ENSG00000131943	177.43	-21.7257	4.78841	-4.53715	5.70184e-06	0.000140099	C19orf12
ENSG00000176890	48.8395	-21.7426	5.58094	-3.89586	9.78517e-05	0.00149676	TYMS
ENSG00000113532	860.552	-21.7552	3.73534	-5.82415	5.74031e-09	4.32e-07	ST8SIA4
ENSG00000126934	104.396	-21.7583	4.21393	-5.16341	2.42488e-07	9.8138e-06	MAP2K2
ENSG00000225224	46.145	-21.7864	4.38873	-4.96416	6.8998e-07	2.4244e-05	NA
ENSG00000179195	83.6246	-21.794	5.17421	-4.21204	2.53079e-05	0.000481655	ZNF664
ENSG00000125735	706.756	-21.801	5.3584	-4.06857	4.73024e-05	0.000825129	TNFSF14
ENSG00000143756	245.569	-21.8186	5.20926	-4.18843	2.80889e-05	0.000524728	FBXO28
ENSG00000119285	243.382	-21.8488	4.29732	-5.08429	3.69003e-07	1.40456e-05	HEATR1
ENSG00000121058	136.2	-21.8508	5.52682	-3.95358	7.69889e-05	0.00123051	COIL
ENSG00000168300	672.456	-21.8598	4.20198	-5.20227	1.96869e-07	8.18821e-06	PCMTD1
ENSG00000146063	42.1689	-21.8758	5.89214	-3.71272	0.000205046	0.0027388	TRIM41
ENSG00000161010	12.2586	-21.884	8.37982	-2.61151	0.00901442	0.0498776	MRNIP
ENSG00000128654	167.754	-21.9358	7.19764	-3.04764	0.00230644	0.0162438	MTX2
ENSG00000079819	32.1233	-21.936	7.43791	-2.94921	0.00318585	0.0212767	EPB41L2
ENSG00000120526	124.158	-21.9531	8.34194	-2.63165	0.00849713	0.0478236	NUDCD1
ENSG00000141564	18.6394	-21.9577	5.19628	-4.22566	2.38239e-05	0.000459385	RPTOR
ENSG00000111676	41.41	-21.9789	8.41554	-2.61171	0.0090091	0.0498739	ATN1
ENSG00000188822	14.7415	-22.0031	8.38886	-2.6229	0.00871852	0.0486744	CNR2
ENSG00000000419	209.169	-22.0088	4.6442	-4.73899	2.14783e-06	6.08321e-05	DPM1
ENSG00000187010	36.9745	-22.0098	8.37828	-2.62701	0.00861394	0.0482542	RHD
ENSG00000120158	322.221	-22.0154	5.50306	-4.00056	6.31918e-05	0.0010429	RCL1
ENSG00000110011	130.873	-22.0183	6.77148	-3.25162	0.0011475	0.00919594	DNAJC4
ENSG00000034693	652.339	-22.0203	5.24595	-4.19759	2.69774e-05	0.000509016	PEX3
ENSG00000130313	64.1512	-22.0255	5.8881	-3.74067	0.00018353	0.0025178	PGLS
ENSG00000284828	43.1871	-22.0276	8.28942	-2.65731	0.00787667	0.044849	NA
ENSG00000277149	140.732	-22.0365	5.63485	-3.91076	9.20051e-05	0.00142554	TYW1B
ENSG00000108840	97.9801	-22.0429	4.36238	-5.05296	4.35015e-07	1.6276e-05	HDAC5
ENSG00000163170	122.597	-22.0465	3.97158	-5.55105	2.83956e-08	1.69217e-06	BOLA3
ENSG00000157881	56.3639	-22.0745	8.09726	-2.72617	0.00640745	0.0377567	PANK4
ENSG00000282996	44.7602	-22.1243	8.45253	-2.61748	0.00885813	0.0492659	NA
ENSG00000228784	51.4187	-22.1303	8.30015	-2.66625	0.00767018	0.043882	LINC00954
ENSG00000115446	547.03	-22.179	3.8657	-5.73737	9.61563e-09	6.70042e-07	UNC50
ENSG00000127990	19.9154	-22.1987	6.53461	-3.39709	0.000681069	0.00611013	SGCE
ENSG00000148356	111.757	-22.2476	6.18022	-3.59981	0.000318453	0.00379427	LRSAM1
ENSG00000092208	179.343	-22.2494	5.62273	-3.95705	7.58811e-05	0.00122004	GEMIN2
ENSG00000099795	162.25	-22.2798	4.01289	-5.55206	2.82329e-08	1.69217e-06	NDUFB7
ENSG00000140104	33.6563	-22.2834	7.02118	-3.17374	0.00150491	0.0114432	CLBA1
ENSG00000107829	307.607	-22.3187	3.85547	-5.78883	7.08775e-09	5.21484e-07	FBXW4
ENSG00000226803	18.1739	-22.3428	8.31138	-2.68821	0.00718352	0.0414761	ZNF451-AS1
ENSG00000102710	468.691	-22.37	5.11749	-4.37128	1.23519e-05	0.000270814	SUPT20H
ENSG00000198400	11.7746	-22.3835	8.45876	-2.6462	0.00814026	0.0461107	NTRK1
ENSG00000116337	135.774	-22.4125	5.56714	-4.02586	5.67671e-05	0.000958113	AMPD2
ENSG00000136444	161.359	-22.4238	4.12134	-5.4409	5.30134e-08	2.74877e-06	RSAD1
ENSG00000120254	171.144	-22.484	4.15536	-5.41085	6.27275e-08	3.15314e-06	MTHFD1L
ENSG00000225697	178.186	-22.4864	7.81832	-2.87611	0.00402608	0.0258317	SLC26A6
ENSG00000104043	618.559	-22.497	4.63618	-4.85248	1.21928e-06	3.81425e-05	ATP8B4
ENSG00000187778	210	-22.5209	4.87493	-4.61974	3.84221e-06	9.88318e-05	MCRS1
ENSG00000162959	33.8603	-22.5303	8.32921	-2.70497	0.00683105	0.0397547	MEMO1
ENSG00000138835	152.188	-22.5481	6.38228	-3.53293	0.000410987	0.00398312	RGS3
ENSG00000090263	143.37	-22.5519	4.30605	-5.23726	1.62981e-07	7.06074e-06	MRPS33
ENSG00000107815	91.6134	-22.5926	4.81254	-4.69453	2.67216e-06	7.2862e-05	TWNK
ENSG00000164823	82.2801	-22.5947	8.00594	-2.82224	0.00476895	0.0297913	OSGIN2
ENSG00000105053	202.011	-22.5962	5.3915	-4.19108	2.77628e-05	0.00052085	VRK3
ENSG00000101460	74.9793	-22.6246	5.03333	-4.49496	6.95841e-06	0.000164528	MAP1LC3A
ENSG00000138029	501.016	-22.6409	4.62606	-4.89421	9.87032e-07	3.22561e-05	HADHB
ENSG00000169429	724.812	-22.6538	4.57642	-4.95012	7.41659e-07	2.57722e-05	CXCL8
ENSG00000163291	190.881	-22.6718	6.47378	-3.5021	0.000461611	0.00439264	PAQR3
ENSG00000197050	162.987	-22.6851	7.51455	-3.01882	0.00253763	0.0175436	ZNF420
ENSG00000128487	25.9485	-22.691	5.55115	-4.08762	4.35817e-05	0.000770431	SPECC1
ENSG00000111224	262.509	-22.6918	4.37539	-5.18623	2.1459e-07	8.8042e-06	PARP11
ENSG00000090054	591.124	-22.7195	4.88022	-4.65543	3.23312e-06	8.63696e-05	SPTLC1
ENSG00000181788	534.151	-22.732	4.5962	-4.94582	7.58246e-07	2.60734e-05	SIAH2
ENSG00000101574	130.799	-22.7485	7.56641	-3.00652	0.00264258	0.0181178	METTL4
ENSG00000116688	108.249	-22.7521	4.58391	-4.96347	6.9244e-07	2.42538e-05	MFN2
ENSG00000165512	319.997	-22.7612	5.80138	-3.92341	8.73031e-05	0.00136106	ZNF22
ENSG00000225720	165.636	-22.8037	6.70752	-3.39972	0.000674554	0.00606292	NA
ENSG00000004766	39.3067	-22.81	8.32547	-2.73979	0.00614784	0.036634	VPS50
ENSG00000267364	114.362	-22.8607	6.20913	-3.68179	0.0002316	0.00305017	NA
ENSG00000196821	114.597	-22.8766	6.14492	-3.72285	0.000196988	0.00265269	C6orf106
ENSG00000131873	508.684	-22.8773	5.36609	-4.26332	2.01412e-05	0.000405595	CHSY1
ENSG00000087274	340.344	-22.8848	4.32924	-5.28611	1.24946e-07	5.64451e-06	ADD1
ENSG00000134077	154.062	-22.9222	4.3698	-5.24558	1.55787e-07	6.79377e-06	THUMPD3
ENSG00000144711	88.7821	-22.9592	7.93183	-2.89456	0.00379688	0.0245604	IQSEC1
ENSG00000178921	148.167	-22.9618	5.49343	-4.17987	2.9168e-05	0.000543342	PFAS
ENSG00000116106	336.633	-22.9658	5.46295	-4.20391	2.62342e-05	0.000497128	EPHA4
ENSG00000132549	119.784	-22.9909	4.14921	-5.54103	3.00693e-08	1.75734e-06	VPS13B
ENSG00000130748	106.262	-23.0007	4.12424	-5.57695	2.44777e-08	1.50933e-06	TMEM160
ENSG00000145730	1061.14	-23.0027	3.40611	-6.75336	1.4446e-11	2.92698e-09	PAM
ENSG00000112242	16.3591	-23.0092	8.3971	-2.74014	0.00614137	0.0366147	E2F3
ENSG00000182827	262.346	-23.0127	3.60517	-6.38326	1.73357e-10	2.18315e-08	ACBD3
ENSG00000117691	275.164	-23.04	3.98718	-5.77851	7.53661e-09	5.42388e-07	NENF
ENSG00000115145	984.569	-23.0505	3.88086	-5.93953	2.85836e-09	2.35278e-07	STAM2
ENSG00000198176	266.667	-23.0744	4.29234	-5.37572	7.62774e-08	3.63976e-06	TFDP1
ENSG00000157326	50.3298	-23.0867	8.42683	-2.73967	0.00615017	0.036634	DHRS4
ENSG00000165264	311.023	-23.1032	4.29963	-5.3733	7.73079e-08	3.66345e-06	NDUFB6
ENSG00000123131	236.628	-23.1201	5.39718	-4.28373	1.83784e-05	0.000374101	PRDX4
ENSG00000185798	314.004	-23.1436	7.87724	-2.93803	0.00330304	0.021926	WDR53
ENSG00000156261	1959.99	-23.1478	2.9144	-7.94254	1.98086e-15	1.86342e-12	CCT8
ENSG00000228106	89.7911	-23.1531	5.96344	-3.88252	0.000103381	0.00156278	DISP1
ENSG00000211697	25.6505	-23.1667	8.30076	-2.79091	0.00525597	0.0322258	NA
ENSG00000254093	72.1695	-23.1678	5.35432	-4.32693	1.51205e-05	0.000320156	PINX1
ENSG00000198496	23.8417	-23.1741	8.32682	-2.78307	0.00538473	0.0328319	NBR2
ENSG00000163110	155.168	-23.1817	5.49843	-4.21606	2.48604e-05	0.000476582	PDLIM5
ENSG00000257802	66.3042	-23.1948	8.33869	-2.78159	0.00540942	0.0329367	NA
ENSG00000203326	58.1324	-23.205	8.35105	-2.7787	0.00545775	0.0332002	ZNF525
ENSG00000253899	21.3548	-23.2603	8.45635	-2.75063	0.00594803	0.035672	NA
ENSG00000136541	85.2446	-23.2824	7.54603	-3.08539	0.00203288	0.0147673	ERMN
ENSG00000105723	52.2527	-23.2879	6.09546	-3.82053	0.000133165	0.00192444	GSK3A
ENSG00000085491	181.294	-23.2967	6.22995	-3.73947	0.000184406	0.00252719	SLC25A24
ENSG00000116237	264.637	-23.3037	5.22812	-4.45738	8.29683e-06	0.000191365	ICMT
ENSG00000091640	263.104	-23.3492	4.01252	-5.81908	5.91716e-09	4.42778e-07	SPAG7
ENSG00000168826	87.4788	-23.3577	7.18966	-3.2488	0.00115894	0.00924266	ZBTB49
ENSG00000013306	578.968	-23.3712	4.28217	-5.45781	4.82055e-08	2.57031e-06	SLC25A39
ENSG00000155729	98.8256	-23.3751	7.52146	-3.10778	0.00188496	0.0138997	KCTD18
ENSG00000260260	17.9569	-23.3814	8.44303	-2.76932	0.00561736	0.0339672	SNHG19
ENSG00000134602	280.063	-23.382	6.6621	-3.50971	0.000448596	0.00428738	STK26
ENSG00000167720	35.3776	-23.3828	8.31541	-2.81198	0.00492373	0.0305443	SRR
ENSG00000118564	720.084	-23.404	3.94382	-5.93434	2.95038e-09	2.39855e-07	FBXL5
ENSG00000100297	354.608	-23.4446	5.78166	-4.05498	5.01375e-05	0.000864282	MCM5
ENSG00000128585	616.7	-23.4506	4.28767	-5.46931	4.51798e-08	2.46257e-06	MKLN1
ENSG00000136840	33.9203	-23.461	8.37746	-2.80049	0.00510248	0.0314605	ST6GALNAC4
ENSG00000197563	94.0027	-23.476	4.75662	-4.93544	7.99701e-07	2.71445e-05	PIGN
ENSG00000187091	143.552	-23.4893	7.12826	-3.29523	0.000983407	0.0081507	PLCD1
ENSG00000138758	416.417	-23.4958	4.36562	-5.38202	7.36544e-08	3.55268e-06	2011-09-01
ENSG00000021300	18.0116	-23.5095	8.33043	-2.82212	0.00477068	0.0297913	PLEKHB1
ENSG00000153896	57.778	-23.5097	8.36282	-2.81121	0.00493553	0.0305999	ZNF599
ENSG00000128524	658.221	-23.5108	3.40069	-6.91355	4.72685e-12	1.22064e-09	ATP6V1F
ENSG00000164610	235.92	-23.5116	4.17634	-5.62971	1.80514e-08	1.1597e-06	RP9
ENSG00000176087	301.175	-23.5122	5.08642	-4.62254	3.79065e-06	9.82735e-05	SLC35A4
ENSG00000173692	1025.97	-23.5594	3.90707	-6.02994	1.64019e-09	1.46948e-07	PSMD1
ENSG00000158292	18.8544	-23.5665	7.43653	-3.16902	0.00152956	0.0116105	GPR153
ENSG00000168256	235.482	-23.5795	4.95778	-4.75606	1.97407e-06	5.65184e-05	NKIRAS2
ENSG00000196123	28.1577	-23.5864	8.34159	-2.82757	0.0046903	0.0294009	KIAA0895L
ENSG00000113441	212.683	-23.5872	5.56886	-4.23556	2.27984e-05	0.000445482	LNPEP
ENSG00000100767	4.60955	-23.5924	7.79275	-3.02748	0.00246598	0.0171112	PAPLN
ENSG00000204681	5.95315	-23.6018	8.35443	-2.82507	0.00472704	0.029589	GABBR1
ENSG00000103549	11.202	-23.603	8.39269	-2.81233	0.00491835	0.0305397	RNF40
ENSG00000257354	119.626	-23.612	6.95356	-3.39567	0.000684599	0.00612754	NA
ENSG00000174125	20.6729	-23.6194	8.282	-2.8519	0.00434588	0.0275644	TLR1
ENSG00000137288	182.848	-23.6526	4.66195	-5.07354	3.90475e-07	1.47775e-05	UQCC2
ENSG00000137411	30.2879	-23.669	4.89084	-4.83946	1.30192e-06	4.02271e-05	VARS2
ENSG00000275074	65.6418	-23.6977	8.33556	-2.84296	0.00446967	0.0282329	NUDT18
ENSG00000109519	1735.39	-23.708	2.97968	-7.95656	1.76886e-15	1.79199e-12	GRPEL1
ENSG00000135775	178.061	-23.7473	7.26382	-3.26925	0.00107832	0.00876091	COG2
ENSG00000111801	311.291	-23.8162	5.0644	-4.70267	2.56783e-06	7.06256e-05	BTN3A3
ENSG00000171467	65.892	-23.8358	8.29834	-2.87236	0.00407413	0.0260974	ZNF318
ENSG00000134013	85.8679	-23.8669	8.4417	-2.82726	0.00469479	0.029415	LOXL2
ENSG00000166189	36.8926	-23.889	8.32484	-2.8696	0.00410988	0.0263137	HPS6
ENSG00000197879	22.3106	-23.9069	7.35432	-3.25073	0.00115111	0.00921587	MYO1C
ENSG00000187554	43.2679	-23.9413	8.41125	-2.84634	0.00442248	0.0280019	TLR5
ENSG00000111639	663.871	-23.9587	3.74843	-6.39166	1.64089e-10	2.13966e-08	MRPL51
ENSG00000163463	437.455	-23.959	3.44656	-6.95157	3.61237e-12	9.99817e-10	KRTCAP2
ENSG00000174851	568.431	-23.9962	4.26518	-5.62607	1.84361e-08	1.17866e-06	YIF1A
ENSG00000164168	529.252	-24.0422	6.87018	-3.4995	0.000466129	0.00442731	TMEM184C
ENSG00000044446	51.9793	-24.053	5.53413	-4.3463	1.38453e-05	0.000297946	PHKA2
ENSG00000111726	523.771	-24.0809	5.7012	-4.22384	2.40175e-05	0.000462441	CMAS
ENSG00000182903	243.638	-24.1389	5.58519	-4.32195	1.54658e-05	0.000325375	ZNF721
ENSG00000176624	232.92	-24.1402	5.02731	-4.80182	1.57229e-06	4.68485e-05	MEX3C
ENSG00000116586	281.766	-24.158	3.88903	-6.21184	5.23672e-10	5.5619e-08	LAMTOR2
ENSG00000099308	241.252	-24.1594	4.64393	-5.20236	1.96776e-07	8.18821e-06	MAST3
ENSG00000165359	437.051	-24.1789	4.71477	-5.12832	2.92332e-07	1.15616e-05	INTS6L
ENSG00000099817	772.55	-24.1934	3.70633	-6.52758	6.68408e-11	1.01092e-08	POLR2E
ENSG00000169019	619.819	-24.1989	4.60018	-5.26043	1.43721e-07	6.33045e-06	COMMD8
ENSG00000122490	123.179	-24.2844	4.83002	-5.02782	4.96097e-07	1.81994e-05	PQLC1
ENSG00000064961	151.19	-24.2936	6.16278	-3.94199	8.081e-05	0.00128071	HMG20B
ENSG00000143553	438.894	-24.2941	4.01795	-6.04639	1.48125e-09	1.3642e-07	SNAPIN
ENSG00000119509	23.9466	-24.2952	8.41024	-2.88876	0.00386767	0.0249692	INVS
ENSG00000082213	320.339	-24.3028	6.36893	-3.81583	0.000135724	0.00195141	C5orf22
ENSG00000109881	36.5085	-24.3106	8.32488	-2.92023	0.00349774	0.0229294	CCDC34
ENSG00000136161	68.5405	-24.3539	8.46448	-2.87719	0.0040123	0.0257892	RCBTB2
ENSG00000197451	235.469	-24.391	4.73992	-5.14587	2.66279e-07	1.0627e-05	HNRNPAB
ENSG00000137497	113.337	-24.4118	4.76466	-5.12351	2.99899e-07	1.1755e-05	NUMA1
ENSG00000146707	31.5865	-24.4248	6.20903	-3.93375	8.36292e-05	0.00131904	POMZP3
ENSG00000277972	139.96	-24.4251	5.17099	-4.72349	2.31832e-06	6.51007e-05	CISD3
ENSG00000096717	208.795	-24.4896	5.70913	-4.28955	1.79037e-05	0.000367277	SIRT1
ENSG00000033050	171.254	-24.4984	4.77233	-5.13342	2.84523e-07	1.12867e-05	ABCF2
ENSG00000130755	635.128	-24.5018	3.44102	-7.12053	1.07515e-12	3.93325e-10	GMFG
ENSG00000085274	278.232	-24.5151	4.50073	-5.44691	5.1252e-08	2.67853e-06	MYNN
ENSG00000123219	158.235	-24.5607	6.0808	-4.03906	5.36666e-05	0.000913164	CENPK
ENSG00000267369	41.1691	-24.61	6.10864	-4.02872	5.60804e-05	0.00094933	NA
ENSG00000163626	135.261	-24.6378	5.50657	-4.47425	7.66798e-06	0.000179374	COX18
ENSG00000236859	320.281	-24.6635	6.43738	-3.8313	0.000127466	0.00185427	NIFK-AS1
ENSG00000141295	40.6198	-24.6658	8.36951	-2.9471	0.00320767	0.0213899	SCRN2
ENSG00000278985	46.9648	-24.6865	4.42679	-5.57661	2.45251e-08	1.50933e-06	NA
ENSG00000089063	540.89	-24.7206	4.57621	-5.40197	6.59134e-08	3.30068e-06	TMEM230
ENSG00000120992	762.086	-24.721	4.0845	-6.05238	1.4272e-09	1.32368e-07	LYPLA1
ENSG00000109066	31.0987	-24.7303	8.28806	-2.98384	0.00284655	0.0192944	TMEM104
ENSG00000114354	644.341	-24.748	4.55456	-5.43368	5.52032e-08	2.83995e-06	TFG
ENSG00000172965	267.209	-24.7611	3.48822	-7.09848	1.26136e-12	4.26889e-10	MIR4435-2HG
ENSG00000285399	10.2424	-24.8123	8.40103	-2.95348	0.00314213	0.0210167	NA
ENSG00000260635	13.2703	-24.8247	8.34316	-2.97546	0.00292548	0.0197279	NA
ENSG00000170185	170.953	-24.8358	4.18266	-5.93782	2.88845e-09	2.36279e-07	USP38
ENSG00000120688	332.798	-24.8546	3.99829	-6.21631	5.08992e-10	5.44994e-08	WBP4
ENSG00000251161	40.3696	-24.8668	8.35356	-2.97679	0.00291284	0.0196729	NA
ENSG00000272645	16.4966	-24.8932	6.77576	-3.67386	0.000238917	0.0031256	NA
ENSG00000173681	201.21	-24.9347	5.204	-4.79145	1.6558e-06	4.88675e-05	BCLAF3
ENSG00000198721	251.191	-24.9478	5.28397	-4.72141	2.34218e-06	6.55446e-05	ECI2
ENSG00000118640	572.351	-24.9703	4.15978	-6.0028	1.93947e-09	1.69158e-07	VAMP8
ENSG00000279433	45.1398	-24.9847	8.38367	-2.98016	0.00288094	0.0194974	NA
ENSG00000111786	550.141	-24.9896	4.22725	-5.91155	3.38905e-09	2.68879e-07	SRSF9
ENSG00000123607	93.7901	-24.9991	8.35423	-2.99239	0.00276798	0.0188589	TTC21B
ENSG00000277632	13194.3	-25.0152	2.72606	-9.17635	4.4594e-20	5.87303e-16	CCL3
ENSG00000104324	13.1759	-25.0256	8.4115	-2.97516	0.00292836	0.0197372	CPQ
ENSG00000155463	1003.79	-25.1045	4.1738	-6.0148	1.80108e-09	1.59196e-07	OXA1L
ENSG00000166855	957.616	-25.1321	3.92783	-6.39847	1.56942e-10	2.0878e-08	CLPX
ENSG00000006327	126.908	-25.1923	5.2491	-4.79936	1.59172e-06	4.73206e-05	TNFRSF12A
ENSG00000128059	181.901	-25.1973	6.74152	-3.73763	0.000185765	0.00254316	PPAT
ENSG00000167460	691.327	-25.2216	4.05644	-6.21767	5.0459e-10	5.4471e-08	TPM4
ENSG00000165030	282.369	-25.2447	5.94564	-4.24591	2.17706e-05	0.000429864	NFIL3
ENSG00000132646	572.578	-25.267	4.89378	-5.16308	2.42923e-07	9.8138e-06	PCNA
ENSG00000112149	778.968	-25.2771	5.22711	-4.83577	1.32632e-06	4.08122e-05	CD83
ENSG00000198355	1804.29	-25.2865	3.80035	-6.65371	2.85792e-11	4.90995e-09	PIM3
ENSG00000152457	409.855	-25.3122	3.50228	-7.22733	4.92573e-13	2.16239e-10	DCLRE1C
ENSG00000100084	18.5879	-25.3374	8.30594	-3.05051	0.0022845	0.0161323	HIRA
ENSG00000228956	9.2071	-25.3395	8.34886	-3.03508	0.00240472	0.0167833	NA
ENSG00000151287	428.68	-25.3552	4.44937	-5.6986	1.20798e-08	8.25845e-07	TEX30
ENSG00000173950	54.8904	-25.3614	7.64255	-3.31844	0.000905212	0.00763218	XXYLT1
ENSG00000280670	70.658	-25.4333	4.48203	-5.67451	1.3909e-08	9.20509e-07	CCDC163
ENSG00000182858	112.38	-25.435	6.31824	-4.02565	5.68175e-05	0.000958113	ALG12
ENSG00000108479	46.6769	-25.4532	7.07886	-3.59566	0.000323565	0.00379427	GALK1
ENSG00000123130	476.514	-25.4542	4.67064	-5.44984	5.04163e-08	2.65821e-06	ACOT9
ENSG00000121064	86.7489	-25.4563	8.3265	-3.05726	0.00223369	0.0158339	SCPEP1
ENSG00000168899	190.817	-25.4626	5.41964	-4.69821	2.62458e-06	7.18621e-05	VAMP5
ENSG00000121446	11.0801	-25.4735	8.42424	-3.02384	0.00249589	0.0173004	RGSL1
ENSG00000197927	30.2061	-25.4957	8.29912	-3.0721	0.00212558	0.0152829	C2orf27A
ENSG00000162607	582.304	-25.4994	4.22693	-6.0326	1.61338e-09	1.46539e-07	USP1
ENSG00000165591	91.2914	-25.507	7.9087	-3.22519	0.0012589	0.00988063	FAAH2
ENSG00000157625	128.438	-25.5225	4.96353	-5.14201	2.71822e-07	1.08154e-05	TAB3
ENSG00000162889	262.978	-25.532	3.84537	-6.63967	3.14395e-11	5.17572e-09	MAPKAPK2
ENSG00000181192	56.6293	-25.5424	8.35389	-3.05755	0.00223153	0.0158339	DHTKD1
ENSG00000204311	11.8253	-25.5483	8.36358	-3.05471	0.00225275	0.0159424	PJVK
ENSG00000126107	152.279	-25.5783	6.4021	-3.9953	6.46133e-05	0.00106104	HECTD3
ENSG00000130382	11.1286	-25.6218	7.23107	-3.5433	0.00039516	0.00385786	MLLT1
ENSG00000006007	845.329	-25.6452	4.73705	-5.41375	6.17187e-08	3.12629e-06	GDE1
ENSG00000135801	85.4897	-25.6559	7.49925	-3.42112	0.000623632	0.00567212	TAF5L
ENSG00000173418	1107.75	-25.6643	3.80276	-6.74885	1.49022e-11	2.97366e-09	NAA20
ENSG00000112182	87.0516	-25.677	4.64012	-5.53369	3.13563e-08	1.80333e-06	BACH2
ENSG00000154723	997.012	-25.7053	2.99188	-8.59168	8.57069e-18	1.61251e-14	ATP5PF
ENSG00000183019	11.8985	-25.7519	8.4175	-3.05933	0.00221836	0.0157866	MCEMP1
ENSG00000145041	141.855	-25.7607	5.30109	-4.85952	1.17674e-06	3.72539e-05	DCAF1
ENSG00000108179	764.384	-25.783	4.95862	-5.19962	1.99694e-07	8.27033e-06	PPIF
ENSG00000172943	100.912	-25.8129	6.20351	-4.16102	3.16835e-05	0.000585235	PHF8
ENSG00000139116	847.672	-25.8166	3.98218	-6.48304	8.98937e-11	1.27301e-08	KIF21A
ENSG00000147437	13.9	-25.8592	8.38188	-3.08512	0.00203467	0.0147705	GNRH1
ENSG00000173334	370.915	-25.8984	5.11499	-5.06324	4.12183e-07	1.55099e-05	TRIB1
ENSG00000215021	357.372	-25.916	3.87735	-6.68396	2.32576e-11	4.19593e-09	PHB2
ENSG00000186230	25.8336	-25.9244	5.75178	-4.50719	6.56922e-06	0.000157303	ZNF749
ENSG00000121989	439.256	-25.9281	4.6814	-5.53855	3.04991e-08	1.76949e-06	ACVR2A
ENSG00000272812	9.5855	-25.941	8.32296	-3.1168	0.00182825	0.0135723	NA
ENSG00000154518	952.295	-25.9479	3.76037	-6.90036	5.1871e-12	1.25782e-09	ATP5MC3
ENSG00000131979	464.244	-25.9987	7.22764	-3.59713	0.000321753	0.00379427	GCH1
ENSG00000144228	61.3479	-26.0173	8.33638	-3.12094	0.00180275	0.0134441	SPOPL
ENSG00000169635	39.3652	-26.0652	6.41018	-4.06622	4.7781e-05	0.000829085	HIC2
ENSG00000086475	182.991	-26.083	6.34097	-4.11341	3.89854e-05	0.000699507	SEPHS1
ENSG00000196230	434.03	-26.1195	4.89923	-5.33134	9.74921e-08	4.537e-06	TUBB
ENSG00000134897	21.7204	-26.1305	8.38242	-3.11729	0.0018252	0.0135578	BIVM
ENSG00000131089	15.04	-26.1469	8.31897	-3.14305	0.00167197	0.0125541	ARHGEF9
ENSG00000185404	91.9959	-26.1605	5.2117	-5.01957	5.17877e-07	1.88966e-05	SP140L
ENSG00000249604	116.145	-26.1638	8.43718	-3.10102	0.00192855	0.0141341	NA
ENSG00000068394	138.746	-26.1851	8.32528	-3.14525	0.00165946	0.0124744	GPKOW
ENSG00000198492	1694.77	-26.2063	3.86336	-6.78331	1.17455e-11	2.417e-09	YTHDF2
ENSG00000158169	12.5104	-26.2317	8.44284	-3.10698	0.00189009	0.013922	FANCC
ENSG00000089820	134.502	-26.2327	5.71103	-4.59333	4.36226e-06	0.000110695	ARHGAP4
ENSG00000154511	360.812	-26.2401	4.6608	-5.62995	1.80266e-08	1.1597e-06	DIPK1A
ENSG00000125734	639.504	-26.2485	4.4741	-5.86677	4.44366e-09	3.4629e-07	GPR108
ENSG00000172331	726.313	-26.2633	5.44149	-4.82649	1.3896e-06	4.22657e-05	BPGM
ENSG00000100528	712.363	-26.2682	4.18397	-6.2783	3.42287e-10	3.98931e-08	CNIH1
ENSG00000103152	60.4247	-26.2993	8.15597	-3.22454	0.00126175	0.00989464	MPG
ENSG00000103932	16.7304	-26.309	7.51511	-3.50081	0.00046384	0.00441067	RPAP1
ENSG00000196449	240.534	-26.3114	4.03179	-6.526	6.75484e-11	1.01092e-08	YRDC
ENSG00000139579	68.2617	-26.3161	8.05268	-3.268	0.00108312	0.00877829	NABP2
ENSG00000165714	199.066	-26.317	4.82972	-5.44897	5.06614e-08	2.65821e-06	BORCS5
ENSG00000204356	739.286	-26.324	4.97428	-5.29202	1.20971e-07	5.51278e-06	NELFE
ENSG00000135766	188.979	-26.3441	5.52258	-4.77025	1.83998e-06	5.33757e-05	EGLN1
ENSG00000158296	11.5833	-26.3763	8.35545	-3.15678	0.0015952	0.0120533	SLC13A3
ENSG00000105887	386.046	-26.3931	3.85728	-6.84242	7.78645e-12	1.68111e-09	MTPN
ENSG00000110048	310.834	-26.4101	4.89312	-5.39741	6.76113e-08	3.33499e-06	OSBP
ENSG00000251474	64.1451	-26.4261	4.7531	-5.55977	2.70126e-08	1.63943e-06	RPL32P3
ENSG00000185504	120.633	-26.4371	6.49991	-4.0673	4.756e-05	0.00082634	FAAP100
ENSG00000138382	270.575	-26.4511	4.85371	-5.44968	5.04615e-08	2.65821e-06	METTL5
ENSG00000164329	1087.66	-26.4525	3.37069	-7.84779	4.23434e-15	3.48539e-12	TENT2
ENSG00000050730	527.246	-26.4661	3.97734	-6.65423	2.84787e-11	4.90995e-09	TNIP3
ENSG00000100365	139.36	-26.4732	6.55309	-4.03981	5.34955e-05	0.00091261	NCF4
ENSG00000133313	687.74	-26.4809	4.44481	-5.95772	2.55774e-09	2.13199e-07	CNDP2
ENSG00000177105	476.921	-26.4823	3.75098	-7.0601	1.66387e-12	5.47829e-10	RHOG
ENSG00000149573	141.521	-26.5091	8.40676	-3.1533	0.00161434	0.0121699	MPZL2
ENSG00000100908	169.812	-26.5162	5.96013	-4.44894	8.62971e-06	0.000198002	EMC9
ENSG00000007312	9.11627	-26.5618	8.40582	-3.15993	0.00157806	0.0119374	CD79B
ENSG00000128191	124.94	-26.6091	3.98093	-6.68414	2.3228e-11	4.19593e-09	DGCR8
ENSG00000172301	407.206	-26.6209	4.08552	-6.51592	7.2247e-11	1.05721e-08	COPRS
ENSG00000101447	48.3811	-26.6305	8.43721	-3.15632	0.00159773	0.0120654	FAM83D
ENSG00000156983	89.3835	-26.6382	5.11135	-5.21158	1.87236e-07	7.88044e-06	BRPF1
ENSG00000138085	1025.14	-26.6528	4.10211	-6.49734	8.17502e-11	1.18313e-08	ATRAID
ENSG00000186480	888.03	-26.715	3.74031	-7.14244	9.16867e-13	3.55151e-10	INSIG1
ENSG00000131725	304.851	-26.7281	5.33087	-5.01384	5.33551e-07	1.92517e-05	WDR44
ENSG00000207523	72.0594	-26.7303	5.47684	-4.8806	1.05763e-06	3.40562e-05	SNORA66
ENSG00000163703	90.2759	-26.7343	8.31536	-3.21505	0.00130423	0.0101518	CRELD1
ENSG00000275056	120.711	-26.7824	7.63212	-3.50917	0.000449509	0.00429299	NA
ENSG00000177917	1208.04	-26.7882	3.74498	-7.15308	8.48497e-13	3.38627e-10	ARL6IP6
ENSG00000146085	502.616	-26.7974	7.09575	-3.77654	0.000159021	0.00222799	MUT
ENSG00000244462	477.288	-26.8624	4.94332	-5.43408	5.50784e-08	2.83995e-06	RBM12
ENSG00000185730	32.0733	-26.864	8.33137	-3.22444	0.00126219	0.00989464	ZNF696
ENSG00000236753	43.0371	-26.8702	8.32919	-3.22603	0.00125522	0.00985766	MKLN1-AS
ENSG00000147536	16.5138	-26.8752	7.20484	-3.73016	0.000191357	0.00259998	GINS4
[truncated: 385 more rows]
